# Supplementary material for: Root Adaptive Responses to Aluminum-Treatment Revealed by RNA-Seq in Two Citrus Species With Different Aluminum-Tolerance
Source: Front Plant Sci. 2017 Mar 8;8:330. doi: 10.3389/fpls.2017.00330 (PMC5340773; doi:10.3389/fpls.2017.00330)
Supplement: Supplementary file 2 [file Table_2.XLS]

## Sheet: Ycontrol-vs-YAl.filter.aa
TABLE S2 | DEGs identified in Al-treated C. grandis roots.
id	Ycontrol_count	YAl_count	Ycontrol_fpkm	YAl_fpkm	log2(FC)	Pvalue	FDR	significant	Symbol	Description	Pathway	GO Component	GO Function	GO Process
Cs1g01140	8.64509	27.1469	0.286208	0.830337	1.53663	0.000532861	0.00372263	yes	-	-	-	-	-	-
Cs1g01260	56.1716	129.792	3.73092	8.54682	1.19586	3.36e-06	4.25e-05	yes	-	-	-	-	-	-
Cs1g01320	1068.86	2365.22	60.501	128.137	1.08266	1.2e-12	4.16e-11	yes	-	-	-	-	-	-
Cs1g01370	2240.08	835.337	263.783	99.7123	-1.40351	1.26e-14	5.22e-13	yes	-	-	-	-	-	-
Cs1g01800	1196.42	266.634	65.3594	14.375	-2.18483	3.53e-23	3.06e-21	yes	-	-	-	-	-	-
Cs1g02370	197.531	97.1936	11.2764	5.52086	-1.03034	0.00564694	0.0266458	yes	-	-	-	-	-	-
Cs1g02430	17.8221	5.50568	1.04713	0.312644	-1.74384	0.00275863	0.0147642	yes	-	-	-	-	-	-
Cs1g02440	623.302	114.302	28.3842	5.08711	-2.48017	2.63e-30	3.73e-28	yes	-	-	-	-	-	-
Cs1g02460	13.2335	31.5895	0.611949	1.3781	1.1712	0.000849166	0.00550827	yes	-	-	-	-	-	-
Cs1g02540	94.0627	6.64133	6.46504	0.431649	-3.90473	2.74e-21	2.03e-19	yes	-	-	-	-	-	-
Cs1g02550	54.4537	1.78979	6.84917	0.225438	-4.92512	7.22e-18	3.98e-16	yes	-	-	-	-	-	-
Cs1g02620	82.4401	5.54197	4.03697	0.251783	-4.00302	3.89e-18	2.17e-16	yes	-	-	-	-	-	-
Cs1g02630	6.13837	16.9986	1.10524	2.98724	1.43445	0.00570674	0.0268871	yes	-	-	-	-	-	-
Cs1g02690	65.6818	319.002	3.16023	15.1291	2.25923	3.24e-25	3.22e-23	yes	-	-	-	-	-	-
Cs1g02760	98.2416	37.6404	5.13681	1.95692	-1.39229	1.63e-05	0.000173197	yes	-	-	-	-	-	-
Cs1g02820	876.641	379.111	53.4091	24.1441	-1.14541	3.9e-10	9.85e-09	yes	-	-	-	-	-	-
Cs1g03150	156.434	307.336	36.2792	76.8948	1.08374	5.12e-07	7.55e-06	yes	-	-	-	-	-	-
Cs1g03250	127.732	24.194	16.8877	3.25509	-2.3752	2.09e-13	7.87e-12	yes	-	-	-	-	-	-
Cs1g03260	254.373	42.9823	42.3229	7.09716	-2.57612	1.46e-20	9.75e-19	yes	-	-	-	-	-	-
Cs1g03310	591.017	120.07	57.1634	11.8077	-2.27536	1.2e-21	9.19e-20	yes	-	-	-	-	-	-
Cs1g03510	73.4006	27.3194	7.68798	2.99604	-1.35955	4.67e-05	0.000442365	yes	-	-	-	-	-	-
Cs1g03630	36.0691	15.0361	2.7668	1.19066	-1.21646	0.00360943	0.018367	yes	-	-	-	-	-	-
Cs1g03670	18.9012	3.88849	0.836673	0.168523	-2.31171	0.000385117	0.00281454	yes	-	-	-	-	-	-
Cs1g03700	11.7448	34.6512	0.559126	1.49048	1.41453	0.000103098	0.000894443	yes	-	-	-	-	-	-
Cs1g03730	754.647	2006.44	58.2366	155.181	1.41396	1.16e-15	5.34e-14	yes	-	-	-	-	-	-
Cs1g03810	4.58849	55.9472	0.807916	9.14809	3.50119	1.51e-14	6.21e-13	yes	-	-	-	-	-	-
Cs1g03870	6.07725	36.4684	4.94322	27.9992	2.50186	4.27e-06	5.25e-05	yes	-	-	-	-	-	-
Cs1g03880	5.05928	19.6788	3.77623	13.7801	1.86756	0.00234376	0.0128915	yes	-	-	-	-	-	-
Cs1g04100	27.9865	85.9107	1.76971	5.15021	1.54112	4.01e-06	4.96e-05	yes	-	-	-	-	-	-
Cs1g04110	25.3881	0.65413	1.36566	0.0373419	-5.19265	1.58e-09	3.62e-08	yes	-	-	-	-	-	-
Cs1g04180	3.0539	12.7648	0.533188	2.10811	1.98323	0.0025071	0.0136461	yes	Cs1g04180	WRKY DNA-binding protein 13 [Theobroma cacao]	-	-	GO:0003677//DNA binding;GO:0001071//nucleic acid binding transcription factor activity	GO:0006351//transcription, DNA-templated
Cs1g04220	61.503	175.164	4.7426	12.5091	1.39923	3.17e-09	6.93e-08	yes	Cs1g04220	Cytochrome P450 [Theobroma cacao]	-	GO:0043231//intracellular membrane-bounded organelle	GO:0046914//transition metal ion binding;GO:0046906//tetrapyrrole binding;GO:0016709//oxidoreductase activity, acting on paired donors, with incorporation or reduction of molecular oxygen, NAD(P)H as one donor, and incorporation of one atom of oxygen	GO:0009639//response to red or far red light;GO:0042742//defense response to bacterium;GO:0042430;GO:0019761//glucosinolate biosynthetic process;GO:0019752//carboxylic acid metabolic process
Cs1g04260	129.844	50.9141	11.5779	4.36433	-1.40754	0.00155774	0.00922053	yes	-	-	-	-	-	-
Cs1g04380	151.738	16.3807	8.18928	0.885845	-3.20861	1.88e-23	1.66e-21	yes	Cs1g04380	Serine/threonine-protein kinase [Theobroma cacao]	-	-	GO:0004674//protein serine/threonine kinase activity;GO:0032550	GO:0044763;GO:0006796//phosphate-containing compound metabolic process;GO:0006464//cellular protein modification process
Cs1g04550	173.07	82.2308	46.1185	21.5532	-1.09745	0.000146987	0.00122382	yes	-	-	-	-	-	-
Cs1g04780	77.5183	169.395	3.53111	7.122	1.01216	1.05e-06	1.46e-05	yes	Cs1g04780	PREDICTED: trihelix transcription factor GT-2-like [Cucumis sativus]	-	-	GO:0005488//binding	-
Cs1g04860	284.805	619.798	15.109	31.8716	1.07687	2.58e-10	6.7e-09	yes	Cs1g04860	PREDICTED: probable mediator of RNA polymerase II transcription subunit 26c-like [Cucumis sativus]	-	GO:0043231//intracellular membrane-bounded organelle;GO:0044424	GO:0003676//nucleic acid binding	GO:0010467//gene expression
Cs1g04940	135.375	738.587	33.9373	180.706	2.4127	3.11e-43	9.1e-41	yes	-	-	-	-	-	-
Cs1g05020	5.10511	19.5787	0.967522	3.56007	1.87954	0.000315765	0.00236446	yes	Cs1g05020	RING zinc finger protein [Theobroma cacao]	-	-	GO:0046872//metal ion binding	-
Cs1g05200	1.53459	22.368	0.0570266	0.776934	3.76809	2.12e-08	4.01e-07	yes	Cs1g05200	PREDICTED: G-type lectin S-receptor-like serine/threonine-protein kinase At1g11330-like [Vitis vinifera]	-	-	GO:0004672//protein kinase activity;GO:0097159//organic cyclic compound binding;GO:1901363;GO:0036094//small molecule binding;GO:0004672//protein kinase activity;GO:0097159//organic cyclic compound binding;GO:1901363;GO:0036094//small molecule binding	GO:0050896//response to stimulus;GO:0006468//protein phosphorylation;GO:0051704;GO:0006464//cellular protein modification process;GO:0016310//phosphorylation
Cs1g05220	0.516625	13.0737	0.0432789	1.03915	4.5856	1.48e-05	0.000159557	yes	Cs1g05220	UGT protein [Theobroma cacao]	-	-	GO:0016757//transferase activity, transferring glycosyl groups	-
Cs1g05600	22.3647	7.46807	2.04093	0.617711	-1.72422	0.00488968	0.0236097	yes	Cs1g05600	Cell wall / vacuolar inhibitor of fructosidase 2 [Theobroma cacao]	-	-	GO:0030234//enzyme regulator activity;GO:0052689//carboxylic ester hydrolase activity	GO:0044092//negative regulation of molecular function;GO:0009628//response to abiotic stimulus
Cs1g05710	7.15633	0	1.19969	0.001	-10.2284	0.000397699	0.00289461	yes	Cs1g05710	PREDICTED: chitinase 2-like [Vitis vinifera]	-	-	GO:0016798//hydrolase activity, acting on glycosyl bonds	GO:0044238
Cs1g05720	8.69092	0.65413	0.583802	0.0423779	-3.78409	0.00263969	0.0142106	yes	-	-	-	-	-	-
Cs1g05770	7.68823	26.529	1.55639	5.32883	1.77562	0.000294281	0.00223029	yes	-	-	-	-	-	-
Cs1g05830	36.2677	87.3277	0.653822	1.47962	1.17826	3.38e-05	0.000331177	yes	Cs1g05830	PREDICTED: callose synthase 5-like [Cucumis sativus]	-	GO:0044459	GO:0035251//UDP-glucosyltransferase activity	GO:0009856//pollination;GO:0006074//(1->3)-beta-D-glucan metabolic process;GO:0009555//pollen development;GO:0010769//regulation of cell morphogenesis involved in differentiation
Cs1g06090	8.72147	28.8003	1.22579	3.7149	1.59961	0.000363301	0.00267538	yes	Cs1g06090	SAM (and some other nucleotide) binding motif [Medicago truncatula]	-	GO:0044429//mitochondrial part	GO:0009019//tRNA (guanine-N1-)-methyltransferase activity	GO:0006399//tRNA metabolic process;GO:0001510//RNA methylation
Cs1g06220	12.7017	28.0099	1.09329	2.38787	1.12705	0.00293216	0.015503	yes	Cs1g06220	PREDICTED: transcription factor MYB75-like [Fragaria vesca subsp. vesca]	-	-	-	GO:0080090//regulation of primary metabolic process;GO:0001101//response to acid;GO:0044699;GO:0009725//response to hormone;GO:0006950//response to stress
Cs1g06240	38.7133	14.8999	5.77864	2.16341	-1.41743	0.00100275	0.00635137	yes	-	-	-	-	-	-
Cs1g06270	5.60646	0.65413	7.72372	0.80839	-3.25617	0.0104115	0.0439697	yes	-	-	-	-	-	-
Cs1g06320	907.324	2549.2	30.6624	84.5932	1.46407	6.29e-19	3.69e-17	yes	Cs1g06320	Cyclic nucleotide-gated ion channel 4 isoform 1 [Theobroma cacao]	-	-	GO:0015075//ion transmembrane transporter activity;GO:0015075//ion transmembrane transporter activity	GO:0006811//ion transport;GO:0006811//ion transport
Cs1g06400	4.10243	17.1349	0.581056	2.05634	1.82333	0.000659113	0.00444234	yes	Cs1g06400	PREDICTED: cytochrome c-type biogenesis ccda-like chloroplastic protein 2 [Vitis vinifera]	-	GO:0043231//intracellular membrane-bounded organelle;GO:0043231//intracellular membrane-bounded organelle;GO:0043231//intracellular membrane-bounded organelle	-	GO:0044710;GO:0043623//cellular protein complex assembly;GO:0044710;GO:0043623//cellular protein complex assembly;GO:0044710;GO:0043623//cellular protein complex assembly
Cs1g06630	5.10511	20.4781	0.604576	2.48762	2.04077	0.000950647	0.00606454	yes	-	-	-	-	-	-
Cs1g06690	9.70891	34.3423	0.464743	1.49409	1.68477	1.5e-05	0.000161291	yes	Cs1g06690	HAT dimerisation [Medicago truncatula]	-	-	GO:0003676//nucleic acid binding	-
Cs1g06750	4.04131	17.1712	0.255246	1.03062	2.01355	0.000465601	0.0033148	yes	-	-	-	-	-	-
Cs1g06800	11.2129	0	3.66081	0.001	-11.8379	3.13e-06	3.97e-05	yes	Cs1g06800	Toll-Interleukin-Resistance domain family protein [Theobroma cacao]	-	GO:0031224//intrinsic component of membrane	-	GO:0007154//cell communication
Cs1g06850	41.6144	19.0972	2.62672	1.2004	-1.12975	0.00618121	0.028673	yes	Cs1g06850	PREDICTED: protochlorophyllide reductase, chloroplastic-like [Fragaria vesca subsp. vesca]	ko01100//Metabolic pathways;ko01110//Biosynthesis of secondary metabolites;ko00860//Porphyrin and chlorophyll metabolism	GO:0009526//plastid envelope;GO:0009534//chloroplast thylakoid;GO:0009526//plastid envelope;GO:0009534//chloroplast thylakoid;GO:0009526//plastid envelope;GO:0009534//chloroplast thylakoid	GO:0016628//oxidoreductase activity, acting on the CH-CH group of donors, NAD or NADP as acceptor;GO:0016651//oxidoreductase activity, acting on NAD(P)H;GO:0016628//oxidoreductase activity, acting on the CH-CH group of donors, NAD or NADP as acceptor;GO:0016651//oxidoreductase activity, acting on NAD(P)H;GO:0016628//oxidoreductase activity, acting on the CH-CH group of donors, NAD or NADP as acce…	GO:0044710;GO:0006779//porphyrin-containing compound biosynthetic process;GO:0009725//response to hormone;GO:0044710;GO:0006779//porphyrin-containing compound biosynthetic process;GO:0009725//response to hormone;GO:0044710;GO:0006779//porphyrin-containing compound biosynthetic process;GO:0009725//response to hormone
Cs1g06980	50.6262	106.289	1.74317	3.62941	1.05802	0.000380962	0.00278946	yes	Cs1g06980	Seven transmembrane MLO family protein isoform 1 [Theobroma cacao]	-	GO:0031224//intrinsic component of membrane;GO:0031224//intrinsic component of membrane;GO:0031224//intrinsic component of membrane	GO:0005515//protein binding;GO:0005515//protein binding;GO:0005515//protein binding	GO:0006950//response to stress;GO:0006950//response to stress;GO:0006950//response to stress
Cs1g07100	12.2157	1.30827	2.25192	0.281102	-3.002	0.000277222	0.00212207	yes	Cs1g07100	PREDICTED: expansin-A12-like [Vitis vinifera]	-	GO:0030312	-	GO:0071555//cell wall organization
Cs1g07160	25.5103	50.4415	0.503382	1.09704	1.12389	0.00308225	0.0161533	yes	-	-	-	-	-	-
Cs1g07180	12.2157	29.2093	0.369526	0.831278	1.16966	0.0094562	0.0407824	yes	-	-	-	-	-	-
Cs1g07230	1.03324	8.25851	0.171511	1.26816	2.88637	0.00185452	0.0106371	yes	-	-	-	-	-	-
Cs1g07260	2.02066	30.9627	0.330423	5.05883	3.93642	1.61e-07	2.64e-06	yes	Cs1g07260	Os05g0557500 [Oryza sativa Japonica Group]	-	GO:0044444//cytoplasmic part;GO:0043231//intracellular membrane-bounded organelle	-	-
Cs1g07280	2.53728	18.0253	0.125986	0.89258	2.82472	0.0015346	0.00910686	yes	-	-	-	-	-	-
Cs1g07330	41.7826	176.572	620.11	2838.7	2.19464	4.53e-15	1.96e-13	yes	Cs1g07330	metallothionein-like protein [Citrus unshiu]	-	-	GO:0046914//transition metal ion binding	-
Cs1g07450	54.4078	26.2201	1.78754	0.848503	-1.07499	0.00292982	0.0154955	yes	-	-	-	-	-	-
Cs1g07540	240.118	106.77	17.8852	7.8944	-1.17987	4.29e-07	6.43e-06	yes	-	-	-	-	-	-
Cs1g07550	21.3926	4.19741	1.34475	0.260385	-2.36861	8.33e-05	0.000738802	yes	-	-	-	-	-	-
Cs1g08320	3.09974	12.1107	0.481862	1.76064	1.86941	0.0100329	0.0427261	yes	-	-	-	-	-	-
Cs1g08350	287.916	133.708	66.7485	31.0599	-1.10368	1.89e-06	2.5e-05	yes	-	-	-	-	-	-
Cs1g08390	7.12577	25.2934	0.317617	1.08052	1.76637	0.000151646	0.00125673	yes	-	-	-	-	-	-
Cs1g08440	4321.2	1979.65	384.206	185.922	-1.04718	5.82e-09	1.22e-07	yes	-	-	-	-	-	-
Cs1g08510	85.4023	37.6767	7.57108	3.21948	-1.23367	0.000180466	0.00145899	yes	-	-	-	-	-	-
Cs1g08550	614.354	158.193	31.7502	8.50924	-1.89966	4.55e-21	3.28e-19	yes	-	-	-	-	-	-
Cs1g08680	55.0772	7.8133	16.2656	2.1816	-2.89836	5.69e-09	1.19e-07	yes	-	-	-	-	-	-
Cs1g08810	36.5551	76.8342	1.5611	3.26722	1.0655	0.000170724	0.00139141	yes	-	-	-	-	-	-
Cs1g08890	4.58849	16.5533	0.298011	1.02402	1.7808	0.00181287	0.01045	yes	-	-	-	-	-	-
Cs1g09020	210.655	103.272	12.3514	5.75852	-1.10091	0.000222248	0.00175269	yes	-	-	-	-	-	-
Cs1g09270	296.302	85.7468	38.2512	10.6483	-1.84489	1.53e-14	6.3e-13	yes	-	-	-	-	-	-
Cs1g09400	13.6891	40.1569	0.800159	2.20753	1.46407	2.95e-05	0.000293872	yes	-	-	-	-	-	-
Cs1g09630	0.516625	10.5298	0.046684	1.11167	4.57366	2.94e-05	0.000293339	yes	-	-	-	-	-	-
Cs1g09635	39.291	315.704	5.81042	44.2458	2.92882	4.42e-35	8.38e-33	yes	-	-	-	-	-	-
Cs1g09650	7.65768	21.0597	0.323281	0.803303	1.31316	0.00272221	0.0146107	yes	-	-	-	-	-	-
Cs1g09660	60.5461	170.058	3.69296	9.86506	1.41755	3.52e-11	1.02e-09	yes	-	-	-	-	-	-
Cs1g09665	6.65498	16.9986	0.8539	2.04669	1.26115	0.0102907	0.0435295	yes	-	-	-	-	-	-
Cs1g09700	1.54987	12.9738	0.161155	1.2041	2.90144	0.000100774	0.000875593	yes	-	-	-	-	-	-
Cs1g09970	19.3414	0	45.846	0.001	-15.4845	6.86e-10	1.68e-08	yes	-	-	-	-	-	-
Cs1g10440	33.0305	71.6375	2.00749	4.15748	1.05032	0.000188044	0.00150971	yes	-	-	-	-	-	-
Cs1g10540	5.63703	0	0.28788	0.001	-8.16933	0.00276113	0.0147686	yes	-	-	-	-	-	-
Cs1g10940	19.858	46.1804	6.60862	14.4604	1.12968	0.000220435	0.00174016	yes	-	-	-	-	-	-
Cs1g11190	23.4897	56.1924	2.90123	6.65318	1.19738	8.41e-05	0.000744673	yes	-	-	-	-	-	-
Cs1g11210	17.8679	53.5759	1.65796	4.68231	1.49782	2.89e-06	3.7e-05	yes	-	-	-	-	-	-
Cs1g11430	8.15902	22.6769	0.222493	0.575865	1.37197	0.00144534	0.00866606	yes	Cs1g11430	NBS-LRR type disease resistance protein [Citrus trifoliata]	-	-	GO:0032550;GO:0016462//pyrophosphatase activity	GO:0006950//response to stress
Cs1g11470	51.415	1.96239	3.848	0.136597	-4.81611	1.27e-15	5.79e-14	yes	-	-	-	-	-	-
Cs1g11540	9.177	0	1.86366	0.001	-10.8639	3.04e-05	0.00030104	yes	-	-	-	-	-	-
Cs1g11610	5.5759	0	1.4806	0.001	-10.532	0.0020071	0.0113518	yes	-	-	-	-	-	-
Cs1g11760	67.7942	196.815	3.82516	10.5098	1.45814	1.3e-10	3.52e-09	yes	-	-	-	-	-	-
Cs1g11810	21.3773	3.23436	5.24144	0.733583	-2.83693	1.12e-05	0.000123844	yes	-	-	-	-	-	-
Cs1g11860	32.257	107.424	4.39032	14.4318	1.71685	2.44e-07	3.86e-06	yes	Cs1g11860	PREDICTED: dicer-like protein 4-like [Glycine max]	-	-	GO:0032550;GO:0016891//endoribonuclease activity, producing 5'-phosphomonoesters;GO:0003676//nucleic acid binding;GO:0042623//ATPase activity, coupled;GO:0032550;GO:0016891//endoribonuclease activity, producing 5'-phosphomonoesters;GO:0003676//nucleic acid binding;GO:0042623//ATPase activity, coupled;GO:0032550;GO:0016891//endoribonuclease activity, producing 5'-phosphomonoesters;GO:0003676//nucl…	GO:0090501//RNA phosphodiester bond hydrolysis;GO:0030422//production of siRNA involved in RNA interference;GO:0002252;GO:0009154//purine ribonucleotide catabolic process;GO:0006952//defense response;GO:0090501//RNA phosphodiester bond hydrolysis;GO:0030422//production of siRNA involved in RNA interference;GO:0002252;GO:0009154//purine ribonucleotide catabolic process;GO:0006952//defense response…
Cs1g11900	43.8948	12.8011	1.74938	0.512436	-1.7714	6.88e-05	0.000625498	yes	-	-	-	-	-	-
Cs1g11970	0.501345	6.60501	0.132577	1.73789	3.71244	0.00753829	0.0337502	yes	Cs1g11970	PREDICTED: G-type lectin S-receptor-like serine/threonine-protein kinase At1g11300-like [Glycine max]	-	-	GO:0004672//protein kinase activity;GO:0032550	GO:0006796//phosphate-containing compound metabolic process;GO:0006464//cellular protein modification process;GO:0008037//cell recognition
Cs1g12000	70.4383	7.9496	8.46403	0.942971	-3.16606	2.93e-12	9.72e-11	yes	Cs1g12000	homogentisate geranylgeranyl transferase [Hevea brasiliensis]	ko01100//Metabolic pathways;ko01110//Biosynthesis of secondary metabolites;ko00130//Ubiquinone and other terpenoid-quinone biosynthesis	GO:0043231//intracellular membrane-bounded organelle;GO:0016020//membrane	GO:0004659//prenyltransferase activity	GO:0009987//cellular process;GO:0050896//response to stimulus;GO:0044699;GO:0008152//metabolic process
Cs1g12050	6.62443	27.5921	0.292177	1.14864	1.975	0.000231971	0.00181944	yes	Cs1g12050	NBS-LRR type disease resistance protein [Citrus trifoliata]	-	-	GO:0032550	-
Cs1g12080	9.73947	25.0481	38.2844	81.3399	1.08721	0.00727661	0.0327624	yes	Cs1g12080	F6D8.25 [Theobroma cacao]	-	GO:0000794//condensed nuclear chromosome	-	GO:0006259//DNA metabolic process;GO:0006974//cellular response to DNA damage stimulus
Cs1g12170	26.4672	106.016	1.59973	6.01671	1.91115	8.88e-13	3.12e-11	yes	Cs1g12170	NBS-LRR type disease resistance protein [Citrus trifoliata]	-	-	GO:0032550	GO:0006950//response to stress
Cs1g12190	23.9605	62.3159	0.966305	2.32946	1.26945	7.64e-06	8.82e-05	yes	Cs1g12190	NBS-LRR type disease resistance protein [Citrus trifoliata]	-	-	GO:0016787//hydrolase activity;GO:0032550	-
Cs1g12200	8.66037	28.8003	0.786436	2.45937	1.64488	9.11e-05	0.000799613	yes	Cs1g12200	NBS-LRR type disease resistance protein [Citrus trifoliata]	-	-	GO:0016462//pyrophosphatase activity;GO:0032550	GO:0006950//response to stress;GO:0008152//metabolic process
Cs1g12210	57.5534	134.29	2.2624	4.96461	1.13383	7.03e-06	8.19e-05	yes	Cs1g12210	NBS-LRR type disease resistance protein [Citrus trifoliata]	-	-	GO:0016462//pyrophosphatase activity;GO:0032550	GO:0006950//response to stress
Cs1g12230	48.3152	111.068	2.06183	4.39954	1.09343	6.27e-06	7.4e-05	yes	-	-	-	-	-	-
Cs1g12410	987.709	309.263	91.2705	29.7786	-1.61587	1.2e-18	6.87e-17	yes	Cs1g12410	Phosphatidic acid phosphatase-related protein [Theobroma cacao]	-	-	GO:0017169//CDP-alcohol phosphatidyltransferase activity;GO:0017169//CDP-alcohol phosphatidyltransferase activity	GO:0006656//phosphatidylcholine biosynthetic process;GO:0006656//phosphatidylcholine biosynthetic process
Cs1g12480	4.61906	0	0.959245	0.001	-9.90576	0.00899256	0.0391477	yes	-	-	-	-	-	-
Cs1g12670	83.4581	214.494	9.45645	23.6018	1.31953	8.53e-09	1.73e-07	yes	Cs1g12670	PREDICTED: caffeoyl-CoA O-methyltransferase [Vitis vinifera]	ko01100//Metabolic pathways;ko01110//Biosynthesis of secondary metabolites;ko00940//Phenylpropanoid biosynthesis;ko00360//Phenylalanine metabolism;ko00941//Flavonoid biosynthesis;ko00945//Stilbenoid, diarylheptanoid and gingerol biosynthesis	-	GO:0043169//cation binding;GO:0008171//O-methyltransferase activity;GO:0043169//cation binding;GO:0008171//O-methyltransferase activity	GO:0009699//phenylpropanoid biosynthetic process;GO:0010038//response to metal ion;GO:0009699//phenylpropanoid biosynthetic process;GO:0010038//response to metal ion
Cs1g12820	5.63703	179.333	2.65328	78.6747	4.89005	5.67e-31	8.46e-29	yes	-	-	-	-	-	-
Cs1g12980	9.177	23.331	3.22435	7.87127	1.28759	0.00295015	0.0155668	yes	Cs1g12980	NBS-LRR type disease resistance protein [Citrus trifoliata]	-	-	GO:0036094//small molecule binding;GO:0016787//hydrolase activity;GO:1901363;GO:0097159//organic cyclic compound binding	-
Cs1g13100	15.239	2.0987	0.563268	0.0735992	-2.93606	6.06e-05	0.000559537	yes	Cs1g13100	NBS-LRR type disease resistance protein [Citrus trifoliata]	-	-	GO:0036094//small molecule binding;GO:0097159//organic cyclic compound binding;GO:1901363	-
Cs1g13250	23.4285	61.8344	1.23867	3.15882	1.35059	4.81e-06	5.84e-05	yes	Cs1g13250	DNA photolyase family protein isoform 1 [Theobroma cacao]	ko04710//Circadian rhythm - mammal	-	GO:0003913//DNA photolyase activity	GO:0006259//DNA metabolic process;GO:0009416//response to light stimulus
Cs1g13300	125.922	59.4993	15.9923	7.84009	-1.02844	0.000471928	0.00335159	yes	-	-	-	-	-	-
Cs1g13320	3.02334	15.8629	0.1146	0.585793	2.35378	0.000185376	0.00149295	yes	Cs1g13320	anion exchanger family protein [Populus trichocarpa]	-	GO:0031224//intrinsic component of membrane	GO:0015301//anion:anion antiporter activity;GO:0015562//efflux transmembrane transporter activity	GO:0006820//anion transport;GO:0034220//ion transmembrane transport;GO:0010036//response to boron-containing substance
Cs1g13370	73.1714	32.2436	6.31839	2.65509	-1.2508	0.000472933	0.00335769	yes	Cs1g13370	PREDICTED: vinorine synthase-like [Glycine max]	-	-	GO:0016740//transferase activity	-
Cs1g13690	414.875	199.786	8.83721	4.106	-1.10585	1.09e-07	1.84e-06	yes	Cs1g13690	Pleiotropic drug resistance 12 [Theobroma cacao]	-	GO:0031224//intrinsic component of membrane	GO:0032550;GO:0015604//organic phosphonate transmembrane transporter activity;GO:0042626//ATPase activity, coupled to transmembrane movement of substances;GO:0016887//ATPase activity	GO:0046864;GO:0015846//polyamine transport;GO:0015718//monocarboxylic acid transport;GO:0030001//metal ion transport;GO:0051181//cofactor transport;GO:0000302//response to reactive oxygen species;GO:0009154//purine ribonucleotide catabolic process;GO:0071702;GO:0044765
Cs1g13740	453.212	1002.04	49.4464	106.867	1.11187	5.64e-10	1.4e-08	yes	Cs1g13740	2-oxoglutarate-dependent dioxygenase [Populus trichocarpa]	-	-	GO:0046914//transition metal ion binding;GO:0016706//oxidoreductase activity, acting on paired donors, with incorporation or reduction of molecular oxygen, 2-oxoglutarate as one donor, and incorporation of one atom each of oxygen into both donors	GO:0044710
Cs1g13750	407.205	1198.11	55.1473	158.541	1.52349	1.13e-14	4.71e-13	yes	Cs1g13750	PREDICTED: gibberellin 20 oxidase 1-like [Fragaria vesca subsp. vesca]	-	-	GO:0016706//oxidoreductase activity, acting on paired donors, with incorporation or reduction of molecular oxygen, 2-oxoglutarate as one donor, and incorporation of one atom each of oxygen into both donors	GO:0044710
Cs1g13810	144.28	328.197	21.4641	46.3912	1.11192	8.21e-10	1.99e-08	yes	Cs1g13810	2-oxoglutarate-dependent dioxygenase [Populus trichocarpa]	-	-	GO:0046914//transition metal ion binding;GO:0016706//oxidoreductase activity, acting on paired donors, with incorporation or reduction of molecular oxygen, 2-oxoglutarate as one donor, and incorporation of one atom each of oxygen into both donors	GO:0044710
Cs1g13820	1850.2	4428.63	228.611	531.777	1.21793	9.75e-13	3.41e-11	yes	Cs1g13820	PREDICTED: gibberellin 20 oxidase 3 [Vitis vinifera]	-	-	GO:0046914//transition metal ion binding;GO:0016706//oxidoreductase activity, acting on paired donors, with incorporation or reduction of molecular oxygen, 2-oxoglutarate as one donor, and incorporation of one atom each of oxygen into both donors	GO:0044710
Cs1g13840	134.295	46.9708	16.4657	5.95571	-1.46712	4.46e-08	7.99e-07	yes	Cs1g13840	gibberellin 3 oxidase 1 [Castanea mollissima]	ko01110//Biosynthesis of secondary metabolites;ko00904//Diterpenoid biosynthesis	-	GO:0016705//oxidoreductase activity, acting on paired donors, with incorporation or reduction of molecular oxygen;GO:0005515//protein binding	GO:0044710;GO:0009639//response to red or far red light;GO:0001101//response to acid
Cs1g13850	111.338	7.8133	15.4862	1.07343	-3.85069	2.79e-21	2.06e-19	yes	-	-	-	-	-	-
Cs1g13880	0	4.37002	0.001	0.211642	7.72548	0.00591051	0.0276557	yes	Cs1g13880	PREDICTED: wall-associated receptor kinase-like 10-like, partial [Vitis vinifera]	-	-	GO:0005488//binding;GO:0004672//protein kinase activity;GO:0005488//binding;GO:0004672//protein kinase activity	GO:0016310//phosphorylation;GO:0016310//phosphorylation
Cs1g13900	39.7466	94.5507	2.21504	5.02903	1.18294	2.08e-05	0.000215354	yes	Cs1g13900	PREDICTED: wall-associated receptor kinase-like 22-like [Fragaria vesca subsp. vesca]	-	-	GO:0005488//binding;GO:0004672//protein kinase activity	GO:0016310//phosphorylation
Cs1g13910	1.01797	20.6781	0.0473725	0.914231	4.27044	6.44e-08	1.12e-06	yes	Cs1g13910	PREDICTED: wall-associated receptor kinase-like 22-like [Fragaria vesca subsp. vesca]	-	-	GO:0005488//binding;GO:0004672//protein kinase activity	GO:0016310//phosphorylation
Cs1g13960	189.222	91.1889	26.6284	12.1167	-1.13596	7.92e-05	0.000707657	yes	Cs1g13960	AUX/IAA transcriptional regulator family protein [Theobroma cacao]	-	GO:0043231//intracellular membrane-bounded organelle;GO:0043231//intracellular membrane-bounded organelle	GO:0005515//protein binding;GO:0005515//protein binding	GO:0009755//hormone-mediated signaling pathway;GO:0006351//transcription, DNA-templated;GO:0009755//hormone-mediated signaling pathway;GO:0006351//transcription, DNA-templated;GO:0050794//regulation of cellular process;GO:0006351//transcription, DNA-templated;GO:0050794//regulation of cellular process;GO:0006351//transcription, DNA-templated
Cs1g14350	58.6782	176.663	3.82454	10.5711	1.46676	3.16e-11	9.27e-10	yes	-	-	-	-	-	-
Cs1g14530	90.7517	215.403	4.56738	10.7214	1.23105	4.38e-09	9.31e-08	yes	Cs1g14530	sulfate/bicarbonate/oxalate exchanger and transporter sat-1 [Populus trichocarpa]	-	GO:0005911//cell-cell junction;GO:0031224//intrinsic component of membrane;GO:0005911//cell-cell junction;GO:0031224//intrinsic component of membrane;GO:0005911//cell-cell junction;GO:0031224//intrinsic component of membrane	GO:0015291//secondary active transmembrane transporter activity;GO:0015103//inorganic anion transmembrane transporter activity;GO:0015291//secondary active transmembrane transporter activity;GO:0015103//inorganic anion transmembrane transporter activity;GO:0015291//secondary active transmembrane transporter activity;GO:0015103//inorganic anion transmembrane transporter activity	GO:0044763;GO:0008272//sulfate transport;GO:0044763;GO:0008272//sulfate transport;GO:0044763;GO:0008272//sulfate transport
Cs1g14540	82.0915	209.243	5.28404	12.1689	1.20349	5.51e-10	1.37e-08	yes	-	-	-	-	-	-
Cs1g14580	26.0422	243.123	2.39148	21.8828	3.19382	3e-27	3.42e-25	yes	Cs1g14580	PREDICTED: coatomer subunit beta'-1-like [Fragaria vesca subsp. vesca]	-	GO:0043234//protein complex	GO:0008080//N-acetyltransferase activity;GO:0004683//calmodulin-dependent protein kinase activity	GO:0016570//histone modification;GO:0015031//protein transport
Cs1g14630	18.8553	54.4026	1.12481	3.04477	1.43665	2.54e-06	3.28e-05	yes	-	-	-	-	-	-
Cs1g14690	796.304	1873.03	46.2004	111.124	1.26619	3.57e-07	5.45e-06	yes	Cs1g14690	Cupredoxin superfamily protein isoform 1 [Theobroma cacao]	-	GO:0043231//intracellular membrane-bounded organelle;GO:0044444//cytoplasmic part;GO:0030312	GO:0016679//oxidoreductase activity, acting on diphenols and related substances as donors;GO:0046914//transition metal ion binding;GO:0016634	GO:0044707;GO:0009628//response to abiotic stimulus;GO:0044710;GO:0009267//cellular response to starvation
Cs1g14920	122.278	368.426	6.97438	20.3062	1.54178	1.22e-11	3.76e-10	yes	Cs1g14920	PREDICTED: G-type lectin S-receptor-like serine/threonine-protein kinase CES101-like [Fragaria vesca subsp. vesca]	-	-	GO:0016740//transferase activity	-
Cs1g14970	214.776	105.017	33.1173	15.2522	-1.11857	9.54e-06	0.000107232	yes	Cs1g14970	Pyridoxine biosynthesis 1.2 [Theobroma cacao]	ko00750//Vitamin B6 metabolism	GO:0009536//plastid	GO:0046983//protein dimerization activity	GO:0009411//response to UV;GO:0019752//carboxylic acid metabolic process;GO:0009108//coenzyme biosynthetic process;GO:0042364;GO:0006778//porphyrin-containing compound metabolic process;GO:0006972//hyperosmotic response;GO:0010033//response to organic substance
Cs1g15070	74.0242	213.686	5.03759	13.4012	1.41156	6.02e-11	1.7e-09	yes	Cs1g15070	Sulfite exporter TauE/SafE family protein [Theobroma cacao]	-	GO:0031224//intrinsic component of membrane;GO:0031224//intrinsic component of membrane;GO:0031224//intrinsic component of membrane	-	-
Cs1g15090	8.17431	51.7498	0.581153	3.56434	2.61665	2.5e-10	6.51e-09	yes	Cs1g15090	Sulfite exporter TauE/SafE family protein [Theobroma cacao]	-	GO:0031224//intrinsic component of membrane	-	-
Cs1g15130	10.6352	46.1441	1.76681	7.16979	2.02078	5.51e-08	9.76e-07	yes	Cs1g15130	PREDICTED: dynein light chain LC6, flagellar outer arm-like [Solanum lycopersicum]	-	GO:0015630//microtubule cytoskeleton	-	GO:0044763
Cs1g15320	164.15	75.5349	7.37248	3.32768	-1.14764	3.73e-05	0.000362235	yes	Cs1g15320	Major facilitator superfamily protein [Theobroma cacao]	-	GO:0031224//intrinsic component of membrane;GO:0031224//intrinsic component of membrane	-	GO:0015833//peptide transport;GO:0015833//peptide transport
Cs1g15440	930.468	422.565	100.79	49.5087	-1.0256	2.01e-09	4.56e-08	yes	Cs1g15440	Delta tonoplast integral protein [Theobroma cacao]	-	GO:0005618//cell wall;GO:0031224//intrinsic component of membrane;GO:0000325//plant-type vacuole;GO:0000322;GO:0009526//plastid envelope;GO:0005911//cell-cell junction	GO:0005372//water transmembrane transporter activity;GO:0005275//amine transmembrane transporter activity	GO:0015843//methylammonium transport;GO:0042044//fluid transport
Cs1g15750	4.11771	15.2088	0.658937	2.26292	1.77997	0.0029327	0.015503	yes	Cs1g15750	Phosphatase 2C family protein [Theobroma cacao]	ko04075//Plant hormone signal transduction	-	GO:0005488//binding;GO:0004721//phosphoprotein phosphatase activity	GO:0044763;GO:0050794//regulation of cellular process;GO:0009737//response to abscisic acid
Cs1g15980	73.8103	198.459	3.32302	8.33793	1.32719	1.13e-08	2.25e-07	yes	-	-	-	-	-	-
Cs1g16020	20.3746	97.1123	5.91159	26.9777	2.19015	1.2e-12	4.16e-11	yes	-	-	-	-	-	-
Cs1g16023	86.1329	371.017	24.4474	99.001	2.01776	1.93e-11	5.86e-10	yes	-	-	-	-	-	-
Cs1g16030	732.148	292.627	52.5648	20.4229	-1.36391	5.94e-13	2.13e-11	yes	Cs1g16030	PREDICTED: inositol oxygenase 1 [Vitis vinifera]	ko00562//Inositol phosphate metabolism;ko00053//Ascorbate and aldarate metabolism	GO:0044424;GO:0044424	GO:0046914//transition metal ion binding;GO:0016701//oxidoreductase activity, acting on single donors with incorporation of molecular oxygen;GO:0046914//transition metal ion binding;GO:0016701//oxidoreductase activity, acting on single donors with incorporation of molecular oxygen	GO:0048646//anatomical structure formation involved in morphogenesis;GO:0006020//inositol metabolic process;GO:0048646//anatomical structure formation involved in morphogenesis;GO:0006020//inositol metabolic process
Cs1g16040	12.2309	37.8856	0.500561	1.48323	1.56712	1.38e-05	0.000149735	yes	Cs1g16040	light repressible receptor protein kinase [Arabidopsis thaliana]	-	-	GO:0016301//kinase activity	-
Cs1g16060	28.549	60.2172	1.21168	2.452	1.01696	0.000273945	0.00210304	yes	Cs1g16060	PREDICTED: probable LRR receptor-like serine/threonine-protein kinase At1g51880-like [Fragaria vesca subsp. vesca]	-	-	GO:0036094//small molecule binding;GO:0004672//protein kinase activity;GO:1901363;GO:0097159//organic cyclic compound binding	GO:0006796//phosphate-containing compound metabolic process
Cs1g16090	83.1248	182.823	4.25101	9.03056	1.08701	1.75e-07	2.85e-06	yes	Cs1g16090	PREDICTED: probable LRR receptor-like serine/threonine-protein kinase At1g51880-like [Fragaria vesca subsp. vesca]	-	-	GO:0036094//small molecule binding;GO:0004672//protein kinase activity;GO:1901363;GO:0097159//organic cyclic compound binding	GO:0016310//phosphorylation;GO:0006464//cellular protein modification process
Cs1g16180	5427.07	2481.41	337.228	166.325	-1.01973	1.43e-05	0.000154117	yes	Cs1g16180	Eukaryotic aspartyl protease family protein [Theobroma cacao]	-	GO:0005618//cell wall	GO:0004175//endopeptidase activity	GO:0016485//protein processing
Cs1g16220	31.6334	82.2036	4.77238	11.6648	1.28939	2.08e-06	2.73e-05	yes	-	-	-	-	-	-
Cs1g16430	17.8526	4.71523	1.63626	0.389009	-2.07252	0.00241729	0.0132319	yes	Cs1g16430	Sulfotransferase 2A [Theobroma cacao]	-	-	GO:0008146//sulfotransferase activity	GO:0032787//monocarboxylic acid metabolic process;GO:0001101//response to acid
Cs1g16550	8209.22	3058.43	398.207	154.603	-1.36495	9.72e-11	2.67e-09	yes	Cs1g16550	pectinesterase [Citrus sinensis]	ko01100//Metabolic pathways;ko00500//Starch and sucrose metabolism;ko00040//Pentose and glucuronate interconversions	GO:0005618//cell wall;GO:0005576//extracellular region;GO:0016020//membrane;GO:0044424	GO:0030234//enzyme regulator activity;GO:0052689//carboxylic ester hydrolase activity	GO:0071555//cell wall organization;GO:0051707//response to other organism;GO:0000272//polysaccharide catabolic process;GO:0044092//negative regulation of molecular function
Cs1g16560	915.214	249.554	46.1127	13.0087	-1.82569	1.14e-23	1.01e-21	yes	Cs1g16560	PREDICTED: pectinesterase 3 [Vitis vinifera]	-	GO:0005911//cell-cell junction;GO:0016020//membrane;GO:0030312;GO:0044437	GO:0030234//enzyme regulator activity;GO:0052689//carboxylic ester hydrolase activity	GO:0071555//cell wall organization;GO:0000272//polysaccharide catabolic process;GO:0044092//negative regulation of molecular function
Cs1g16650	85.0232	27.801	15.3942	4.73285	-1.70161	8.8e-07	1.24e-05	yes	-	-	-	-	-	-
Cs1g16670	860.889	405.33	34.6273	16.5157	-1.06808	1.44e-08	2.8e-07	yes	Cs1g16670	Subtilase family protein isoform 1 [Theobroma cacao]	-	-	GO:0005515//protein binding;GO:0004175//endopeptidase activity	GO:0016485//protein processing;GO:0044092//negative regulation of molecular function
Cs1g16750	81.6208	376.675	2.74916	12.6037	2.19678	3.24e-24	3.04e-22	yes	Cs1g16750	Phosphoinositide phosphatase family protein [Theobroma cacao]	-	GO:0005911//cell-cell junction;GO:0005911//cell-cell junction	GO:0016788//hydrolase activity, acting on ester bonds;GO:0016788//hydrolase activity, acting on ester bonds;GO:0016788//hydrolase activity, acting on ester bonds;GO:0016788//hydrolase activity, acting on ester bonds	-
Cs1g16830	280.366	603.807	34.0831	71.5283	1.06946	3.38e-12	1.12e-10	yes	-	-	-	-	-	-
Cs1g16850	570.511	169.186	12.7719	3.65793	-1.80387	2.59e-16	1.25e-14	yes	Cs1g16850	Multidrug/pheromone exporter, MDR family, ABC transporter family [Theobroma cacao]	ko02010//ABC transporters	GO:0031224//intrinsic component of membrane	GO:0032550;GO:0042626//ATPase activity, coupled to transmembrane movement of substances	GO:0015893//drug transport;GO:0009154//purine ribonucleotide catabolic process;GO:0015846//polyamine transport
Cs1g16980	16.3333	45.0722	3.71257	9.79363	1.39943	0.000184937	0.00148993	yes	Cs1g16980	Aldolase-type TIM barrel family protein [Theobroma cacao]	-	-	GO:0003973//(S)-2-hydroxy-acid oxidase activity	-
Cs1g17123	4.55793	13.4552	1.04676	3.01086	1.52424	0.00900933	0.0391765	yes	-	-	-	-	-	-
Cs1g17220	2151.82	480.321	175.137	38.1291	-2.19952	5.4e-20	3.46e-18	yes	-	-	-	-	-	-
Cs1g17380	4564.4	861.723	143.84	29.1039	-2.30519	4.7e-20	3.04e-18	yes	Cs1g17380	Lipoxygenase 3 [Theobroma cacao]	ko01100//Metabolic pathways;ko00592//alpha-Linolenic acid metabolism;ko00591//Linoleic acid metabolism	-	GO:0046914//transition metal ion binding;GO:0016702//oxidoreductase activity, acting on single donors with incorporation of molecular oxygen, incorporation of two atoms of oxygen;GO:0046914//transition metal ion binding;GO:0016702//oxidoreductase activity, acting on single donors with incorporation of molecular oxygen, incorporation of two atoms of oxygen;GO:0046914//transition metal ion binding;…	GO:0009642//response to light intensity;GO:0051707//response to other organism;GO:0006633//fatty acid biosynthetic process;GO:0055114//oxidation-reduction process;GO:0001101//response to acid;GO:0000302//response to reactive oxygen species;GO:0048229//gametophyte development;GO:0003006//developmental process involved in reproduction;GO:0009900;GO:0009642//response to light intensity;GO:0051707//r…
Cs1g17420	27.5463	7.12285	1.35764	0.326048	-2.05794	0.000173655	0.00141281	yes	Cs1g17420	PREDICTED: flavonoid 3'-monooxygenase-like [Vitis vinifera]	-	-	GO:0016709//oxidoreductase activity, acting on paired donors, with incorporation or reduction of molecular oxygen, NAD(P)H as one donor, and incorporation of one atom of oxygen;GO:0046914//transition metal ion binding;GO:0046906//tetrapyrrole binding	GO:0044710
Cs1g17615	87.7436	183.813	4.83155	9.69664	1.005	1.98e-06	2.61e-05	yes	-	-	-	-	-	-
Cs1g17640	238.009	534.769	37.0722	78.047	1.074	6.89e-12	2.18e-10	yes	Cs1g17640	ELF4-like 4 [Theobroma cacao]	-	-	-	GO:0009416//response to light stimulus
Cs1g17665	41.8284	94.0416	2.73126	5.52143	1.01548	1.2e-05	0.000131588	yes	-	-	-	-	-	-
Cs1g17700	19.9496	1.30827	2.26753	0.144974	-3.96726	5.35e-06	6.41e-05	yes	Cs1g17700	PREDICTED: GDSL esterase/lipase 1-like [Vitis vinifera]	-	-	GO:0016787//hydrolase activity	-
Cs1g17850	179.406	394.991	7.30422	16.6044	1.18476	1.76e-10	4.69e-09	yes	Cs1g17850	PREDICTED: puromycin-sensitive aminopeptidase-like [Fragaria vesca subsp. vesca]	-	GO:0044464;GO:0044464;GO:0044464	GO:0046914//transition metal ion binding;GO:0070011//peptidase activity, acting on L-amino acid peptides;GO:0046914//transition metal ion binding;GO:0070011//peptidase activity, acting on L-amino acid peptides;GO:0070011//peptidase activity, acting on L-amino acid peptides	GO:0016485//protein processing;GO:0016485//protein processing
Cs1g17860	1079.13	406.948	47.7812	17.8184	-1.42307	7.07e-13	2.52e-11	yes	-	-	-	-	-	-
Cs1g18130	1995.58	1013.4	184.703	91.7669	-1.00917	6.17e-07	8.96e-06	yes	-	-	-	-	-	-
Cs1g18250	4.10243	23.8488	0.296461	1.5493	2.3857	1.21e-05	0.000132978	yes	-	-	-	-	-	-
Cs1g18400	141.91	424.682	12.112	33.9445	1.48674	3.86e-14	1.55e-12	yes	Cs1g18400	Calcineurin B-like protein 10 [Theobroma cacao]	-	GO:0000325//plant-type vacuole	GO:0046872//metal ion binding	GO:0032844//regulation of homeostatic process;GO:0006972//hyperosmotic response;GO:0006813//potassium ion transport
Cs1g18410	15.2848	40.5295	0.614576	1.56286	1.34653	0.000671142	0.00450624	yes	Cs1g18410	Phospholipase D alpha 4 [Theobroma cacao]	ko01100//Metabolic pathways;ko04144//Endocytosis;ko00564//Glycerophospholipid metabolism;ko00565//Ether lipid metabolism	GO:0016020//membrane	GO:0004620//phospholipase activity;GO:0046872//metal ion binding	GO:0009267//cellular response to starvation;GO:0040007//growth;GO:0006650//glycerophospholipid metabolic process;GO:0006808//regulation of nitrogen utilization;GO:0022622//root system development
Cs1g18540	611.939	12703.2	54.1792	1091.54	4.33248	2.05e-93	5.92e-90	yes	Cs1g18540	Pyridoxal phosphate phosphatase-related protein [Theobroma cacao]	ko01100//Metabolic pathways;ko00750//Vitamin B6 metabolism	-	GO:0016818//hydrolase activity, acting on acid anhydrides, in phosphorus-containing anhydrides;GO:0016791//phosphatase activity	GO:0006796//phosphate-containing compound metabolic process;GO:0051259//protein oligomerization;GO:0009267//cellular response to starvation
Cs1g18680	20.3287	4.67894	31.5297	6.6215	-2.25148	0.000386022	0.00282026	yes	-	-	-	-	-	-
Cs1g18920	69.1454	3.71589	1.6594	0.087224	-4.24979	8.05e-19	4.69e-17	yes	Cs1g18920	Pleiotropic drug resistance 12 [Theobroma cacao]	-	GO:0031224//intrinsic component of membrane	GO:0032550;GO:0015604//organic phosphonate transmembrane transporter activity;GO:0042626//ATPase activity, coupled to transmembrane movement of substances	GO:0046864;GO:0015846//polyamine transport;GO:0015718//monocarboxylic acid transport;GO:0030001//metal ion transport;GO:0000302//response to reactive oxygen species;GO:0009154//purine ribonucleotide catabolic process
Cs1g19000	8.14374	22.159	0.239505	0.613455	1.3569	0.00249987	0.0136131	yes	-	-	-	-	-	-
Cs1g19190	97.936	464.421	6.09878	30.6475	2.32918	3.08e-26	3.19e-24	yes	Cs1g19190	PREDICTED: ammonium transporter 3 member 1-like [Vitis vinifera]	-	GO:0031224//intrinsic component of membrane	GO:0015077//monovalent inorganic cation transmembrane transporter activity	GO:0015696//ammonium transport
Cs1g19230	129.435	490.17	4.39006	16.0438	1.8697	4.85e-19	2.87e-17	yes	Cs1g19230	expressed protein [Oryza sativa Japonica Group]	-	GO:0043231//intracellular membrane-bounded organelle;GO:0016020//membrane;GO:0043231//intracellular membrane-bounded organelle;GO:0016020//membrane;GO:0043231//intracellular membrane-bounded organelle;GO:0016020//membrane;GO:0043231//intracellular membrane-bounded organelle;GO:0016020//membrane	GO:0036094//small molecule binding;GO:0004672//protein kinase activity;GO:1901363;GO:0097159//organic cyclic compound binding;GO:0036094//small molecule binding;GO:0004672//protein kinase activity;GO:1901363;GO:0097159//organic cyclic compound binding;GO:0036094//small molecule binding;GO:0004672//protein kinase activity;GO:1901363;GO:0097159//organic cyclic compound binding;GO:0036094//small mol…	-
Cs1g19470	71.9271	152.224	6.31764	13.007	1.04183	6.76e-06	7.91e-05	yes	-	-	-	-	-	-
Cs1g19480	9.61719	27.1832	0.409965	1.09661	1.41948	0.000601909	0.00411919	yes	-	-	-	-	-	-
Cs1g19560	136.362	387.269	7.45363	19.7229	1.40385	2.91e-15	1.29e-13	yes	-	-	-	-	-	-
Cs1g19650	1.03324	12.1107	0.117346	1.29919	3.46877	9.11e-05	0.000799613	yes	-	-	-	-	-	-
Cs1g19710	9.64779	21.9864	1.22369	2.92572	1.25755	0.0112286	0.0466945	yes	-	-	-	-	-	-
Cs1g19730	13.2947	39.1302	0.872013	2.51503	1.52815	0.000488778	0.00345323	yes	-	-	-	-	-	-
Cs1g19805	14.8751	40.0117	8.88614	21.8531	1.29821	0.00792914	0.0352342	yes	-	-	-	-	-	-
Cs1g19910	85.8453	517.471	6.10084	35.089	2.52394	7.98e-27	8.66e-25	yes	-	-	-	-	-	-
Cs1g20100	74.4797	229.675	5.4383	16.7066	1.61919	4.9e-12	1.59e-10	yes	-	-	-	-	-	-
Cs1g20120	285.456	142.321	17.8212	8.70637	-1.03345	3.07e-06	3.91e-05	yes	-	-	-	-	-	-
Cs1g20130	618.774	190.428	37.3826	11.4895	-1.70204	4.59e-19	2.73e-17	yes	-	-	-	-	-	-
Cs1g20150	7027.27	2634.41	669.9	249.984	-1.42211	2.15e-11	6.45e-10	yes	-	-	-	-	-	-
Cs1g20230	923.811	465.356	77.7102	38.5943	-1.00972	0.000187526	0.00150712	yes	-	-	-	-	-	-
Cs1g20490	211.404	873.059	7.02592	27.6832	1.97825	4.25e-31	6.38e-29	yes	-	-	-	-	-	-
Cs1g20530	5898.94	2986.47	203.964	101.419	-1.00798	1.2e-07	2e-06	yes	-	-	-	-	-	-
Cs1g20630	660.367	216.167	32.0733	10.189	-1.65435	2.01e-09	4.56e-08	yes	-	-	-	-	-	-
Cs1g20770	292.735	27.6647	13.9737	1.38911	-3.33048	1.45e-38	3.5e-36	yes	-	-	-	-	-	-
Cs1g20810	110.989	42.2919	4.8517	1.87252	-1.37351	1.84e-06	2.44e-05	yes	-	-	-	-	-	-
Cs1g20870	163.77	431.696	18.7591	49.4115	1.39725	7.18e-15	3.07e-13	yes	-	-	-	-	-	-
Cs1g20920	724.765	3419.57	26.1857	126.314	2.27017	6.43e-36	1.3e-33	yes	-	-	-	-	-	-
Cs1g20930	34.1401	98.7931	3.7775	10.3149	1.44923	1.12e-08	2.23e-07	yes	-	-	-	-	-	-
Cs1g21000	154.444	14.7998	18.0863	1.66969	-3.43725	5.12e-20	3.3e-18	yes	-	-	-	-	-	-
Cs1g21035	126.213	40.0569	21.1913	6.33672	-1.74166	2.34e-08	4.41e-07	yes	-	-	-	-	-	-
Cs1g21040	20.3441	1.13565	0.709878	0.03998	-4.15022	1.76e-07	2.86e-06	yes	-	-	-	-	-	-
Cs1g21070	1207.52	313.188	75.128	19.6246	-1.93669	4.82e-24	4.46e-22	yes	-	-	-	-	-	-
Cs1g21130	178.966	64.7687	15.2186	5.56271	-1.45198	3.26e-06	4.13e-05	yes	-	-	-	-	-	-
Cs1g21420	4.55793	15.2451	0.380487	1.29222	1.76394	0.00293909	0.0155227	yes	-	-	-	-	-	-
Cs1g21430	112.737	52.1676	3.44242	1.53319	-1.16689	0.000316161	0.00236666	yes	-	-	-	-	-	-
Cs1g21460	20.3899	7.43177	0.966042	0.344037	-1.48952	0.00668872	0.0305555	yes	-	-	-	-	-	-
Cs1g21610	44.3045	21.7138	3.47194	1.62136	-1.09853	0.00812036	0.0359183	yes	-	-	-	-	-	-
Cs1g21620	0	44.3728	0.001	3.26676	11.6736	3.27e-08	6.03e-07	yes	-	-	-	-	-	-
Cs1g21630	583.02	227.477	23.0526	8.67211	-1.41048	1.33e-12	4.58e-11	yes	-	-	-	-	-	-
Cs1g21680	923.889	176.726	143.5	26.7236	-2.42486	7.54e-18	4.15e-16	yes	-	-	-	-	-	-
Cs1g21870	62.2336	159.938	4.78248	11.2238	1.23073	8.75e-09	1.77e-07	yes	-	-	-	-	-	-
Cs1g21920	53.8148	178.899	2.62684	8.03276	1.61257	4.36e-13	1.58e-11	yes	-	-	-	-	-	-
Cs1g22040	16.7736	37.404	0.550867	1.14515	1.05575	0.000876611	0.00565775	yes	-	-	-	-	-	-
Cs1g22060	158.076	543.264	6.30822	20.6042	1.70763	3.68e-17	1.91e-15	yes	-	-	-	-	-	-
Cs1g22350	13.31	43.0823	0.373309	1.11693	1.5811	2.1e-05	0.000217443	yes	-	-	-	-	-	-
Cs1g22520	6.12308	34.0697	0.501297	2.6266	2.38946	4.28e-07	6.42e-06	yes	-	-	-	-	-	-
Cs1g22540	1507.87	235.137	117.519	17.9201	-2.71324	2.33e-33	3.94e-31	yes	Cs1g22540	PREDICTED: mitogen-activated protein kinase kinase kinase 1-like [Cucumis sativus]	-	-	GO:0004672//protein kinase activity	GO:0044763;GO:0016310//phosphorylation;GO:0009628//response to abiotic stimulus;GO:0006950//response to stress
Cs1g22570	266.937	83.2392	18.2199	5.31896	-1.77629	6.65e-13	2.38e-11	yes	Cs1g22570	PREDICTED: phospholipase A1-IIbeta-like [Fragaria vesca subsp. vesca]	-	-	GO:0016298//lipase activity;GO:0016298//lipase activity	GO:0044238;GO:0044238
Cs1g22840	5.05928	15.6903	2.00242	5.83671	1.54341	0.0049488	0.0238404	yes	-	-	-	-	-	-
Cs1g23010	111.839	50.0326	8.34679	3.73162	-1.16142	5.28e-05	0.000494395	yes	Cs1g23010	PREDICTED: LOB domain-containing protein 36-like, partial [Vitis vinifera]	-	-	-	GO:0007275//multicellular organismal development;GO:0007275//multicellular organismal development;GO:0007275//multicellular organismal development
Cs1g23200	254.947	101.501	28.4332	11.4745	-1.30914	7.85e-08	1.36e-06	yes	Cs1g23200	ethylene-induced esterase [Citrus sinensis]	-	-	GO:0052689//carboxylic ester hydrolase activity	GO:0032787//monocarboxylic acid metabolic process;GO:0006950//response to stress
Cs1g23280	37.1634	79.0055	1.75907	3.64138	1.04968	5.07e-05	0.000476507	yes	Cs1g23280	PREDICTED: protease 2-like [Fragaria vesca subsp. vesca]	-	GO:0043231//intracellular membrane-bounded organelle;GO:0043231//intracellular membrane-bounded organelle	GO:0004175//endopeptidase activity;GO:0008236//serine-type peptidase activity;GO:0004175//endopeptidase activity;GO:0008236//serine-type peptidase activity	GO:0016485//protein processing;GO:0016485//protein processing
Cs1g23290	128.157	47.1709	23.5115	8.54368	-1.46044	2.1e-06	2.75e-05	yes	Cs1g23290	PREDICTED: isoflavone 2'-hydroxylase-like [Fragaria vesca subsp. vesca]	-	-	GO:0016709//oxidoreductase activity, acting on paired donors, with incorporation or reduction of molecular oxygen, NAD(P)H as one donor, and incorporation of one atom of oxygen;GO:0046914//transition metal ion binding;GO:0046906//tetrapyrrole binding	GO:0044710
Cs1g23370	25.07	4.37002	2.2291	0.374788	-2.57231	7.99e-05	0.000713361	yes	-	-	-	-	-	-
Cs1g23460	97.2083	245.348	15.2161	38.1826	1.32732	1.35e-11	4.12e-10	yes	Cs1g23460	PREDICTED: CASP-like protein At3g50810-like isoform 1 [Fragaria vesca subsp. vesca]	-	GO:0031224//intrinsic component of membrane;GO:0031224//intrinsic component of membrane	-	-
Cs1g23600	1494.91	3500.68	95.5562	220.125	1.2039	2.48e-13	9.25e-12	yes	-	-	-	-	-	-
Cs1g23680	12.7628	36.541	1.57487	4.10752	1.38304	0.000188855	0.00151516	yes	Cs1g23680	RUB1 conjugating enzyme 1 isoform 2 [Theobroma cacao]	ko04120//Ubiquitin mediated proteolysis	-	GO:0019787//small conjugating protein ligase activity;GO:0019787//small conjugating protein ligase activity;GO:0019787//small conjugating protein ligase activity	GO:0032446//protein modification by small protein conjugation;GO:0009725//response to hormone;GO:0032446//protein modification by small protein conjugation;GO:0009725//response to hormone;GO:0032446//protein modification by small protein conjugation;GO:0009725//response to hormone
Cs1g23720	586.955	278.064	30.827	14.2244	-1.11583	1.22e-08	2.4e-07	yes	Cs1g23720	glycosyltransferase 1 [Populus tomentosa]	-	-	GO:0016758//transferase activity, transferring hexosyl groups	-
Cs1g23870	7.14105	22.0227	0.541503	1.5761	1.54131	0.000829606	0.00539652	yes	Cs1g23870	PREDICTED: flavin-containing monooxygenase YUCCA6-like [Vitis vinifera]	ko00380//Tryptophan metabolism	-	GO:0016709//oxidoreductase activity, acting on paired donors, with incorporation or reduction of molecular oxygen, NAD(P)H as one donor, and incorporation of one atom of oxygen;GO:0000166//nucleotide binding;GO:0016709//oxidoreductase activity, acting on paired donors, with incorporation or reduction of molecular oxygen, NAD(P)H as one donor, and incorporation of one atom of oxygen;GO:0000166//nu…	GO:0009793//embryo development ending in seed dormancy;GO:0009653//anatomical structure morphogenesis;GO:0009908//flower development;GO:0044710;GO:0048831//regulation of shoot system development;GO:0009793//embryo development ending in seed dormancy;GO:0009653//anatomical structure morphogenesis;GO:0009908//flower development;GO:0044710;GO:0048831//regulation of shoot system development
Cs1g24030	810.88	169.631	34.5876	7.58753	-2.18855	8.86e-30	1.2e-27	yes	Cs1g24030	PREDICTED: scarecrow-like protein 4-like [Vitis vinifera]	-	-	-	GO:0006351//transcription, DNA-templated
Cs1g24230	170.609	391.349	6.14104	13.3838	1.12393	6.44e-09	1.33e-07	yes	Cs1g24230	bg55 [Bruguiera gymnorhiza]	-	-	GO:0016874//ligase activity;GO:0016874//ligase activity;GO:0016874//ligase activity	-
Cs1g24300	202.15	52.2313	5.67722	1.41515	-2.00422	5.22e-14	2.06e-12	yes	Cs1g24300	PREDICTED: uncharacterized LOC101218071 [Cucumis sativus]	-	GO:0009526//plastid envelope	-	-
Cs1g24410	139.143	262.519	5.57458	12.3069	1.14253	1.15e-06	1.57e-05	yes	Cs1g24410	PREDICTED: dolichyldiphosphatase 1 [Vitis vinifera]	-	-	GO:0003824//catalytic activity;GO:0003824//catalytic activity	GO:0044237//cellular metabolic process;GO:0044237//cellular metabolic process
Cs1g24770	0	7.12285	0.001	0.574402	9.16592	0.000161227	0.00132615	yes	Cs1g24770	PREDICTED: LOW QUALITY PROTEIN: purple acid phosphatase 6-like [Solanum lycopersicum]	-	GO:0005911//cell-cell junction;GO:0005618//cell wall;GO:0044444//cytoplasmic part	GO:0043169//cation binding;GO:0016791//phosphatase activity	GO:0006796//phosphate-containing compound metabolic process;GO:0009267//cellular response to starvation
Cs1g24840	203.441	86.3736	23.9626	10.1204	-1.24351	4.89e-07	7.25e-06	yes	-	-	-	-	-	-
Cs1g25070	100.14	45.2448	3.08651	1.38487	-1.15623	0.000266256	0.00204945	yes	Cs1g25070	Leucine-rich receptor-like protein kinase family protein [Theobroma cacao]	-	GO:0031224//intrinsic component of membrane	GO:0004672//protein kinase activity;GO:0016628//oxidoreductase activity, acting on the CH-CH group of donors, NAD or NADP as acceptor;GO:0032550	GO:0006796//phosphate-containing compound metabolic process;GO:0006464//cellular protein modification process;GO:0044710
Cs1g25115	7.6424	21.3322	1.83325	5.05269	1.46265	0.00354861	0.0181374	yes	-	-	-	-	-	-
Cs1g25150	1644.72	776.455	183.363	91.0861	-1.0094	5.16e-09	1.09e-07	yes	Cs1g25150	NAD(P)-binding Rossmann-fold superfamily protein [Theobroma cacao]	ko01100//Metabolic pathways;ko00520//Amino sugar and nucleotide sugar metabolism;ko00051//Fructose and mannose metabolism	GO:0044444//cytoplasmic part	GO:0048037//cofactor binding;GO:0016836//hydro-lyase activity	GO:0000902//cell morphogenesis;GO:0009225//nucleotide-sugar metabolic process
Cs1g25180	4.11771	16.8259	0.148124	0.579152	1.96714	0.00113511	0.00703002	yes	-	-	-	-	-	-
Cs1g25490	9.16171	34.3423	0.720824	2.53148	1.81226	5.02e-06	6.07e-05	yes	Cs1g25490	PREDICTED: abscisic acid 8'-hydroxylase 4 [Vitis vinifera]	-	-	GO:0046872//metal ion binding;GO:0016491//oxidoreductase activity	-
Cs1g25500	568.939	260.884	19.649	8.88997	-1.14421	3.97e-08	7.19e-07	yes	Cs1g25500	Armadillo repeat only 2 [Theobroma cacao]	-	GO:0016020//membrane	-	-
Cs1g25520	977.645	343.651	84.1205	31.6454	-1.41046	3.87e-17	1.99e-15	yes	Cs1g25520	PREDICTED: cold shock protein 1-like [Cicer arietinum]	-	-	GO:0003676//nucleic acid binding	-
Cs1g25530	928.687	263.509	61.1508	18.7522	-1.70531	4.03e-24	3.76e-22	yes	-	-	-	-	-	-
Cs1g25930	24.4923	5.50568	2.22121	0.488947	-2.1836	0.000158608	0.0013074	yes	Cs1g25930	Peroxidase 64 [Theobroma cacao]	ko01100//Metabolic pathways;ko01110//Biosynthesis of secondary metabolites;ko00940//Phenylpropanoid biosynthesis;ko00360//Phenylalanine metabolism	-	GO:0003824//catalytic activity;GO:0016209//antioxidant activity;GO:0043169//cation binding;GO:0046906//tetrapyrrole binding	GO:0044710;GO:0006950//response to stress
Cs1g26070	2059.41	1025.83	185.822	91.1622	-1.02741	1.96e-07	3.15e-06	yes	Cs1g26070	protein-methionine-s-oxide reductase [Arabidopsis lyrata subsp. lyrata]	-	GO:0016020//membrane	GO:0016671//oxidoreductase activity, acting on a sulfur group of donors, disulfide as acceptor	GO:0044710
Cs1g26160	45.9308	9.04896	4.06799	0.818816	-2.31271	5.13e-07	7.55e-06	yes	Cs1g26160	PREDICTED: ammonium transporter 3 member 1-like [Cicer arietinum]	-	GO:0031224//intrinsic component of membrane	GO:0015077//monovalent inorganic cation transmembrane transporter activity	GO:0015696//ammonium transport
Cs1g26190	1020.22	5403.02	105.67	568.846	2.42847	3.08e-45	1.03e-42	yes	-	-	-	-	-	-
Cs1g26210	46.8418	90.2984	8.00341	16.6229	1.05449	0.000250605	0.00194515	yes	Cs1g26210	UPF0548 protein [Theobroma cacao]	-	GO:0009526//plastid envelope;GO:0009526//plastid envelope	-	-
Cs1g26240	40.202	1.30827	4.96329	0.154648	-5.00423	5.04e-14	2e-12	yes	-	-	-	-	-	-
Cs1g26280	2669.24	14361.7	358.587	2198.63	2.61621	0.00433772	0.0213909	yes	Cs1g26280	cytochrome P450 like_TBP [Nicotiana tabacum]	-	-	GO:0016712//oxidoreductase activity, acting on paired donors, with incorporation or reduction of molecular oxygen, reduced flavin or flavoprotein as one donor, and incorporation of one atom of oxygen	GO:0044710
Cs1g26420	55.1078	119.989	2.18615	4.40081	1.00938	7.11e-06	8.28e-05	yes	Cs1g26420	PREDICTED: uncharacterized LOC101212579 [Cucumis sativus]	-	-	GO:0016740//transferase activity;GO:0016740//transferase activity	-
Cs1g26620	66.0915	30.2812	3.19028	1.35421	-1.23623	0.00102397	0.00645929	yes	Cs1g26620	PREDICTED: pentatricopeptide repeat-containing protein At2g17525, mitochondrial-like [Vitis vinifera]	-	-	GO:0036094//small molecule binding;GO:0004672//protein kinase activity;GO:1901363;GO:0097159//organic cyclic compound binding	-
Cs1g26810	4319.55	918.231	269.796	57.8933	-2.2204	2e-20	1.33e-18	yes	Cs1g26810	NADPH-dependent thioredoxin reductase A [Theobroma cacao]	ko00240//Pyrimidine metabolism;ko00450//Selenocompound metabolism	GO:0009526//plastid envelope	GO:0000166//nucleotide binding;GO:0016209//antioxidant activity;GO:0003824//catalytic activity	GO:0044710;GO:0009856//pollination;GO:0006801//superoxide metabolic process;GO:0040007//growth;GO:0019725//cellular homeostasis;GO:0019538//protein metabolic process;GO:0009791//post-embryonic development
Cs1g26820	507.039	138.187	77.4099	20.0569	-1.94842	5.3e-21	3.79e-19	yes	-	-	-	-	-	-
Cs2g01030	6.63971	25.8386	0.516127	1.77201	1.77959	0.000259867	0.00200426	yes	-	-	-	-	-	-
Cs2g01040	31.0709	93.8965	1.59089	4.57137	1.52279	3.13e-07	4.84e-06	yes	Cs2g01040	NIMA-related kinase 7 [Theobroma cacao]	-	-	GO:0004672//protein kinase activity;GO:0032550	GO:0006796//phosphate-containing compound metabolic process;GO:0006464//cellular protein modification process
Cs2g01100	1.53459	20.887	0.131359	1.75615	3.74084	4.85e-08	8.66e-07	yes	-	-	-	-	-	-
Cs2g01120	5.08983	21.0234	0.33476	1.27412	1.9283	0.000130721	0.00110348	yes	-	-	-	-	-	-
Cs2g01170	10.6658	0.65413	1.22559	0.068681	-4.15743	0.000284672	0.00217026	yes	-	-	-	-	-	-
Cs2g01270	21.8328	2.40762	10.6722	1.12072	-3.25136	4.57e-06	5.57e-05	yes	-	-	-	-	-	-
Cs2g01430	1425.18	709.715	54.4858	26.4117	-1.0447	1.73e-07	2.81e-06	yes	Cs2g01430	Galacturonosyltransferase 4 isoform 1 [Theobroma cacao]	-	-	GO:0016740//transferase activity	-
Cs2g01590	122.523	463.404	2.42422	8.77541	1.85594	1.59e-16	7.77e-15	yes	Cs2g01590	PREDICTED: U-box domain-containing protein 33 [Vitis vinifera]	-	-	-	GO:0050896//response to stimulus
Cs2g01640	192.185	94.1415	50.7886	23.3376	-1.12185	6.93e-05	0.000628491	yes	Cs2g01640	PREDICTED: probable ADP-ribosylation factor GTPase-activating protein AGD13-like isoform X1 [Cicer arietinum]	-	GO:0043231//intracellular membrane-bounded organelle;GO:0016020//membrane	-	-
Cs2g01740	3730.95	20761	158.385	878.405	2.47146	1.08e-37	2.5e-35	yes	Cs2g01740	Oligopeptide transporter isoform 1 [Theobroma cacao]	-	-	-	GO:0044763
Cs2g01970	80.7527	32.5162	10.5716	4.19726	-1.33267	8.11e-05	0.000721844	yes	-	-	-	-	-	-
Cs2g01990	6093.23	1869.31	268.254	80.5489	-1.73566	5.11e-12	1.65e-10	yes	Cs2g01990	SCL domain class transcription factor [Theobroma cacao]	-	-	-	GO:0044699;GO:0050896//response to stimulus;GO:0006351//transcription, DNA-templated;GO:0044699;GO:0050896//response to stimulus;GO:0006351//transcription, DNA-templated
Cs2g02310	48.2694	6.50502	2.66682	0.340405	-2.9698	1.78e-09	4.07e-08	yes	-	-	-	-	-	-
Cs2g02430	40.7187	10.7024	6.83798	1.85116	-1.88514	1.23e-05	0.000134446	yes	-	-	-	-	-	-
Cs2g02620	9.70891	1.13565	0.295076	0.0342006	-3.10899	0.000922693	0.00591065	yes	Cs2g02620	PREDICTED: subtilisin-like protease SDD1 [Vitis vinifera]	-	-	GO:0004175//endopeptidase activity;GO:0005515//protein binding;GO:0004175//endopeptidase activity;GO:0005515//protein binding	GO:0007275//multicellular organismal development;GO:0016485//protein processing;GO:0044092//negative regulation of molecular function;GO:0007275//multicellular organismal development;GO:0016485//protein processing;GO:0044092//negative regulation of molecular function
Cs2g02700	10.2255	27.8373	1.4003	3.75225	1.42202	0.00104433	0.00655906	yes	-	-	-	-	-	-
Cs2g02820	77.335	233.492	4.34145	13.2124	1.60564	2.37e-12	7.94e-11	yes	Cs2g02820	PREDICTED: mitogen-activated protein kinase kinase kinase A-like [Glycine max]	-	-	GO:0004674//protein serine/threonine kinase activity;GO:0097159//organic cyclic compound binding;GO:1901363;GO:0036094//small molecule binding	GO:0006468//protein phosphorylation;GO:0035556//intracellular signal transduction
Cs2g02850	562.101	135.915	44.7806	10.3397	-2.11468	1.41e-09	3.28e-08	yes	-	-	-	-	-	-
Cs2g02870	119.225	28.4914	8.61514	1.98554	-2.11735	9.85e-12	3.07e-10	yes	-	-	-	-	-	-
Cs2g02880	109.501	38.0582	7.83286	2.65021	-1.56343	2.17e-07	3.46e-06	yes	-	-	-	-	-	-
Cs2g02930	1.01797	7.25915	0.147586	1.02916	2.80185	0.00703841	0.0318574	yes	Cs2g02930	Homeodomain-like superfamily protein [Theobroma cacao]	-	-	GO:0003676//nucleic acid binding	-
Cs2g02960	47.3584	6.98654	2.50539	0.360652	-2.79636	2.73e-09	6.03e-08	yes	Cs2g02960	PREDICTED: probable rhamnogalacturonate lyase B-like [Vitis vinifera]	-	GO:0044437	GO:0005488//binding	GO:0044238
Cs2g02980	2086.78	627.375	97.7268	29.3948	-1.73319	1.61e-21	1.22e-19	yes	Cs2g02980	PREDICTED: 5'-adenylylsulfate reductase 3, chloroplastic-like isoform 1 [Vitis vinifera]	-	GO:0009532//plastid stroma;GO:0009532//plastid stroma;GO:0009532//plastid stroma;GO:0009532//plastid stroma;GO:0009532//plastid stroma;GO:0009532//plastid stroma	GO:0016671//oxidoreductase activity, acting on a sulfur group of donors, disulfide as acceptor;GO:0016671//oxidoreductase activity, acting on a sulfur group of donors, disulfide as acceptor;GO:0016671//oxidoreductase activity, acting on a sulfur group of donors, disulfide as acceptor;GO:0016671//oxidoreductase activity, acting on a sulfur group of donors, disulfide as acceptor;GO:0016671//oxidore…	GO:0000097//sulfur amino acid biosynthetic process;GO:0019725//cellular homeostasis;GO:0000097//sulfur amino acid biosynthetic process;GO:0019725//cellular homeostasis;GO:0000097//sulfur amino acid biosynthetic process;GO:0019725//cellular homeostasis;GO:0000097//sulfur amino acid biosynthetic process;GO:0019725//cellular homeostasis;GO:0000097//sulfur amino acid biosynthetic process;GO:0019725//…
Cs2g03050	39.1688	96.6857	2.29065	5.29908	1.20998	2.81e-06	3.61e-05	yes	Cs2g03050	PREDICTED: probable beta-1,3-galactosyltransferase 2-like isoform 1 [Vitis vinifera]	-	GO:0031224//intrinsic component of membrane;GO:0043231//intracellular membrane-bounded organelle;GO:0031224//intrinsic component of membrane;GO:0043231//intracellular membrane-bounded organelle	GO:0016758//transferase activity, transferring hexosyl groups;GO:0035250//UDP-galactosyltransferase activity	GO:0006464//cellular protein modification process;GO:0006464//cellular protein modification process
Cs2g03090	26.0116	61.2439	1.45592	3.09151	1.08638	0.000282495	0.00215651	yes	-	-	-	-	-	-
Cs2g03110	56989.2	28825.3	2242.32	1072.99	-1.06336	1.77e-06	2.37e-05	yes	Cs2g03110	secretory peroxidase [Nicotiana tabacum]	ko01100//Metabolic pathways;ko01110//Biosynthesis of secondary metabolites;ko00940//Phenylpropanoid biosynthesis;ko00360//Phenylalanine metabolism	-	GO:0003824//catalytic activity;GO:0016209//antioxidant activity;GO:0043169//cation binding;GO:0046906//tetrapyrrole binding;GO:0003824//catalytic activity;GO:0016209//antioxidant activity;GO:0043169//cation binding;GO:0046906//tetrapyrrole binding;GO:0003824//catalytic activity;GO:0016209//antioxidant activity;GO:0043169//cation binding;GO:0046906//tetrapyrrole binding	GO:0044710;GO:0006950//response to stress;GO:0044710;GO:0006950//response to stress;GO:0044710;GO:0006950//response to stress
Cs2g03140	1791.98	857.66	117.196	55.2822	-1.08404	1.2e-07	2e-06	yes	-	-	-	-	-	-
Cs2g03180	34.6262	9.60307	6.81449	1.91521	-1.8311	0.000468761	0.00333202	yes	-	-	-	-	-	-
Cs2g03240	128.784	18.5794	20.6122	2.83763	-2.86075	1.9e-12	6.42e-11	yes	Cs2g03240	PREDICTED: protein TIFY 5A-like [Vitis vinifera]	-	-	-	GO:0010033//response to organic substance;GO:0009719
Cs2g03260	1340.83	431.768	81.323	26.5193	-1.61662	1.54e-16	7.62e-15	yes	Cs2g03260	pyruvate dehydrogenase E1 component subunit beta [Arabidopsis thaliana]	ko01100//Metabolic pathways;ko01110//Biosynthesis of secondary metabolites;ko00010//Glycolysis / Gluconeogenesis;ko00620//Pyruvate metabolism;ko00020//Citrate cycle (TCA cycle);ko00290//Valine, leucine and isoleucine biosynthesis;ko00650//Butanoate metabolism	GO:0009526//plastid envelope;GO:0009532//plastid stroma;GO:0009526//plastid envelope;GO:0009532//plastid stroma	GO:0046914//transition metal ion binding;GO:0004738//pyruvate dehydrogenase activity;GO:0046914//transition metal ion binding;GO:0004738//pyruvate dehydrogenase activity	GO:0003006//developmental process involved in reproduction;GO:0044710;GO:0003006//developmental process involved in reproduction;GO:0044710
Cs2g03270	168.631	76.3436	8.03725	3.71186	-1.11456	0.000539192	0.00375983	yes	Cs2g03270	9-cis-epoxycarotenoid dioxygenase 2 [Citrus sinensis]	ko01100//Metabolic pathways;ko01110//Biosynthesis of secondary metabolites;ko00906//Carotenoid biosynthesis	GO:0009534//chloroplast thylakoid	GO:0010436//carotenoid dioxygenase activity	GO:0044710;GO:0006972//hyperosmotic response;GO:0003006//developmental process involved in reproduction
Cs2g03490	797.839	355.361	68.7571	31.3592	-1.13262	2.29e-10	6.01e-09	yes	Cs2g03490	Glutamate-gated kainate-type ion channel receptor subunit GluR5 [Medicago truncatula]	-	GO:0016020//membrane;GO:0016020//membrane	-	-
Cs2g03520	528.735	89.081	24.9055	4.40474	-2.49934	1.76e-32	2.88e-30	yes	Cs2g03520	Cytochrome P450, family 710, subfamily A, polypeptide 1 [Theobroma cacao]	ko01110//Biosynthesis of secondary metabolites;ko00100//Steroid biosynthesis	-	GO:0046914//transition metal ion binding;GO:0016717//oxidoreductase activity, acting on paired donors, with oxidation of a pair of donors resulting in the reduction of molecular oxygen to two molecules of water;GO:0046906//tetrapyrrole binding	GO:0044710
Cs2g04290	776.465	148.026	43.7685	8.1811	-2.41953	2.88e-35	5.64e-33	yes	Cs2g04290	PREDICTED: probable peptide/nitrate transporter At1g27040-like [Vitis vinifera]	-	-	-	GO:0006915//apoptotic process;GO:0051234//establishment of localization
Cs2g04430	3313.3	1442.39	116.385	50.0008	-1.21889	9.09e-10	2.18e-08	yes	Cs2g04430	Plant U-box 17 [Theobroma cacao]	-	GO:0044424;GO:0044424	GO:0019787//small conjugating protein ligase activity;GO:0019787//small conjugating protein ligase activity	GO:0045087//innate immune response;GO:0050832//defense response to fungus;GO:0032446//protein modification by small protein conjugation;GO:0045087//innate immune response;GO:0050832//defense response to fungus;GO:0032446//protein modification by small protein conjugation
Cs2g04480	78.5363	24.0214	4.72196	1.40028	-1.75367	7.23e-06	8.4e-05	yes	Cs2g04480	Na+/Pi symporter [Theobroma cacao]	-	-	GO:0015291//secondary active transmembrane transporter activity	GO:0044763;GO:0015698//inorganic anion transport
Cs2g04490	118.069	37.304	22.6536	6.98311	-1.6978	3.86e-08	7.01e-07	yes	-	-	-	-	-	-
Cs2g04590	313.017	143.729	10.3406	4.79959	-1.10734	1.12e-07	1.88e-06	yes	Cs2g04590	cellulose synthase A1 [Gossypium barbadense]	-	GO:0031224//intrinsic component of membrane	GO:0043169//cation binding;GO:0016759//cellulose synthase activity	GO:0030243//cellulose metabolic process
Cs2g04730	14.7529	4.85154	1.19489	0.373825	-1.67644	0.010263	0.0434443	yes	Cs2g04730	PREDICTED: TGACG-sequence-specific DNA-binding protein TGA-1A-like [Fragaria vesca subsp. vesca]	-	-	GO:0003677//DNA binding	GO:0010467//gene expression
Cs2g04870	237.688	43.4001	113.037	19.9596	-2.50163	7.62e-14	2.97e-12	yes	-	-	-	-	-	-
Cs2g04940	552.13	24.6118	58.846	2.69848	-4.44673	3.72e-30	5.18e-28	yes	Cs2g04940	Senescence-associated gene 12 [Theobroma cacao]	ko04145//Phagosome	-	GO:0016628//oxidoreductase activity, acting on the CH-CH group of donors, NAD or NADP as acceptor;GO:0070011//peptidase activity, acting on L-amino acid peptides	GO:0044710;GO:0016485//protein processing
Cs2g04950	144.566	8.56741	15.968	0.92979	-4.10213	1.86e-30	2.67e-28	yes	Cs2g04950	PREDICTED: KDEL-tailed cysteine endopeptidase CEP1-like [Solanum lycopersicum]	ko04145//Phagosome	-	GO:0016491//oxidoreductase activity;GO:0008233//peptidase activity	GO:0008152//metabolic process
Cs2g04980	952.12	493.229	40.0682	19.8954	-1.01003	5.1e-06	6.15e-05	yes	-	-	-	-	-	-
Cs2g05090	7458.85	3034.12	422.372	184.572	-1.19433	1.61e-12	5.48e-11	yes	Cs2g05090	HXXXD-type acyl-transferase family protein [Theobroma cacao]	-	-	GO:0016747//transferase activity, transferring acyl groups other than amino-acyl groups	-
Cs2g05170	199.555	55.6108	6.97788	1.88416	-1.88887	7.36e-10	1.79e-08	yes	Cs2g05170	glutamate-gated kainate-type ion channel receptor subunit GluR5 [Populus trichocarpa]	-	GO:0016020//membrane	GO:0005230//extracellular ligand-gated ion channel activity	GO:0044763;GO:0006811//ion transport
Cs2g05240	39.3522	89.1174	2.21226	4.80147	1.11796	0.000126056	0.0010676	yes	Cs2g05240	SNI1 [Glycine max]	-	-	-	GO:0048519//negative regulation of biological process;GO:0044260;GO:0090304;GO:0044238;GO:0044260
Cs2g05430	0	4.50632	0.001	0.371395	8.53681	0.0106897	0.0448891	yes	Cs2g05430	flavonoid o-methyltransferase related [Populus trichocarpa]	-	-	GO:0008171//O-methyltransferase activity	-
Cs2g05460	200.57	74.3629	25.7659	9.12976	-1.49681	5.24e-09	1.1e-07	yes	Cs2g05460	Thioredoxin superfamily protein [Theobroma cacao]	-	-	-	GO:0044763;GO:0010033//response to organic substance;GO:0050794//regulation of cellular process;GO:0001101//response to acid
Cs2g05640	443.957	144.583	42.0485	14.1564	-1.5706	9.14e-15	3.86e-13	yes	Cs2g05640	ERF domain protein 12 [Theobroma cacao]	-	GO:0043231//intracellular membrane-bounded organelle	GO:0003676//nucleic acid binding;GO:0001071//nucleic acid binding transcription factor activity	GO:0006351//transcription, DNA-templated
Cs2g05930	229.743	99.3474	30.7688	14.8574	-1.05029	7.54e-07	1.07e-05	yes	Cs2g05930	arabinogalactan protein [Daucus carota]	-	-	GO:0005198//structural molecule activity	-
Cs2g05940	64.5722	19.2699	12.8273	4.2782	-1.58415	1.03e-06	1.43e-05	yes	Cs2g05940	PREDICTED: pistil-specific extensin-like protein-like [Cicer arietinum]	-	-	GO:0005198//structural molecule activity	-
Cs2g06180	44.7753	20.2692	5.0525	2.2409	-1.17292	0.00350423	0.0179422	yes	Cs2g06180	TSJT1-like protein [Theobroma cacao]	-	GO:0044424;GO:0044464	-	-
Cs2g06240	127.823	59.4631	6.95679	2.83603	-1.29455	8.07e-05	0.00071863	yes	Cs2g06240	PREDICTED: sphingolipid delta(4)-desaturase DES1-like [Cicer arietinum]	ko01100//Metabolic pathways;ko00600//Sphingolipid metabolism	GO:0031224//intrinsic component of membrane;GO:0031224//intrinsic component of membrane;GO:0031224//intrinsic component of membrane	GO:0016705//oxidoreductase activity, acting on paired donors, with incorporation or reduction of molecular oxygen;GO:0016705//oxidoreductase activity, acting on paired donors, with incorporation or reduction of molecular oxygen;GO:0016705//oxidoreductase activity, acting on paired donors, with incorporation or reduction of molecular oxygen	GO:0006665//sphingolipid metabolic process;GO:0006631//fatty acid metabolic process;GO:0006665//sphingolipid metabolic process;GO:0006631//fatty acid metabolic process;GO:0006665//sphingolipid metabolic process;GO:0006631//fatty acid metabolic process
Cs2g06530	53.3898	8.87633	3.87417	0.623168	-2.63619	1.21e-09	2.84e-08	yes	-	-	-	-	-	-
Cs2g06540	526.986	30.0449	37.5386	2.18496	-4.10269	9.21e-57	4.84e-54	yes	-	-	-	-	-	-
Cs2g06600	613.431	1639.57	39.3094	100.638	1.35623	5.58e-15	2.41e-13	yes	-	-	-	-	-	-
Cs2g06640	223.619	98.2477	78.3693	34.1256	-1.19943	2.64e-06	3.41e-05	yes	-	-	-	-	-	-
Cs2g06700	150.446	25.4296	5.63065	0.925167	-2.60551	1.28e-17	6.86e-16	yes	Cs2g06700	Beta-galactosidase 8 [Theobroma cacao]	-	-	GO:0005488//binding;GO:0015925	GO:0044238
Cs2g06730	209.823	82.4125	16.3714	6.33281	-1.37026	1.69e-08	3.26e-07	yes	-	-	-	-	-	-
Cs2g06820	189.039	453.409	11.3926	26.4399	1.21462	2.06e-12	6.93e-11	yes	Cs2g06820	Riboflavin kinase/FMN hydrolase [Theobroma cacao]	ko01100//Metabolic pathways;ko00740//Riboflavin metabolism	-	GO:0070566//adenylyltransferase activity;GO:0016791//phosphatase activity;GO:0016301//kinase activity;GO:0070566//adenylyltransferase activity;GO:0016791//phosphatase activity;GO:0016301//kinase activity;GO:0070566//adenylyltransferase activity;GO:0016791//phosphatase activity;GO:0016301//kinase activity	GO:0006771//riboflavin metabolic process;GO:0006796//phosphate-containing compound metabolic process;GO:0006771//riboflavin metabolic process;GO:0006796//phosphate-containing compound metabolic process;GO:0006771//riboflavin metabolic process;GO:0006796//phosphate-containing compound metabolic process
Cs2g06840	1829.64	714.194	125.543	45.9313	-1.45063	3.31e-09	7.19e-08	yes	-	-	-	-	-	-
Cs2g06890	257.485	569.728	12.3144	25.4043	1.04472	1.02e-12	3.57e-11	yes	Cs2g06890	ARM repeat superfamily protein [Theobroma cacao]	-	GO:0016471//vacuolar proton-transporting V-type ATPase complex	GO:0015078//hydrogen ion transmembrane transporter activity;GO:0003824//catalytic activity	GO:0015988//energy coupled proton transmembrane transport, against electrochemical gradient
Cs2g06910	3810.78	205.445	1404.92	74.2609	-4.24175	6.83e-81	7.91e-78	yes	-	-	-	-	-	-
Cs2g06960	630.262	256.714	81.5226	35.3526	-1.20539	2.26e-09	5.07e-08	yes	-	-	-	-	-	-
Cs2g07010	3166.05	1355.44	183.117	81.7784	-1.16297	1.52e-08	2.96e-07	yes	-	-	-	-	-	-
Cs2g07040	33.6846	8.25851	3.08227	0.74601	-2.04673	4.05e-05	0.000389104	yes	Cs2g07040	PREDICTED: myb-related protein Myb4-like [Glycine max]	-	-	GO:0003676//nucleic acid binding;GO:0003676//nucleic acid binding	GO:0006970//response to osmotic stress;GO:0001101//response to acid;GO:0009725//response to hormone
Cs2g07050	443.608	205.255	27.1104	12.4649	-1.12097	2.6e-08	4.85e-07	yes	-	-	-	-	-	-
Cs2g07090	139.369	54.3389	19.0394	6.93803	-1.45639	3.52e-06	4.42e-05	yes	-	-	-	-	-	-
Cs2g07100	444.702	156.875	14.8827	4.9916	-1.57607	1.12e-13	4.32e-12	yes	-	-	-	-	-	-
Cs2g07110	82.4095	195.815	4.42103	10.1004	1.19196	4.08e-08	7.37e-07	yes	-	-	-	-	-	-
Cs2g07120	29.4905	84.1932	5.6439	14.9262	1.40309	2.39e-06	3.11e-05	yes	-	-	-	-	-	-
Cs2g07380	142.623	586.001	3.06405	12.1432	1.98663	5.97e-24	5.46e-22	yes	-	-	-	-	-	-
Cs2g07460	239.574	509.329	5.99672	12.2706	1.03296	3.84e-10	9.71e-09	yes	-	-	-	-	-	-
Cs2g07470	157.345	418.495	28.356	77.7952	1.45602	8.7e-16	4.04e-14	yes	-	-	-	-	-	-
Cs2g07530	166.112	376.976	10.7649	23.8134	1.14544	1.54e-09	3.55e-08	yes	-	-	-	-	-	-
Cs2g07580	9.16171	0.96305	1.26114	0.132465	-3.25105	0.00113477	0.00702979	yes	-	-	-	-	-	-
Cs2g07610	52.4177	125.386	2.32024	5.13099	1.14496	2.53e-07	3.99e-06	yes	-	-	-	-	-	-
Cs2g07660	2003.87	846.828	89.2926	38.5003	-1.21367	5.62e-11	1.59e-09	yes	-	-	-	-	-	-
Cs2g07700	20.3441	3.57958	1.10759	0.188524	-2.5546	8.28e-05	0.000735291	yes	-	-	-	-	-	-
Cs2g07870	75.1616	438.483	5.34145	29.5808	2.46936	6.22e-25	6.07e-23	yes	-	-	-	-	-	-
Cs2g07920	542.412	272.168	101.451	47.7092	-1.08844	3.29e-06	4.16e-05	yes	-	-	-	-	-	-
Cs2g07980	13.2489	121.943	1.91922	16.919	3.14005	6.96e-22	5.52e-20	yes	-	-	-	-	-	-
Cs2g08190	983.169	5606.07	42.2281	223.576	2.40449	3.3e-37	7.28e-35	yes	-	-	-	-	-	-
Cs2g08310	2822.2	298.225	168.482	18.1381	-3.21549	5.01e-34	8.78e-32	yes	-	-	-	-	-	-
Cs2g08590	30.7071	64.6146	1.78733	3.62676	1.02088	0.00561694	0.0265451	yes	-	-	-	-	-	-
Cs2g08765	5.60646	20.4418	1.04714	3.72221	1.8297	0.000550363	0.00381838	yes	-	-	-	-	-	-
Cs2g09030	197.168	907.71	8.59249	37.6482	2.13143	5.2e-35	9.78e-33	yes	-	-	-	-	-	-
Cs2g09110	16.7736	64.5509	2.3325	8.93357	1.93736	6.59e-09	1.36e-07	yes	-	-	-	-	-	-
Cs2g09210	67.8859	298.349	9.40578	39.4817	2.06957	5.08e-07	7.5e-06	yes	-	-	-	-	-	-
Cs2g09330	110.821	243.077	19.7765	42.9455	1.11872	6.82e-09	1.41e-07	yes	-	-	-	-	-	-
Cs2g09350	318.719	683.467	21.5621	45.1063	1.06483	6.43e-10	1.58e-08	yes	-	-	-	-	-	-
Cs2g09500	104.227	48.0339	5.35126	2.56674	-1.05994	0.000167053	0.00136605	yes	-	-	-	-	-	-
Cs2g09600	605.841	177.89	35.6788	10.5916	-1.75214	1.42e-18	8.12e-17	yes	-	-	-	-	-	-
Cs2g09630	92.4825	45.4811	5.7264	2.74196	-1.06242	0.0100668	0.0428094	yes	-	-	-	-	-	-
Cs2g09660	39.7313	91.6616	1.37418	3.07044	1.15987	2.51e-05	0.000253975	yes	-	-	-	-	-	-
Cs2g09790	2604.58	1148.63	153.08	68.2505	-1.16537	1.29e-10	3.5e-09	yes	-	-	-	-	-	-
Cs2g09960	161.78	12.6648	34.8934	2.76894	-3.65555	8.66e-28	1.02e-25	yes	-	-	-	-	-	-
Cs2g09980	2624.78	758.114	196.017	51.8989	-1.9172	1.26e-14	5.23e-13	yes	-	-	-	-	-	-
Cs2g10000	372.166	74.5629	87.0915	17.7119	-2.29781	5.11e-25	5.01e-23	yes	-	-	-	-	-	-
Cs2g10020	63.1904	13.519	15.5067	3.30104	-2.2319	3.72e-06	4.65e-05	yes	-	-	-	-	-	-
Cs2g10030	172.174	28.5641	39.5527	6.6304	-2.57661	1.75e-17	9.33e-16	yes	-	-	-	-	-	-
Cs2g10080	2592.72	778.21	73.351	21.808	-1.74996	2.6e-14	1.06e-12	yes	-	-	-	-	-	-
Cs2g10090	4623.24	2248.18	346.87	167.324	-1.05175	1.06e-06	1.46e-05	yes	-	-	-	-	-	-
Cs2g10120	486.738	203.011	16.8329	6.71551	-1.32571	3.51e-10	8.97e-09	yes	-	-	-	-	-	-
Cs2g10140	60.0906	448.086	3.19007	22.5142	2.81918	1.78e-44	5.71e-42	yes	Cs2g10140	PREDICTED: cannabidiolic acid synthase-like 2-like [Cicer arietinum]	-	-	GO:0000166//nucleotide binding;GO:0016616//oxidoreductase activity, acting on the CH-OH group of donors, NAD or NADP as acceptor	GO:0044710
Cs2g10160	1128.79	254.332	100.998	22.0536	-2.19524	1.36e-14	5.61e-13	yes	Cs2g10160	FAD-binding Berberine family protein [Theobroma cacao]	-	-	GO:0016614//oxidoreductase activity, acting on CH-OH group of donors	-
Cs2g10200	332.255	43.7913	22.1483	2.82622	-2.97025	8.61e-12	2.69e-10	yes	Cs2g10200	PREDICTED: reticuline oxidase-like protein-like [Glycine max]	-	-	GO:0016614//oxidoreductase activity, acting on CH-OH group of donors	-
Cs2g10220	10.1644	64.9051	0.625832	3.93781	2.65355	4.58e-11	1.31e-09	yes	Cs2g10220	FAD-binding Berberine family protein [Theobroma cacao]	-	-	GO:0000166//nucleotide binding;GO:0046993;GO:0016616//oxidoreductase activity, acting on the CH-OH group of donors, NAD or NADP as acceptor	GO:0044710
Cs2g10330	130.285	321.173	4.37564	9.61091	1.13518	5.92e-12	1.89e-10	yes	Cs2g10330	Cyclin-D-binding Myb-like transcription factor 1 isoform 1 [Theobroma cacao]	-	-	GO:0005488//binding	-
Cs2g10420	218.411	537.758	15.8297	37.0887	1.22835	1.54e-11	4.68e-10	yes	Cs2g10420	Gamma-soluble NSF attachment protein isoform 1 [Theobroma cacao]	-	GO:0016020//membrane;GO:0016020//membrane	-	GO:0015031//protein transport;GO:0015031//protein transport
Cs2g10470	99.837	10.875	6.48217	0.651922	-3.31371	1.3e-17	6.96e-16	yes	Cs2g10470	PREDICTED: protein prune homolog [Fragaria vesca subsp. vesca]	-	-	GO:0016787//hydrolase activity	-
Cs2g10480	542.668	174.537	34.1653	11.7063	-1.54525	3.9e-16	1.86e-14	yes	Cs2g10480	PREDICTED: patatin group A-3-like [Cucumis sativus]	-	-	-	GO:0044238
Cs2g10560	62.6279	31.762	15.6297	7.70315	-1.02077	0.0053641	0.0254908	yes	Cs2g10560	PREDICTED: exopolygalacturonase-like [Solanum lycopersicum]	-	GO:0016020//membrane	-	-
Cs2g10630	83.5039	37.9582	10.8216	4.91542	-1.13852	0.000646563	0.00436793	yes	-	-	-	-	-	-
Cs2g10720	356.255	48.6517	43.9273	6.07334	-2.85455	3.8e-30	5.27e-28	yes	Cs2g10720	Zinc transporter 10 precursor [Theobroma cacao]	-	GO:0043231//intracellular membrane-bounded organelle;GO:0031224//intrinsic component of membrane	GO:0016628//oxidoreductase activity, acting on the CH-CH group of donors, NAD or NADP as acceptor;GO:0005375//copper ion transmembrane transporter activity	GO:0034614//cellular response to reactive oxygen species;GO:0051707//response to other organism;GO:0006825//copper ion transport;GO:0044763;GO:0044710;GO:0006829//zinc ion transport;GO:0009723//response to ethylene;GO:0010039//response to iron ion;GO:0006826//iron ion transport
Cs2g10760	578.34	170.522	15.407	4.47029	-1.78515	4.75e-16	2.25e-14	yes	Cs2g10760	PREDICTED: protein argonaute 2-like [Fragaria vesca subsp. vesca]	-	-	GO:0003676//nucleic acid binding;GO:0003676//nucleic acid binding	GO:0051707//response to other organism;GO:0051707//response to other organism
Cs2g10770	49.9415	23.6762	1.32621	0.617185	-1.10354	0.00521002	0.0248812	yes	Cs2g10770	argonaute protein group [Populus trichocarpa]	-	-	GO:0003676//nucleic acid binding	GO:0051707//response to other organism
Cs2g10900	291.442	64.6235	12.1158	2.67665	-2.17838	8.15e-21	5.68e-19	yes	Cs2g10900	Glycosyl hydrolases family 31 protein isoform 1 [Theobroma cacao]	ko01100//Metabolic pathways;ko00500//Starch and sucrose metabolism;ko00052//Galactose metabolism	GO:0005576//extracellular region;GO:0005618//cell wall;GO:0043231//intracellular membrane-bounded organelle	GO:0004558//alpha-glucosidase activity;GO:0005488//binding	GO:0044238
Cs2g10990	152.71	69.684	8.51797	3.93147	-1.11544	2.1e-05	0.00021693	yes	Cs2g10990	PREDICTED: UDP-glucose flavonoid 3-O-glucosyltransferase 6-like [Fragaria vesca subsp. vesca]	-	-	GO:0035251//UDP-glucosyltransferase activity	-
Cs2g11230	5.60646	15.3813	0.172324	0.443676	1.36438	0.0069293	0.0314345	yes	-	-	-	-	-	-
Cs2g11370	835.069	2350.76	40.1332	109.7	1.45069	3.77e-16	1.81e-14	yes	Cs2g11370	PREDICTED: potassium transporter 11-like [Vitis vinifera]	-	GO:0031224//intrinsic component of membrane	GO:0046873//metal ion transmembrane transporter activity	GO:0034220//ion transmembrane transport;GO:0030001//metal ion transport;GO:0048229//gametophyte development
Cs2g11380	31.1626	175.374	1.59609	8.72688	2.45092	1.02e-15	4.68e-14	yes	Cs2g11380	PREDICTED: potassium transporter 11-like [Glycine max]	-	GO:0031224//intrinsic component of membrane	GO:0046873//metal ion transmembrane transporter activity	GO:0034220//ion transmembrane transport;GO:0030001//metal ion transport;GO:0048229//gametophyte development
Cs2g11480	39.1841	15.1088	3.80624	1.435	-1.40732	0.00256254	0.013889	yes	Cs2g11480	PLATZ transcription factor family protein [Theobroma cacao]	-	GO:0044464	GO:0046914//transition metal ion binding	-
Cs2g11540	25.5103	57.8733	2.83503	6.31453	1.15531	0.000390751	0.00285121	yes	Cs2g11540	PREDICTED: choline-phosphate cytidylyltransferase B-like isoform 1 [Vitis vinifera]	ko01100//Metabolic pathways;ko00564//Glycerophospholipid metabolism	-	GO:0070567	GO:0006656//phosphatidylcholine biosynthetic process
Cs2g11610	51.4761	148.299	6.50276	18.4764	1.50656	2.23e-09	4.99e-08	yes	Cs2g11610	PREDICTED: zinc transporter 5 isoform 1 [Vitis vinifera]	-	GO:0031224//intrinsic component of membrane	GO:0016491//oxidoreductase activity;GO:0046915//transition metal ion transmembrane transporter activity	GO:0044763;GO:0006829//zinc ion transport
Cs2g11620	95.432	2.27131	10.1746	0.244398	-5.3796	7.18e-24	6.49e-22	yes	Cs2g11620	PREDICTED: zinc transporter 1-like [Fragaria vesca subsp. vesca]	-	GO:0031224//intrinsic component of membrane	GO:0046915//transition metal ion transmembrane transporter activity;GO:0016628//oxidoreductase activity, acting on the CH-CH group of donors, NAD or NADP as acceptor	GO:0044763;GO:0006829//zinc ion transport;GO:0044710
Cs2g11770	227.221	103.754	12.231	5.42314	-1.17335	7.06e-06	8.22e-05	yes	Cs2g11770	Cationic amino acid transporter 5 [Theobroma cacao]	-	GO:0031224//intrinsic component of membrane	GO:0005310//dicarboxylic acid transmembrane transporter activity;GO:0008324//cation transmembrane transporter activity	GO:0006812//cation transport;GO:0043092;GO:0015813//L-glutamate transport
Cs2g11840	581.12	1234.05	21.7837	44.2542	1.02257	6.99e-11	1.96e-09	yes	Cs2g11840	Vacuolar sorting receptor 7 [Theobroma cacao]	-	-	GO:0046872//metal ion binding;GO:0046872//metal ion binding;GO:0046872//metal ion binding;GO:0046872//metal ion binding;GO:0046872//metal ion binding	-
Cs2g11960	17.3055	37.404	1.01287	2.17373	1.10172	0.00121451	0.0074599	yes	-	-	-	-	-	-
Cs2g12140	233.264	42.0467	10.457	1.8511	-2.49801	1.1e-20	7.52e-19	yes	Cs2g12140	BAK1-interacting receptor-like kinase 1 isoform 1 [Theobroma cacao]	-	GO:0031224//intrinsic component of membrane	GO:0016301//kinase activity;GO:0032550	GO:0006796//phosphate-containing compound metabolic process;GO:0006464//cellular protein modification process
Cs2g12650	41.7672	5.02415	3.76248	0.44312	-3.08592	8.4e-10	2.03e-08	yes	Cs2g12650	Endonuclease 2, 2 isoform 1 [Theobroma cacao]	-	-	GO:0004518//nuclease activity;GO:0097159//organic cyclic compound binding	GO:0006259//DNA metabolic process
Cs2g12790	43.7574	88.8449	6.60381	14.8755	1.17157	5.64e-05	0.000526104	yes	-	-	-	-	-	-
Cs2g12900	33.2597	10.012	2.03592	0.587546	-1.79291	0.00136992	0.0082912	yes	Cs2g12900	PREDICTED: probable receptor-like protein kinase At1g67000-like [Vitis vinifera]	-	-	GO:0004672//protein kinase activity;GO:0032550	GO:0006464//cellular protein modification process
Cs2g12940	542.231	273.64	22.7299	10.922	-1.05735	1.96e-05	0.000204311	yes	Cs2g12940	PREDICTED: probable serine/threonine-protein kinase At1g18390 [Vitis vinifera]	-	-	GO:0001871;GO:0004713//protein tyrosine kinase activity;GO:0032550	GO:0006468//protein phosphorylation
Cs2g13000	34.5651	11.8381	10.3358	3.51867	-1.55455	0.00064359	0.00435166	yes	-	-	-	-	-	-
Cs2g13040	46.7807	21.1596	7.08204	3.16608	-1.16147	0.00346709	0.0177796	yes	-	-	-	-	-	-
Cs2g13120	495.007	1302.91	39.4735	97.8306	1.3094	5.96e-17	3.05e-15	yes	Cs2g13120	Lipid phosphate phosphatase 2 isoform 2 [Theobroma cacao]	-	GO:0016020//membrane;GO:0016020//membrane	GO:0016791//phosphatase activity;GO:0016791//phosphatase activity	GO:0006796//phosphate-containing compound metabolic process;GO:0009755//hormone-mediated signaling pathway;GO:0006796//phosphate-containing compound metabolic process;GO:0009755//hormone-mediated signaling pathway
Cs2g13140	30.6307	6.98654	7.89813	1.60166	-2.30195	0.0001159	0.000991019	yes	-	-	-	-	-	-
Cs2g13150	19.2344	39.4665	1.74152	3.63418	1.06128	0.00633612	0.0292508	yes	Cs2g13150	PREDICTED: probable serine/threonine-protein kinase nek3-like [Cicer arietinum]	-	GO:0005622//intracellular	GO:0051766//inositol trisphosphate kinase activity;GO:0043167//ion binding	GO:0043647//inositol phosphate metabolic process
Cs2g13170	172.495	41.2651	61.4218	14.4847	-2.08422	1.22e-08	2.4e-07	yes	-	-	-	-	-	-
Cs2g13180	653.189	88.436	232.079	31.4052	-2.88554	4.95e-42	1.36e-39	yes	-	-	-	-	-	-
Cs2g13320	8.64509	35.4417	0.531408	2.12909	2.00235	6.96e-07	1e-05	yes	Cs2g13320	PREDICTED: probable receptor-like protein kinase At1g67000-like [Setaria italica]	-	GO:0043231//intracellular membrane-bounded organelle	GO:0005488//binding;GO:0016301//kinase activity	-
Cs2g13410	6542.65	3102.43	358.991	173.719	-1.0472	1.84e-08	3.54e-07	yes	Cs2g13410	PREDICTED: probable fructose-bisphosphate aldolase 3, chloroplastic [Vitis vinifera]	ko01100//Metabolic pathways;ko01110//Biosynthesis of secondary metabolites;ko00010//Glycolysis / Gluconeogenesis;ko00710//Carbon fixation in photosynthetic organisms;ko00051//Fructose and mannose metabolism;ko00030//Pentose phosphate pathway	GO:0031976;GO:0009532//plastid stroma	GO:0016832//aldehyde-lyase activity	GO:0006950//response to stress;GO:0010038//response to metal ion;GO:0006091//generation of precursor metabolites and energy
Cs2g13450	72.6853	9.7757	3.43322	0.448255	-2.93717	3.02e-10	7.79e-09	yes	Cs2g13450	PREDICTED: myristoyl-acyl carrier protein thioesterase, chloroplastic [Vitis vinifera]	-	-	GO:0016297//acyl-[acyl-carrier-protein] hydrolase activity;GO:0016297//acyl-[acyl-carrier-protein] hydrolase activity	GO:0006631//fatty acid metabolic process;GO:0006631//fatty acid metabolic process
Cs2g13610	2053.03	591.325	242.462	70.055	-1.7912	1.85e-17	9.82e-16	yes	-	-	-	-	-	-
Cs2g13640	564.718	1676.82	47.0858	131.975	1.4869	7.52e-20	4.72e-18	yes	Cs2g13640	MAF1-like protein [Citrus sinensis]	-	-	-	GO:0006383//transcription from RNA polymerase III promoter
Cs2g13810	32.9693	9.87567	5.19367	1.68193	-1.62664	0.000454936	0.00325288	yes	Cs2g13810	PREDICTED: glutaredoxin-C1 [Vitis vinifera]	-	-	GO:0016746//transferase activity, transferring acyl groups;GO:0015036//disulfide oxidoreductase activity	GO:0048446//petal morphogenesis;GO:0044710;GO:0019725//cellular homeostasis;GO:0048443//stamen development;GO:0006351//transcription, DNA-templated
Cs2g13910	2066.62	15457.8	140.067	1033.19	2.88292	1.5e-49	5.87e-47	yes	Cs2g13910	Senescence-related gene 3 isoform 1 [Theobroma cacao]	-	GO:0043231//intracellular membrane-bounded organelle	GO:0008081//phosphoric diester hydrolase activity	GO:0019400;GO:0072502
Cs2g14050	28.549	88.1544	2.08062	6.13659	1.56042	4.29e-08	7.73e-07	yes	Cs2g14050	PREDICTED: probable homogentisate phytyltransferase 1, chloroplastic-like [Fragaria vesca subsp. vesca]	ko01100//Metabolic pathways;ko01110//Biosynthesis of secondary metabolites;ko00130//Ubiquinone and other terpenoid-quinone biosynthesis	GO:0043231//intracellular membrane-bounded organelle	GO:0016740//transferase activity	-
Cs2g14490	17.7763	38.676	1.19957	2.40321	1.00245	0.00135872	0.00823417	yes	-	-	-	-	-	-
Cs2g14610	12.2309	31.8621	1.11856	2.7681	1.30725	0.000457975	0.00326955	yes	Cs2g14610	Cofactor assembly of complex C isoform 1 [Theobroma cacao]	-	GO:0009536//plastid;GO:0009536//plastid	-	GO:0017004//cytochrome complex assembly;GO:0017004//cytochrome complex assembly
Cs2g14760	48.4222	127.385	4.08392	9.39395	1.20178	1.56e-08	3.02e-07	yes	Cs2g14760	PREDICTED: LOW QUALITY PROTEIN: nudix hydrolase 12, mitochondrial [Vitis vinifera]	-	-	GO:0004551//nucleotide diphosphatase activity;GO:0004551//nucleotide diphosphatase activity	-
Cs2g14880	982.99	373.497	110.675	41.0874	-1.42957	1.04e-11	3.21e-10	yes	-	-	-	-	-	-
Cs2g14940	4.54265	63.4064	0.253069	3.66544	3.85638	5.29e-11	1.5e-09	yes	Cs2g14940	glyceraldehyde-3-phosphate dehydrogenase [Arachis hypogaea]	ko01100//Metabolic pathways;ko00710//Carbon fixation in photosynthetic organisms	GO:0009526//plastid envelope;GO:0009534//chloroplast thylakoid;GO:0005576//extracellular region;GO:0009526//plastid envelope;GO:0009534//chloroplast thylakoid;GO:0005576//extracellular region	GO:0016620//oxidoreductase activity, acting on the aldehyde or oxo group of donors, NAD or NADP as acceptor;GO:0000166//nucleotide binding;GO:0016620//oxidoreductase activity, acting on the aldehyde or oxo group of donors, NAD or NADP as acceptor;GO:0000166//nucleotide binding	GO:0009314//response to radiation;GO:0019318//hexose metabolic process;GO:0015977//carbon fixation;GO:0034285;GO:0006950//response to stress;GO:0009314//response to radiation;GO:0019318//hexose metabolic process;GO:0015977//carbon fixation;GO:0034285;GO:0006950//response to stress
Cs2g15390	19.8427	43.3824	5.25962	11.3061	1.10407	0.0119584	0.0491027	yes	Cs2g15390	Myb-like HTH transcriptional regulator family protein [Theobroma cacao]	-	-	GO:0005488//binding	-
Cs2g15480	3183.54	138.431	337.793	15.1556	-4.47821	9.82e-32	1.52e-29	yes	Cs2g15480	Senescence-associated gene 12 [Theobroma cacao]	ko04145//Phagosome	-	GO:0016628//oxidoreductase activity, acting on the CH-CH group of donors, NAD or NADP as acceptor;GO:0070011//peptidase activity, acting on L-amino acid peptides	GO:0044710;GO:0016485//protein processing
Cs2g15490	2758.45	131.79	257.474	12.9118	-4.31766	5.67e-28	6.83e-26	yes	Cs2g15490	Senescence-associated gene 12 [Theobroma cacao]	ko04145//Phagosome	-	GO:0016628//oxidoreductase activity, acting on the CH-CH group of donors, NAD or NADP as acceptor;GO:0070011//peptidase activity, acting on L-amino acid peptides	GO:0044710;GO:0016485//protein processing
Cs2g15570	50.822	17.8253	7.21319	2.55325	-1.4983	7.56e-05	0.000678897	yes	-	-	-	-	-	-
Cs2g15580	133.155	9.12154	60.8912	4.22761	-3.84832	4.31e-22	3.45e-20	yes	-	-	-	-	-	-
Cs2g15700	1048.71	45.7077	95.8394	4.21187	-4.50809	6.03e-49	2.21e-46	yes	Cs2g15700	Senescence-associated gene 12 [Theobroma cacao]	ko04145//Phagosome	GO:0000323//lytic vacuole	GO:0016628//oxidoreductase activity, acting on the CH-CH group of donors, NAD or NADP as acceptor;GO:0070011//peptidase activity, acting on L-amino acid peptides	GO:0016485//protein processing;GO:0050832//defense response to fungus;GO:0044710;GO:0044767
Cs2g15930	163.59	79.8049	9.89353	4.81883	-1.0378	0.000402919	0.002928	yes	Cs2g15930	PREDICTED: transcription factor VIP1-like [Fragaria vesca subsp. vesca]	-	-	GO:0003677//DNA binding	GO:0006351//transcription, DNA-templated
Cs2g16090	18.8706	59.7356	2.2126	6.71441	1.60152	2.96e-07	4.6e-06	yes	Cs2g16090	PREDICTED: 8-hydroxyquercetin 8-O-methyltransferase [Vitis vinifera]	-	-	GO:0008168//methyltransferase activity	-
Cs2g16100	1.00269	11.8381	0.095863	1.08848	3.50519	8.28e-05	0.000735291	yes	-	-	-	-	-	-
Cs2g16120	237.932	1031.99	19.1781	79.835	2.05756	6.5e-34	1.12e-31	yes	Cs2g16120	PREDICTED: 8-hydroxyquercetin 8-O-methyltransferase [Vitis vinifera]	-	-	GO:0008168//methyltransferase activity	-
Cs2g16150	3630.91	1242.22	395.639	127.004	-1.63931	1.21e-15	5.54e-14	yes	Cs2g16150	glutaredoxin [Populus trichocarpa]	-	-	-	GO:0007165//signal transduction;GO:0001101//response to acid;GO:0071310//cellular response to organic substance
Cs2g16240	42.6782	11.6292	9.82907	2.76459	-1.82999	1.61e-05	0.00017227	yes	-	-	-	-	-	-
Cs2g16380	16.743	56.2649	1.93715	6.47701	1.74139	9e-07	1.26e-05	yes	Cs2g16380	Pectinesterase 11 [Theobroma cacao]	ko01100//Metabolic pathways;ko00500//Starch and sucrose metabolism;ko00040//Pentose and glucuronate interconversions	GO:0030312	GO:0052689//carboxylic ester hydrolase activity	GO:0071555//cell wall organization
Cs2g16420	127.946	58.3548	6.72905	3.01924	-1.15622	0.000138807	0.00116219	yes	-	-	-	-	-	-
Cs2g16460	39.23	14.2457	5.40602	1.96985	-1.45649	0.000587926	0.00403902	yes	-	-	-	-	-	-
Cs2g16660	43.9101	113.212	5.46863	13.0923	1.25947	4.52e-07	6.73e-06	yes	-	-	-	-	-	-
Cs2g16800	183.98	2019.04	16.7346	177.302	3.4053	1.92e-59	1.11e-56	yes	-	-	-	-	-	-
Cs2g16830	13613.1	2754.84	2341.28	461.202	-2.34383	6.59e-34	1.13e-31	yes	-	-	-	-	-	-
Cs2g16930	24.8867	72.6368	4.22922	11.7819	1.47811	5.76e-07	8.41e-06	yes	-	-	-	-	-	-
Cs2g17070	149.775	72.7368	8.85878	4.25441	-1.05815	0.00050761	0.00356452	yes	-	-	-	-	-	-
Cs2g17080	184.677	72.3368	14.737	5.901	-1.32042	5.09e-07	7.51e-06	yes	-	-	-	-	-	-
Cs2g17090	273.014	116.119	17.964	8.14513	-1.1411	6.27e-05	0.000576589	yes	-	-	-	-	-	-
Cs2g17100	96.9209	234.536	15.7121	36.6576	1.22223	2.51e-09	5.57e-08	yes	-	-	-	-	-	-
Cs2g17140	13.203	38.5034	4.25711	12.0632	1.50266	4.16e-05	0.000399309	yes	-	-	-	-	-	-
Cs2g17160	287.161	124.841	64.5884	26.8723	-1.26515	7.52e-07	1.07e-05	yes	-	-	-	-	-	-
Cs2g17370	426.214	94.1234	46.7782	9.72536	-2.26601	1.56e-16	7.71e-15	yes	-	-	-	-	-	-
Cs2g17520	252.484	19.6514	20.6772	1.70932	-3.59654	1.02e-31	1.57e-29	yes	-	-	-	-	-	-
Cs2g17550	97.1624	240.115	8.31657	19.6019	1.23694	3.17e-11	9.28e-10	yes	-	-	-	-	-	-
Cs2g17620	9.14644	28.5914	14.4985	40.7672	1.4915	0.000586802	0.0040349	yes	-	-	-	-	-	-
Cs2g17680	57.0061	128.902	9.76454	21.3627	1.12947	3.64e-07	5.53e-06	yes	-	-	-	-	-	-
Cs2g17690	19.2955	45.2537	9.84032	23.1158	1.2321	0.000514431	0.00360694	yes	-	-	-	-	-	-
Cs2g17770	13.2947	0.96305	1.218	0.086157	-3.8214	7.32e-05	0.000659179	yes	-	-	-	-	-	-
Cs2g17800	22.38	82.6851	1.24914	4.52775	1.85785	6.43e-10	1.58e-08	yes	-	-	-	-	-	-
Cs2g17810	3607.05	533.561	217.249	31.9202	-2.76681	8.21e-40	2.11e-37	yes	-	-	-	-	-	-
Cs2g17820	952.66	142.203	67.1638	9.49705	-2.82213	4.34e-30	5.98e-28	yes	-	-	-	-	-	-
Cs2g17880	33.2443	11.1839	3.4305	1.08055	-1.66664	0.00231317	0.0127677	yes	-	-	-	-	-	-
Cs2g17900	77.7905	0.65413	17.5816	0.144201	-6.92984	3.01e-26	3.13e-24	yes	-	-	-	-	-	-
Cs2g17940	56.0646	446.923	4.09932	31.0257	2.92001	1.39e-36	2.98e-34	yes	-	-	-	-	-	-
Cs2g17970	42.7394	279.11	3.88794	24.7613	2.67101	8.48e-24	7.63e-22	yes	-	-	-	-	-	-
Cs2g17980	3850.6	18021.8	343.342	1549.82	2.17438	4.31e-37	9.4e-35	yes	-	-	-	-	-	-
Cs2g18080	7.6424	32.071	0.347959	1.38647	1.99442	3.02e-06	3.84e-05	yes	-	-	-	-	-	-
Cs2g18380	1706.72	3628.03	183.35	378.269	1.04481	3.28e-12	1.08e-10	yes	-	-	-	-	-	-
Cs2g18550	30.5848	87.373	2.80801	7.71565	1.45824	2.4e-07	3.81e-06	yes	-	-	-	-	-	-
Cs2g18790	411.76	189.183	22.4088	9.82286	-1.18985	1.92e-08	3.66e-07	yes	-	-	-	-	-	-
Cs2g18870	9.0853	0	0.586144	0.001	-9.19511	0.000183131	0.00147744	yes	-	-	-	-	-	-
Cs2g18880	57.9631	7.29547	2.59111	0.336184	-2.94625	5.96e-12	1.9e-10	yes	-	-	-	-	-	-
Cs2g18910	1457.39	561.989	59.7207	22.848	-1.38616	1.02e-08	2.03e-07	yes	-	-	-	-	-	-
Cs2g19150	235.927	93.206	15.3395	5.8338	-1.39475	1.1e-06	1.51e-05	yes	-	-	-	-	-	-
Cs2g19180	5618.32	2409.95	330.984	138.75	-1.25427	2.76e-11	8.17e-10	yes	-	-	-	-	-	-
Cs2g19230	27.9865	58.4637	1.88364	3.83149	1.02438	0.000312083	0.00234523	yes	-	-	-	-	-	-
Cs2g19240	3945.86	49649.7	296.674	3791.41	3.67578	4.55e-73	4.05e-70	yes	-	-	-	-	-	-
Cs2g19330	12.7017	47.316	1.60964	5.80996	1.85179	2.12e-07	3.39e-06	yes	-	-	-	-	-	-
Cs2g19520	43.7879	13.2464	3.79647	1.23912	-1.61534	3.06e-05	0.000302989	yes	-	-	-	-	-	-
Cs2g19610	40.2174	11.284	4.16475	1.28169	-1.70018	7.96e-05	0.000710673	yes	-	-	-	-	-	-
Cs2g19670	264.901	62.6885	6.46064	1.51316	-2.09412	2.13e-15	9.58e-14	yes	-	-	-	-	-	-
Cs2g19820	63.0988	156.803	4.27825	10.4379	1.28674	8.54e-09	1.73e-07	yes	-	-	-	-	-	-
Cs2g19850	60.7142	27.1469	6.35807	2.86381	-1.15065	0.00276858	0.0148012	yes	-	-	-	-	-	-
Cs2g19980	61.1392	14.5547	6.1212	1.4165	-2.11149	4.74e-08	8.47e-07	yes	-	-	-	-	-	-
Cs2g20010	4861.75	1935.52	265.173	98.8472	-1.42366	6.35e-10	1.56e-08	yes	-	-	-	-	-	-
Cs2g20030	648.824	308.017	62.4618	30.2055	-1.04816	2.45e-08	4.6e-07	yes	-	-	-	-	-	-
Cs2g20200	21.3926	51.0594	3.22703	7.65123	1.24548	0.000391116	0.00285298	yes	-	-	-	-	-	-
Cs2g20220	11.1824	1.30827	3.24225	0.361065	-3.16666	0.000689528	0.0046124	yes	-	-	-	-	-	-
Cs2g20240	49.0611	3.23436	5.34865	0.3376	-3.98579	3.38e-11	9.86e-10	yes	-	-	-	-	-	-
Cs2g20250	23.4591	2.0987	6.42922	0.539186	-3.57579	1.27e-07	2.11e-06	yes	-	-	-	-	-	-
Cs2g20450	206.131	8.81265	11.1351	0.44569	-4.64294	4.39e-32	6.95e-30	yes	-	-	-	-	-	-
Cs2g20480	46.6584	12.3196	4.08312	1.06903	-1.93337	1.97e-05	0.000205527	yes	-	-	-	-	-	-
Cs2g20580	196.727	543.009	19.5228	52.4519	1.42583	7.53e-16	3.53e-14	yes	-	-	-	-	-	-
Cs2g20780	34.1707	92.8513	1.81326	4.7642	1.39365	1.14e-05	0.000126083	yes	-	-	-	-	-	-
Cs2g21000	450	198.087	31.194	13.772	-1.17953	2.93e-08	5.43e-07	yes	-	-	-	-	-	-
Cs2g21150	164.957	65.0961	9.74341	3.94276	-1.30522	3.56e-06	4.47e-05	yes	-	-	-	-	-	-
Cs2g21180	2071.66	921.194	183.069	77.278	-1.24425	1.05e-09	2.48e-08	yes	-	-	-	-	-	-
Cs2g21440	270.171	136.643	48.9524	24.0858	-1.0232	6.64e-06	7.78e-05	yes	-	-	-	-	-	-
Cs2g21710	24.4771	1.30827	8.15361	0.421137	-4.27508	1.76e-08	3.39e-07	yes	-	-	-	-	-	-
Cs2g21750	0.501345	7.74069	0.174801	2.67261	3.93446	0.00148271	0.00885281	yes	-	-	-	-	-	-
Cs2g21940	12.6558	48.5154	2.21208	8.09785	1.87214	9.14e-07	1.28e-05	yes	-	-	-	-	-	-
Cs2g22010	9.16171	27.8736	1.54729	4.59947	1.57173	0.000290323	0.0022039	yes	-	-	-	-	-	-
Cs2g22090	15.8473	1.13565	1.00945	0.0672564	-3.90775	7.66e-06	8.84e-05	yes	-	-	-	-	-	-
Cs2g22140	43.2101	95.3135	2.28751	4.84462	1.08261	8.03e-06	9.2e-05	yes	-	-	-	-	-	-
Cs2g22200	1413.15	536.913	87.8592	32.7943	-1.42175	5.45e-14	2.15e-12	yes	-	-	-	-	-	-
Cs2g22280	114.514	24.3303	41.3616	8.72372	-2.24527	1.7e-12	5.76e-11	yes	-	-	-	-	-	-
Cs2g22470	11.1671	26.3564	0.40933	0.911897	1.15561	0.0031177	0.0163093	yes	-	-	-	-	-	-
Cs2g22560	50.4276	10.1209	11.5135	2.15256	-2.4192	0.000141581	0.001183	yes	-	-	-	-	-	-
Cs2g22610	14.7529	2.92544	1.98676	0.391873	-2.34196	0.000640899	0.00433727	yes	-	-	-	-	-	-
Cs2g22660	38.6828	7.77698	2.56679	0.561048	-2.19377	3.38e-07	5.18e-06	yes	-	-	-	-	-	-
Cs2g22710	179.982	89.1174	15.0651	7.35526	-1.03436	6.78e-05	0.00061846	yes	-	-	-	-	-	-
Cs2g22790	28.0323	1.61718	4.50207	0.257439	-4.12829	2.86e-09	6.29e-08	yes	-	-	-	-	-	-
Cs2g22800	78.4752	2.92544	11.2423	0.398743	-4.81734	2.27e-21	1.69e-19	yes	-	-	-	-	-	-
Cs2g22810	164.048	10.3209	22.6409	1.3601	-4.05714	4.02e-20	2.61e-18	yes	-	-	-	-	-	-
Cs2g22860	13.203	56.874	1.32952	5.34189	2.00644	8.27e-08	1.43e-06	yes	-	-	-	-	-	-
Cs2g23280	0	7.15914	0.001	0.788365	9.62272	0.000519434	0.00363871	yes	-	-	-	-	-	-
Cs2g23530	12.7323	30.2449	0.419516	0.94323	1.16888	0.00135745	0.00822865	yes	-	-	-	-	-	-
Cs2g23660	8429.99	3915.34	770.642	360.599	-1.09567	6.98e-09	1.44e-07	yes	-	-	-	-	-	-
Cs2g23780	733.206	11.8744	88.9242	1.61445	-5.78346	7.97e-96	2.63e-92	yes	-	-	-	-	-	-
Cs2g23860	47.3126	140.458	4.49028	13.1369	1.54875	1.32e-10	3.57e-09	yes	-	-	-	-	-	-
Cs2g24420	179.908	39.8206	87.2911	18.7366	-2.21998	7.72e-10	1.87e-08	yes	-	-	-	-	-	-
Cs2g25470	1530.8	786.085	68.2272	34.04	-1.00312	2.91e-07	4.53e-06	yes	-	-	-	-	-	-
Cs2g25530	3.03862	76.3616	0.846313	20.7173	4.61351	1.2e-21	9.19e-20	yes	-	-	-	-	-	-
Cs2g25650	95.5083	244.058	5.31812	12.8089	1.26816	3.58e-08	6.56e-07	yes	-	-	-	-	-	-
Cs2g25740	420.815	43.0823	21.7867	2.33029	-3.22486	2.71e-45	9.22e-43	yes	-	-	-	-	-	-
Cs2g25850	93.5767	43.1549	17.8843	7.90705	-1.17748	0.000665013	0.00447429	yes	-	-	-	-	-	-
Cs2g26075	7.17162	33.2067	0.572222	2.46592	2.10748	2e-06	2.63e-05	yes	-	-	-	-	-	-
Cs2g26323	445.411	68.812	73.0865	10.8074	-2.75758	1.87e-27	2.17e-25	yes	-	-	-	-	-	-
Cs2g26330	0	4.23371	0.001	0.4771	8.89815	0.00937931	0.0405187	yes	-	-	-	-	-	-
Cs2g26550	1044.2	535.032	30.3329	15.1551	-1.00108	7.6e-07	1.08e-05	yes	-	-	-	-	-	-
Cs2g26610	25.8895	77.134	1.60337	4.66565	1.54097	8.31e-05	0.000737385	yes	-	-	-	-	-	-
Cs2g26640	86.9522	35.2416	4.06327	1.66568	-1.28653	0.000362234	0.00266922	yes	-	-	-	-	-	-
Cs2g26800	859.437	415.969	40.9671	18.6307	-1.13678	8.99e-09	1.81e-07	yes	-	-	-	-	-	-
Cs2g26840	332.358	116.473	19.7233	6.49329	-1.60288	2.9e-12	9.64e-11	yes	-	-	-	-	-	-
Cs2g27180	75.299	295.716	5.64414	21.9563	1.95981	9.58e-22	7.41e-20	yes	-	-	-	-	-	-
Cs2g27510	45.3377	155.667	2.68365	7.79997	1.53927	5.37e-13	1.93e-11	yes	-	-	-	-	-	-
Cs2g28206	20.3746	44.7995	1.21108	2.70278	1.15815	0.000665948	0.00447927	yes	-	-	-	-	-	-
Cs2g28360	55.0008	27.5283	1.72198	0.81816	-1.07361	0.00507899	0.0243813	yes	-	-	-	-	-	-
Cs2g28420	254.235	540.683	13.0053	26.4057	1.02175	8.29e-09	1.68e-07	yes	-	-	-	-	-	-
Cs2g28590	124.329	311.698	16.5685	40.6595	1.29515	9.71e-10	2.31e-08	yes	-	-	-	-	-	-
Cs2g28730	349.606	82.2399	11.9061	2.6412	-2.17243	6.45e-20	4.1e-18	yes	-	-	-	-	-	-
Cs2g28750	694.936	337.309	25.121	11.8485	-1.08419	3.85e-08	7.01e-07	yes	-	-	-	-	-	-
Cs2g28760	2207.84	335.702	254.151	38.1226	-2.73697	2.06e-30	2.95e-28	yes	-	-	-	-	-	-
Cs2g28830	47.9667	5.36937	1.95841	0.203953	-3.26338	2.09e-09	4.71e-08	yes	-	-	-	-	-	-
Cs2g28940	1234.61	85.2016	106.445	7.18604	-3.88878	6.79e-85	1.05e-81	yes	-	-	-	-	-	-
Cs2g29120	1679.06	499.31	179.627	57.9958	-1.63099	6.79e-15	2.91e-13	yes	-	-	-	-	-	-
Cs2g29420	27.4852	7.15914	2.8876	0.771023	-1.90502	0.000355568	0.0026268	yes	-	-	-	-	-	-
Cs2g29660	17.336	1.78979	1.80246	0.213826	-3.07547	1.4e-05	0.000151081	yes	-	-	-	-	-	-
Cs2g30000	290.747	707.597	20.5574	46.806	1.18703	1.58e-12	5.38e-11	yes	Cs2g30000	RING/U-box superfamily protein isoform 1 [Theobroma cacao]	-	-	GO:0046914//transition metal ion binding;GO:0003824//catalytic activity;GO:0046914//transition metal ion binding;GO:0003824//catalytic activity	-
Cs2g30040	41.6603	97.53	6.03761	16.0117	1.40708	3.84e-05	0.000371728	yes	-	-	-	-	-	-
Cs2g30100	531.71	8983.44	71.614	1290.17	4.17118	1.81e-100	6.99e-97	yes	-	-	-	-	-	-
Cs2g30240	136.273	295.716	6.32779	13.118	1.05177	9.1e-08	1.56e-06	yes	Cs2g30240	Kinetochore protein nuf2 isoform 1 [Theobroma cacao]	-	GO:0032993//protein-DNA complex;GO:0016020//membrane;GO:0044446	-	GO:0000278//mitotic cell cycle
Cs2g30260	1709.56	718.726	95.9125	43.5123	-1.1403	1.02e-11	3.16e-10	yes	Cs2g30260	Dicarboxylate transporter 1 isoform 1 [Theobroma cacao]	-	GO:0009526//plastid envelope;GO:0031976	GO:0015556//C4-dicarboxylate transmembrane transporter activity	GO:0015743//malate transport;GO:0051707//response to other organism;GO:0015729//oxaloacetate transport;GO:0006536//glutamate metabolic process;GO:0030001//metal ion transport
Cs2g30570	11.1824	31.2443	0.730996	1.98843	1.44369	0.000174966	0.00142097	yes	Cs2g30570	PREDICTED: vinorine synthase-like [Fragaria vesca subsp. vesca]	-	-	GO:0016740//transferase activity	-
Cs2g30610	478.977	120.624	34.0045	8.36709	-2.02293	0.00466718	0.0227537	yes	Cs2g30610	tyrosine decarboxylase [Citrus reshni]	ko01100//Metabolic pathways;ko01110//Biosynthesis of secondary metabolites;ko00350//Tyrosine metabolism;ko00950//Isoquinoline alkaloid biosynthesis	-	GO:0016831//carboxy-lyase activity;GO:0043168//anion binding	GO:0019752//carboxylic acid metabolic process
Cs2g30650	1.51931	35.8958	0.0773746	1.54612	4.32065	1.24e-10	3.39e-09	yes	Cs2g30650	ABC-2 type transporter family protein isoform 2 [Theobroma cacao]	-	-	GO:0032550;GO:0017111//nucleoside-triphosphatase activity;GO:0015604//organic phosphonate transmembrane transporter activity;GO:0032550;GO:0017111//nucleoside-triphosphatase activity;GO:0015604//organic phosphonate transmembrane transporter activity;GO:0032550;GO:0017111//nucleoside-triphosphatase activity;GO:0015604//organic phosphonate transmembrane transporter activity;GO:0032550;GO:0017111//n…	GO:0009058//biosynthetic process;GO:0006970//response to osmotic stress;GO:0001101//response to acid;GO:0044765;GO:0009154//purine ribonucleotide catabolic process;GO:0009058//biosynthetic process;GO:0006970//response to osmotic stress;GO:0001101//response to acid;GO:0044765;GO:0009154//purine ribonucleotide catabolic process;GO:0009058//biosynthetic process;GO:0006970//response to osmotic stress…
Cs2g30710	68.858	162.472	1.88029	4.24395	1.17445	1.33e-06	1.81e-05	yes	-	-	-	-	-	-
Cs2g30840	258.169	74.1176	140.673	39.63	-1.82768	9.18e-15	3.87e-13	yes	-	-	-	-	-	-
Cs2g30985	35.2803	80.1775	2.3158	4.89511	1.07983	0.000145611	0.0012128	yes	-	-	-	-	-	-
Cs2g31050	0	10.2572	0.001	4.00064	11.966	5.96e-05	0.000551639	yes	-	-	-	-	-	-
Cs2g31120	362.033	109.133	15.7645	4.68992	-1.74904	3.77e-10	9.56e-09	yes	Cs2g31120	PREDICTED: probable leucine-rich repeat receptor-like protein kinase At1g35710-like [Vitis vinifera]	-	-	GO:0016301//kinase activity	GO:0016310//phosphorylation
Cs2g31150	142.393	47.9613	5.63272	1.8522	-1.6046	3.45e-07	5.29e-06	yes	Cs2g31150	PREDICTED: probable leucine-rich repeat receptor-like protein kinase At1g35710-like [Vitis vinifera]	-	-	GO:0016772//transferase activity, transferring phosphorus-containing groups;GO:0016301//kinase activity	GO:0016310//phosphorylation
Cs2g31250	175.836	29.3819	6.1169	1.01464	-2.59183	4.2e-16	2e-14	yes	Cs2g31250	PREDICTED: serine--glyoxylate aminotransferase-like [Cucumis sativus]	ko01100//Metabolic pathways;ko01110//Biosynthesis of secondary metabolites;ko04146//Peroxisome;ko00260//Glycine, serine and threonine metabolism;ko00630//Glyoxylate and dicarboxylate metabolism;ko00250//Alanine, aspartate and glutamate metabolism	GO:0009532//plastid stroma;GO:0005576//extracellular region;GO:0016020//membrane;GO:0009532//plastid stroma;GO:0005576//extracellular region;GO:0016020//membrane;GO:0009532//plastid stroma;GO:0005576//extracellular region;GO:0016020//membrane	GO:0008483//transaminase activity;GO:0043168//anion binding;GO:0008483//transaminase activity;GO:0043168//anion binding;GO:0008483//transaminase activity;GO:0043168//anion binding	-
Cs2g31260	3295.88	427.5	399.69	49.5577	-3.0117	2.28e-35	4.5e-33	yes	-	-	-	-	-	-
Cs2g31350	97.2083	5.02415	5.77045	0.274475	-4.39394	5.29e-24	4.87e-22	yes	Cs2g31350	alcohol acyl transferase [Citrus sinensis]	-	-	GO:0016746//transferase activity, transferring acyl groups	-
Cs2g31450	173.464	12.147	16.7812	1.14948	-3.86779	7.62e-32	1.19e-29	yes	Cs2g31450	alcohol acyl transferase [Citrus sinensis]	-	-	GO:0016746//transferase activity, transferring acyl groups	-
Cs3g01320	124.329	59.7268	4.65045	2.15033	-1.11281	0.00180412	0.0104073	yes	-	-	-	-	-	-
Cs3g01580	110.61	238.107	3.9211	7.86982	1.00507	1.69e-07	2.76e-06	yes	Cs3g01580	Mitotic checkpoint family protein isoform 1 [Theobroma cacao]	-	GO:0043231//intracellular membrane-bounded organelle;GO:0012505//endomembrane system	-	GO:0045841//negative regulation of mitotic metaphase/anaphase transition
Cs3g01585	0	100.33	0.001	46.2106	15.4959	7.59e-07	1.08e-05	yes	-	-	-	-	-	-
Cs3g02129	4.11771	19.2061	1.06391	4.52025	2.08703	0.00362301	0.0184088	yes	-	-	-	-	-	-
Cs3g03020	514.043	264.046	9.78744	4.84869	-1.01334	4.39e-06	5.39e-05	yes	-	-	-	-	-	-
Cs3g03045	139.006	59.1268	26.7316	10.504	-1.34761	0.000421485	0.00305046	yes	-	-	-	-	-	-
Cs3g03135	841.6	356.507	301.95	121.087	-1.31826	2.76e-11	8.16e-10	yes	-	-	-	-	-	-
Cs3g03200	79.9334	38.6034	16.9698	8.13332	-1.06105	0.00231972	0.0128008	yes	Cs3g03200	GRAS family transcription factor [Populus trichocarpa]	-	-	GO:0016798//hydrolase activity, acting on glycosyl bonds	GO:0006351//transcription, DNA-templated
Cs3g03250	45.8391	106.015	8.25817	16.6833	1.01451	0.00713876	0.0322548	yes	-	-	-	-	-	-
Cs3g03335	1.01797	15.9992	0.72075	10.5462	3.87108	1.46e-06	1.97e-05	yes	-	-	-	-	-	-
Cs3g03350	27.9254	8.43112	11.2902	3.35619	-1.75018	0.00083698	0.00543671	yes	-	-	-	-	-	-
Cs3g03360	15.7403	5.50568	3022.27	933.829	-1.6944	0.0103495	0.0437382	yes	-	-	-	-	-	-
Cs3g03590	65.6971	180.28	4.48015	11.9205	1.41182	5.64e-06	6.72e-05	yes	Cs3g03590	FAD-binding Berberine family protein [Theobroma cacao]	-	-	GO:0016614//oxidoreductase activity, acting on CH-OH group of donors	-
Cs3g03600	34.2318	76.5253	3.53371	7.48308	1.08245	0.000158745	0.00130806	yes	Cs3g03600	Zinc finger C-x8-C-x5-C-x3-H type family protein isoform 3 [Theobroma cacao]	-	GO:0043231//intracellular membrane-bounded organelle	GO:0003676//nucleic acid binding	-
Cs3g03620	23.8535	192.126	2.81426	22.8446	3.02103	1.01e-20	6.94e-19	yes	Cs3g03620	Aldolase-type TIM barrel family protein [Theobroma cacao]	ko01100//Metabolic pathways;ko01110//Biosynthesis of secondary metabolites;ko00260//Glycine, serine and threonine metabolism;ko00400//Phenylalanine, tyrosine and tryptophan biosynthesis	-	GO:0016836//hydro-lyase activity	GO:0006952//defense response;GO:0009617//response to bacterium;GO:0006568//tryptophan metabolic process;GO:0009606//tropism
Cs3g03630	116.458	596.63	11.409	55.197	2.27442	1.45e-29	1.94e-27	yes	Cs3g03630	Geranylgeranyl pyrophosphate synthase 1 [Theobroma cacao]	ko01100//Metabolic pathways;ko01110//Biosynthesis of secondary metabolites;ko00900//Terpenoid backbone biosynthesis	-	GO:0016491//oxidoreductase activity;GO:0004659//prenyltransferase activity	GO:0044710
Cs3g03640	42.2533	359.314	4.90711	39.7865	3.01933	2.65e-32	4.26e-30	yes	Cs3g03640	Geranylgeranyl pyrophosphate synthase 1 [Theobroma cacao]	ko01100//Metabolic pathways;ko01110//Biosynthesis of secondary metabolites;ko00900//Terpenoid backbone biosynthesis	-	GO:0016491//oxidoreductase activity;GO:0004659//prenyltransferase activity	GO:0044710
Cs3g03650	3.53997	19.5787	1.3792	7.40974	2.42559	2.98e-05	0.000296124	yes	Cs3g03650	GGPP synthase [Daucus carota]	ko01100//Metabolic pathways;ko01110//Biosynthesis of secondary metabolites;ko00900//Terpenoid backbone biosynthesis	-	GO:0004659//prenyltransferase activity	GO:0006720//isoprenoid metabolic process
Cs3g03960	284.212	75.0987	19.6093	4.97412	-1.97903	1.88e-08	3.6e-07	yes	Cs3g03960	PREDICTED: probable homogentisate phytyltransferase 1, chloroplastic-like [Fragaria vesca subsp. vesca]	-	-	GO:0016740//transferase activity	-
Cs3g04140	149.87	69.3024	8.76416	4.02942	-1.12104	4.56e-05	0.000433278	yes	Cs3g04140	PREDICTED: RNA demethylase ALKBH5-like [Cicer arietinum]	-	-	GO:0016705//oxidoreductase activity, acting on paired donors, with incorporation or reduction of molecular oxygen	GO:0044710
Cs3g04510	72.2298	7.67697	5.65827	0.573771	-3.30181	6.99e-10	1.71e-08	yes	Cs3g04510	PREDICTED: protein NSP-INTERACTING KINASE 2-like [Fragaria vesca subsp. vesca]	-	-	GO:0036094//small molecule binding;GO:0016301//kinase activity;GO:1901363;GO:0097159//organic cyclic compound binding	GO:0006464//cellular protein modification process
Cs3g04540	73.4923	11.1203	8.72516	1.27114	-2.77905	0.000604267	0.00413166	yes	-	-	-	-	-	-
Cs3g04590	25.4797	4.85154	1.07475	0.188838	-2.50879	1.24e-05	0.000135918	yes	Cs3g04590	basic helix-loop-helix (bHLH) DNA-binding superfamily protein [Arabidopsis thaliana]	-	-	GO:0005488//binding;GO:0005488//binding	-
Cs3g04640	8.67566	29.9723	0.47897	1.60079	1.74078	4.54e-05	0.000431349	yes	-	-	-	-	-	-
Cs3g04840	1802.31	517.912	142.006	41.7374	-1.76654	2.7e-05	0.000271817	yes	Cs3g04840	PREDICTED: vinorine synthase-like [Fragaria vesca subsp. vesca]	-	-	GO:0016740//transferase activity	-
Cs3g05120	25.92	5.81459	2.32287	0.547697	-2.08446	6.64e-05	0.000606488	yes	-	-	-	-	-	-
Cs3g05290	89.413	29.7633	3.81667	1.22187	-1.64322	1.06e-06	1.46e-05	yes	Cs3g05290	Cytochrome P450 [Theobroma cacao]	-	-	GO:0046872//metal ion binding;GO:0016705//oxidoreductase activity, acting on paired donors, with incorporation or reduction of molecular oxygen;GO:0004497//monooxygenase activity	-
Cs3g05300	596.985	275.957	38.4189	17.1409	-1.16438	1.12e-08	2.23e-07	yes	Cs3g05300	Cytochrome P450 [Theobroma cacao]	-	-	GO:0046914//transition metal ion binding;GO:0016705//oxidoreductase activity, acting on paired donors, with incorporation or reduction of molecular oxygen;GO:0004497//monooxygenase activity;GO:0046906//tetrapyrrole binding	GO:0044710
Cs3g05310	50.4429	17.8253	3.24701	1.11574	-1.54111	9.2e-05	0.000805611	yes	Cs3g05310	Cytochrome P450 [Theobroma cacao]	-	-	GO:0046914//transition metal ion binding;GO:0016705//oxidoreductase activity, acting on paired donors, with incorporation or reduction of molecular oxygen;GO:0004497//monooxygenase activity;GO:0046906//tetrapyrrole binding	GO:0044710
Cs3g05320	24.9937	72.5731	1.0374	2.74747	1.40514	4.24e-07	6.36e-06	yes	-	-	-	-	-	-
Cs3g05330	1.54987	8.56741	1.69873	8.20487	2.27202	0.00690052	0.0313313	yes	Cs3g05330	PREDICTED: probable disease resistance protein At1g58602-like [Vitis vinifera]	-	-	GO:0036094//small molecule binding;GO:0097159//organic cyclic compound binding;GO:1901363	-
Cs3g05760	17.3207	5.46937	0.930983	0.278817	-1.73944	0.00883911	0.0385887	yes	Cs3g05760	PREDICTED: TMV resistance protein N-like [Vitis vinifera]	-	-	GO:0032550	GO:0050896//response to stimulus
Cs3g05880	92.0421	30.8627	38.7918	12.9552	-1.58221	1.09e-06	1.5e-05	yes	-	-	-	-	-	-
Cs3g06180	23.4591	9.22155	1.4932	0.605908	-1.30124	0.00826393	0.036439	yes	Cs3g06180	PREDICTED: chlorophyll a-b binding protein 8, chloroplastic-like [Solanum lycopersicum]	ko00196//Photosynthesis - antenna proteins	GO:0009521;GO:0009570//chloroplast stroma;GO:0009534//chloroplast thylakoid;GO:0009521;GO:0009570//chloroplast stroma;GO:0009534//chloroplast thylakoid;GO:0009521;GO:0009570//chloroplast stroma;GO:0009534//chloroplast thylakoid	GO:0043169//cation binding;GO:0043169//cation binding;GO:0043169//cation binding	GO:0006091//generation of precursor metabolites and energy;GO:0006091//generation of precursor metabolites and energy;GO:0006091//generation of precursor metabolites and energy
Cs3g06210	50.4429	121.543	4.01745	9.10181	1.17987	3.98e-07	6e-06	yes	Cs3g06210	PREDICTED: cell cycle checkpoint protein RAD17-like [Vitis vinifera]	-	-	-	GO:0006952//defense response
Cs3g06380	269.7	135.988	10.0636	4.91126	-1.03498	5.95e-06	7.05e-05	yes	Cs3g06380	Kinase protein with adenine nucleotide alpha hydrolases-like domain [Theobroma cacao]	-	-	GO:0004672//protein kinase activity	GO:0006468//protein phosphorylation
Cs3g06490	49.3638	106.252	1.20766	2.47074	1.03273	1.59e-05	0.000169665	yes	-	-	-	-	-	-
Cs3g06710	158.635	78.0336	7.21887	3.5598	-1.01997	0.000391719	0.00285558	yes	Cs3g06710	PREDICTED: subtilisin-like protease-like [Fragaria vesca subsp. vesca]	-	GO:0043231//intracellular membrane-bounded organelle	GO:0004175//endopeptidase activity;GO:0016491//oxidoreductase activity	GO:0016485//protein processing
Cs3g06900	48.8625	17.5164	2.72023	0.98039	-1.4723	0.000176849	0.00143325	yes	Cs3g06900	PREDICTED: probable pectinesterase/pectinesterase inhibitor 25-like [Vitis vinifera]	ko01100//Metabolic pathways;ko00500//Starch and sucrose metabolism;ko00040//Pentose and glucuronate interconversions	GO:0030312	GO:0030234//enzyme regulator activity;GO:0052689//carboxylic ester hydrolase activity	GO:0071555//cell wall organization;GO:0000272//polysaccharide catabolic process;GO:0044092//negative regulation of molecular function
Cs3g07030	14.2821	35.169	1.53164	3.32441	1.11803	0.000464304	0.00330759	yes	Cs3g07030	Nuclear factor Y isoform 2 [Theobroma cacao]	-	GO:0044444//cytoplasmic part;GO:0043231//intracellular membrane-bounded organelle	GO:0046983//protein dimerization activity;GO:0003677//DNA binding	-
Cs3g07150	566.476	1217.19	46.6221	96.7462	1.05319	1.01e-11	3.14e-10	yes	-	-	-	-	-	-
Cs3g07330	27.9406	6.46872	1.67655	0.365473	-2.19766	3.85e-05	0.00037316	yes	Cs3g07330	cytochrome P450 [Populus trichocarpa]	-	GO:0043231//intracellular membrane-bounded organelle	GO:0046872//metal ion binding;GO:0016709//oxidoreductase activity, acting on paired donors, with incorporation or reduction of molecular oxygen, NAD(P)H as one donor, and incorporation of one atom of oxygen	GO:0009639//response to red or far red light;GO:0042742//defense response to bacterium;GO:0042430;GO:0019761//glucosinolate biosynthetic process;GO:0019752//carboxylic acid metabolic process
Cs3g07435	65.2263	174.492	8.52443	25.9896	1.60826	2.93e-10	7.57e-09	yes	-	-	-	-	-	-
Cs3g07440	259.432	31.0717	21.5606	2.51232	-3.10131	5.1e-29	6.59e-27	yes	Cs3g07440	cytochrome P450 [Populus trichocarpa]	-	GO:0043227//membrane-bounded organelle	GO:0046906//tetrapyrrole binding;GO:0046914//transition metal ion binding;GO:0016713;GO:0016712//oxidoreductase activity, acting on paired donors, with incorporation or reduction of molecular oxygen, reduced flavin or flavoprotein as one donor, and incorporation of one atom of oxygen	GO:0006950//response to stress;GO:0044710
Cs3g07480	22.4412	52.2313	3.68077	8.10074	1.13805	0.000250143	0.00194287	yes	-	-	-	-	-	-
Cs3g07530	454.906	187.211	37.2972	15.9724	-1.22348	8.89e-09	1.79e-07	yes	Cs3g07530	Kinase superfamily protein [Theobroma cacao]	-	GO:0009536//plastid	GO:0004672//protein kinase activity;GO:0032550	GO:0006796//phosphate-containing compound metabolic process;GO:0006464//cellular protein modification process
Cs3g07720	132.642	65.9043	16.2085	7.38065	-1.13494	0.00391638	0.019678	yes	Cs3g07720	Stress responsive A/B Barrel Domain [Theobroma cacao]	-	GO:0009536//plastid	-	-
Cs3g07770	6409.91	1411.73	398.841	97.9929	-2.02507	1.17e-28	1.47e-26	yes	Cs3g07770	arogenate/prephenate dehydratase [Populus trichocarpa]	-	GO:0044444//cytoplasmic part	GO:0031406//carboxylic acid binding;GO:0016836//hydro-lyase activity	GO:0006558//L-phenylalanine metabolic process;GO:0006570//tyrosine metabolic process;GO:0009637//response to blue light
Cs3g08110	8.69092	30.5902	0.198252	0.653326	1.72046	4.13e-05	0.000396534	yes	-	-	-	-	-	-
Cs3g08430	41.2506	7.08657	2.09858	0.353824	-2.56831	1.35e-07	2.23e-06	yes	Cs3g08430	PREDICTED: UDP-glycosyltransferase 83A1 [Vitis vinifera]	-	-	GO:0035251//UDP-glucosyltransferase activity	-
Cs3g08460	85.5092	9.60307	6.27485	0.724441	-3.11464	5.56e-14	2.19e-12	yes	-	-	-	-	-	-
Cs3g08550	31.5265	7.33177	0.816392	0.178818	-2.19077	0.000196293	0.00156993	yes	Cs3g08550	ATPase E1-E2 type family protein / haloacid dehalogenase-like hydrolase family protein [Theobroma cacao]	-	GO:0031224//intrinsic component of membrane	GO:0043169//cation binding;GO:0032550;GO:0019829//cation-transporting ATPase activity	GO:0006816//calcium ion transport
Cs3g08680	92.6656	332.785	6.1426	20.5087	1.73932	3.16e-15	1.4e-13	yes	Cs3g08680	Cytochrome P450 [Theobroma cacao]	-	-	GO:0046872//metal ion binding;GO:0016705//oxidoreductase activity, acting on paired donors, with incorporation or reduction of molecular oxygen;GO:0004497//monooxygenase activity	-
Cs3g08800	136.439	326.943	8.30705	19.2815	1.21481	6.81e-10	1.67e-08	yes	-	-	-	-	-	-
Cs3g08970	83.4581	37.2403	84.2206	32.986	-1.35232	0.00757483	0.0338876	yes	Cs3g08970	PREDICTED: 14 kDa proline-rich protein DC2.15-like [Solanum lycopersicum]	-	-	-	GO:0050896//response to stimulus
Cs3g08980	0	15.6629	0.001	11.1989	13.4511	3.6e-05	0.000350522	yes	-	-	-	-	-	-
Cs3g09000	386.601	67.8216	11.3074	1.96137	-2.52734	7.75e-29	9.97e-27	yes	Cs3g09000	Cellulose synthase-like D3 [Theobroma cacao]	-	GO:0031228//intrinsic component of Golgi membrane	GO:0019187//beta-1,4-mannosyltransferase activity;GO:0016759//cellulose synthase activity	GO:0030243//cellulose metabolic process;GO:0070085//glycosylation;GO:0048588//developmental cell growth;GO:0006950//response to stress
Cs3g09010	758.567	40.0021	212.743	11.6537	-4.19025	4.25e-10	1.07e-08	yes	-	-	-	-	-	-
Cs3g09030	23.8993	93.1061	1.55238	5.63256	1.85931	9.93e-10	2.36e-08	yes	Cs3g09030	Cytochrome P450 [Theobroma cacao]	-	-	GO:0046872//metal ion binding;GO:0016705//oxidoreductase activity, acting on paired donors, with incorporation or reduction of molecular oxygen;GO:0004497//monooxygenase activity	-
Cs3g09040	26.9991	155.867	1.65019	8.81153	2.41676	5.3e-18	2.93e-16	yes	Cs3g09040	Cytochrome P450 [Theobroma cacao]	-	-	GO:0046872//metal ion binding;GO:0016705//oxidoreductase activity, acting on paired donors, with incorporation or reduction of molecular oxygen;GO:0004497//monooxygenase activity	-
Cs3g09160	26.513	6.46872	2.13765	0.506771	-2.07662	7.52e-05	0.000676661	yes	-	-	-	-	-	-
Cs3g09350	5.60646	19.8877	0.322028	1.08493	1.75235	0.000545459	0.00379346	yes	-	-	-	-	-	-
Cs3g09470	35.6442	78.8329	4.5324	9.63613	1.08818	2.45e-05	0.000248664	yes	Cs3g09470	hypothetical chloroplast RF2 [Citrus sinensis]	-	GO:0009532//plastid stroma	GO:0016462//pyrophosphatase activity;GO:0032550	-
Cs3g09830	1.50404	17.0986	0.20399	2.34884	3.52537	4.68e-05	0.000442778	yes	-	-	-	-	-	-
Cs3g09880	31.5723	72.2916	1.66386	3.50968	1.0768	5.1e-05	0.000479191	yes	-	-	-	-	-	-
Cs3g10085	21.9398	50.5141	2.85767	6.35409	1.15285	0.000182504	0.00147495	yes	-	-	-	-	-	-
Cs3g10190	386.528	1102.36	17.0612	46.9399	1.4601	5.41e-16	2.56e-14	yes	-	-	-	-	-	-
Cs3g10620	3.52469	21.5411	0.379806	2.21825	2.54609	1.06e-05	0.000117824	yes	Cs3g10620	NAD(P)-linked oxidoreductase superfamily protein [Theobroma cacao]	-	GO:0009526//plastid envelope;GO:0016020//membrane	GO:0004033//aldo-keto reductase (NADP) activity	GO:0044710
Cs3g10670	26.4519	60.1082	1.95493	4.25786	1.12302	0.00044502	0.00319481	yes	Cs3g10670	NAD(P)-linked oxidoreductase superfamily protein [Theobroma cacao]	-	GO:0044444//cytoplasmic part;GO:0044444//cytoplasmic part	GO:0004033//aldo-keto reductase (NADP) activity;GO:0004033//aldo-keto reductase (NADP) activity	GO:0044710;GO:0010038//response to metal ion;GO:0044710;GO:0010038//response to metal ion
Cs3g10680	19.7816	130.792	0.58127	3.67285	2.65962	5.63e-20	3.6e-18	yes	Cs3g10680	ATPase E1-E2 type family protein / haloacid dehalogenase-like hydrolase family protein [Theobroma cacao]	-	GO:0031224//intrinsic component of membrane	GO:0043169//cation binding;GO:0032550;GO:0019829//cation-transporting ATPase activity	GO:0006816//calcium ion transport
Cs3g10710	0.501345	7.46807	0.076065	1.0857	3.83525	0.00157452	0.0092984	yes	Cs3g10710	PREDICTED: calmodulin-like protein 11-like isoform 1 [Fragaria vesca subsp. vesca]	ko04626//Plant-pathogen interaction	-	GO:0016628//oxidoreductase activity, acting on the CH-CH group of donors, NAD or NADP as acceptor;GO:0046872//metal ion binding	GO:0044710;GO:0019932//second-messenger-mediated signaling
Cs3g10760	118.069	284.469	13.0453	29.3082	1.16777	1.23e-11	3.77e-10	yes	Cs3g10760	PREDICTED: transcription elongation factor A protein 3 [Vitis vinifera]	-	-	GO:0003676//nucleic acid binding	GO:0006355//regulation of transcription, DNA-templated
Cs3g10970	21.4384	57.0466	1.36416	3.36206	1.30133	8.03e-05	0.000716132	yes	-	-	-	-	-	-
Cs3g11040	5.10511	26.7017	0.439144	2.21867	2.33693	2.31e-06	3.01e-05	yes	Cs3g11040	zeta-carotene desaturase [Citrus unshiu]	ko01100//Metabolic pathways;ko01110//Biosynthesis of secondary metabolites;ko00906//Carotenoid biosynthesis	-	GO:0016705//oxidoreductase activity, acting on paired donors, with incorporation or reduction of molecular oxygen	GO:0016109
Cs3g11170	138.459	298.433	16.937	35.5076	1.06794	1.5e-09	3.46e-08	yes	Cs3g11170	zeta-carotene desaturase [Citrus sinensis]	ko01100//Metabolic pathways;ko01110//Biosynthesis of secondary metabolites;ko00906//Carotenoid biosynthesis	GO:0009526//plastid envelope	GO:0016705//oxidoreductase activity, acting on paired donors, with incorporation or reduction of molecular oxygen	GO:0016109
Cs3g11180	260.57	554.983	16.9611	34.3303	1.01725	6.88e-11	1.94e-09	yes	Cs3g11180	zeta-carotene desaturase [Citrus sinensis]	ko01100//Metabolic pathways;ko01110//Biosynthesis of secondary metabolites;ko00906//Carotenoid biosynthesis	GO:0009526//plastid envelope	GO:0016635;GO:0016787//hydrolase activity;GO:0016705//oxidoreductase activity, acting on paired donors, with incorporation or reduction of molecular oxygen	GO:0016109;GO:0016119//carotene metabolic process
Cs3g11360	381.967	187.493	13.7416	6.42787	-1.09614	1.04e-06	1.45e-05	yes	Cs3g11360	PREDICTED: serine/threonine-protein kinase WNK1-like [Fragaria vesca subsp. vesca]	ko04712//Circadian rhythm - plant	-	GO:0032550;GO:0004702//receptor signaling protein serine/threonine kinase activity	GO:0035556//intracellular signal transduction;GO:0032147//activation of protein kinase activity;GO:0048511//rhythmic process
Cs3g11440	43.849	154.74	5.39941	18.1867	1.75201	2.7e-13	9.99e-12	yes	Cs3g11440	PREDICTED: rubredoxin-like [Vitis vinifera]	-	GO:0009534//chloroplast thylakoid	GO:0046914//transition metal ion binding	-
Cs3g11620	26.4519	8.0859	0.823477	0.248369	-1.72924	0.000783337	0.00513452	yes	Cs3g11620	P-loop containing nucleoside triphosphate hydrolases superfamily protein isoform 1 [Theobroma cacao]	-	-	GO:0036094//small molecule binding;GO:1901363;GO:0017111//nucleoside-triphosphatase activity;GO:0097159//organic cyclic compound binding;GO:0036094//small molecule binding;GO:1901363;GO:0017111//nucleoside-triphosphatase activity;GO:0097159//organic cyclic compound binding	GO:0008152//metabolic process;GO:0008152//metabolic process
Cs3g11700	315.901	845.349	22.7887	61.9001	1.44163	6.42e-15	2.77e-13	yes	-	-	-	-	-	-
Cs3g12130	9.14644	34.0333	0.208159	0.715383	1.78103	4.71e-06	5.73e-05	yes	-	-	-	-	-	-
Cs3g12230	214.278	497.483	11.0175	24.0322	1.12518	5.92e-10	1.46e-08	yes	Cs3g12230	PREDICTED: bifunctional 3-dehydroquinate dehydratase/shikimate dehydrogenase, chloroplastic [Vitis vinifera]	ko01100//Metabolic pathways;ko01110//Biosynthesis of secondary metabolites;ko00400//Phenylalanine, tyrosine and tryptophan biosynthesis	-	GO:0016616//oxidoreductase activity, acting on the CH-OH group of donors, NAD or NADP as acceptor;GO:0016836//hydro-lyase activity;GO:0016616//oxidoreductase activity, acting on the CH-OH group of donors, NAD or NADP as acceptor;GO:0016836//hydro-lyase activity;GO:0016616//oxidoreductase activity, acting on the CH-OH group of donors, NAD or NADP as acceptor;GO:0016836//hydro-lyase activity;GO:001…	GO:0044710;GO:0044710;GO:0044710;GO:0044710;GO:0044710;GO:0032787//monocarboxylic acid metabolic process;GO:0044710;GO:0044710
Cs3g12310	21.3926	3.54327	18.9975	2.89581	-2.71377	1.83e-05	0.000192508	yes	Cs3g12310	PREDICTED: protein BONZAI 3-like [Vitis vinifera]	-	-	-	GO:0008219//cell death
Cs3g12480	31.9667	13.7279	3.27189	1.35067	-1.27645	0.010279	0.0435038	yes	Cs3g12480	PREDICTED: LOW QUALITY PROTEIN: sugar transporter ERD6-like [Fragaria vesca subsp. vesca]	-	-	GO:0005215//transporter activity	GO:0051234//establishment of localization;GO:0044699
Cs3g12520	13.7655	36.641	0.998119	2.58043	1.37033	0.00140953	0.00849318	yes	Cs3g12520	PREDICTED: sugar transporter ERD6-like 5-like [Vitis vinifera]	-	-	GO:0005215//transporter activity	GO:0044699;GO:0006810//transport;GO:0042221//response to chemical
Cs3g12600	10.1797	2.58022	1.13044	0.279409	-2.01644	0.00949441	0.0409068	yes	-	-	-	-	-	-
Cs3g12730	20.3899	46.6893	1.8304	4.01333	1.13264	0.00112606	0.00698662	yes	-	-	-	-	-	-
Cs3g12870	77.0323	19.7514	4.00188	0.996749	-2.00537	1e-07	1.71e-06	yes	-	-	-	-	-	-
Cs3g13040	6.13837	20.5781	1.23178	3.94787	1.68033	0.000795458	0.00520232	yes	Cs3g13040	ZDS [Citrus sinensis]	ko01100//Metabolic pathways;ko01110//Biosynthesis of secondary metabolites;ko00906//Carotenoid biosynthesis	GO:0009526//plastid envelope	GO:0016705//oxidoreductase activity, acting on paired donors, with incorporation or reduction of molecular oxygen	GO:0016109
Cs3g13560	33.6846	95.8678	4.83763	12.8386	1.40811	8.29e-08	1.43e-06	yes	Cs3g13560	PREDICTED: E3 ubiquitin-protein ligase Topors-like [Cucumis sativus]	-	-	GO:0046914//transition metal ion binding	-
Cs3g13670	37.2552	84.5112	2.69961	5.84403	1.11421	2.29e-05	0.000234101	yes	Cs3g13670	Glycogenin-1 [Medicago truncatula]	-	-	GO:0016757//transferase activity, transferring glycosyl groups	-
Cs3g13720	2.53728	13.7642	0.178505	0.922195	2.36911	0.000342536	0.00254189	yes	Cs3g13720	glycosyl transferase [Cucumis melo subsp. melo]	-	-	GO:0016740//transferase activity	-
Cs3g13840	11.7754	30.4901	1.33766	3.33609	1.31844	0.00234248	0.0128895	yes	-	-	-	-	-	-
Cs3g13870	40.8409	104.045	1.59028	4.1253	1.37522	2.75e-05	0.000276273	yes	Cs3g13870	Long-chain acyl-CoA synthetase 7 isoform 1 [Theobroma cacao]	ko01100//Metabolic pathways;ko04146//Peroxisome;ko00071//Fatty acid metabolism	-	GO:0015645//fatty acid ligase activity;GO:0015645//fatty acid ligase activity	GO:0006970//response to osmotic stress;GO:0006631//fatty acid metabolic process;GO:0000302//response to reactive oxygen species;GO:0006970//response to osmotic stress;GO:0006631//fatty acid metabolic process;GO:0000302//response to reactive oxygen species
Cs3g13885	13.2489	41.9467	1.74889	5.30023	1.59962	5.39e-06	6.46e-05	yes	-	-	-	-	-	-
Cs3g13910	11.1976	30.7627	1.08774	2.85994	1.39465	0.000219835	0.00173661	yes	Cs3g13910	PREDICTED: wall-associated receptor kinase-like 8-like [Vitis vinifera]	-	-	GO:0016772//transferase activity, transferring phosphorus-containing groups;GO:0016772//transferase activity, transferring phosphorus-containing groups	-
Cs3g13930	71.3036	212.287	2.22392	6.47072	1.54082	3.7e-09	7.97e-08	yes	Cs3g13930	lipoxygenase [Corylus avellana]	ko01100//Metabolic pathways;ko00592//alpha-Linolenic acid metabolism;ko00591//Linoleic acid metabolism	-	GO:0046914//transition metal ion binding;GO:0016702//oxidoreductase activity, acting on single donors with incorporation of molecular oxygen, incorporation of two atoms of oxygen	GO:0006633//fatty acid biosynthetic process
Cs3g14060	8.62982	26.738	0.587376	1.6079	1.45282	0.000314329	0.00235676	yes	Cs3g14060	PREDICTED: inactive serine/threonine-protein kinase At1g67470-like [Vitis vinifera]	-	-	GO:0016772//transferase activity, transferring phosphorus-containing groups	-
Cs3g14200	30.4932	64.4146	1.00723	2.0185	1.00288	0.000212829	0.00168703	yes	Cs3g14200	PREDICTED: ATP-dependent DNA helicase Q-like SIM-like [Vitis vinifera]	-	-	GO:0097159//organic cyclic compound binding;GO:0004386//helicase activity;GO:1901363	GO:0044763;GO:0044710;GO:0006259//DNA metabolic process
Cs3g14420	1312.78	542.39	200.712	80.7176	-1.31417	7.12e-10	1.73e-08	yes	Cs3g14420	hypoxia-responsive family protein [Citrus sinensis]	-	GO:0031224//intrinsic component of membrane;GO:0031224//intrinsic component of membrane	-	-
Cs3g14520	126.045	59.8994	40.0484	18.7258	-1.09672	0.00122281	0.00750291	yes	-	-	-	-	-	-
Cs3g14680	16.7736	1.44457	2.75677	0.234414	-3.55585	5.18e-06	6.22e-05	yes	Cs3g14680	PREDICTED: F-box protein PP2-B15-like [Vitis vinifera]	-	GO:0044424	-	-
Cs3g14750	11.7295	25.7023	1.0736	2.27067	1.08065	0.0108249	0.0453167	yes	Cs3g14750	Tetratricopeptide repeat-like superfamily protein [Theobroma cacao]	-	GO:0009532//plastid stroma	-	-
Cs3g14760	32.0125	739.914	0.790607	17.4328	4.4627	5.58e-78	5.61e-75	yes	Cs3g14760	Phospholipase D P2 [Theobroma cacao]	ko01100//Metabolic pathways;ko04144//Endocytosis;ko00564//Glycerophospholipid metabolism;ko00565//Ether lipid metabolism	GO:0043231//intracellular membrane-bounded organelle	GO:0004620//phospholipase activity;GO:0016628//oxidoreductase activity, acting on the CH-CH group of donors, NAD or NADP as acceptor;GO:0005543//phospholipid binding	GO:0016192//vesicle-mediated transport;GO:0006644//phospholipid metabolic process;GO:0009267//cellular response to starvation;GO:0009725//response to hormone;GO:0009247//glycolipid biosynthetic process;GO:0022622//root system development
Cs3g14840	425.618	40.1206	117.46	10.5962	-3.47055	8.81e-47	3.14e-44	yes	Cs3g14840	Wall-associated receptor kinase-like 20 [Theobroma cacao]	-	-	GO:0001871;GO:0016772//transferase activity, transferring phosphorus-containing groups	GO:0006796//phosphate-containing compound metabolic process
Cs3g14900	49.5013	106.498	3.7747	7.73336	1.03473	1.86e-05	0.00019592	yes	Cs3g14900	PREDICTED: DNA polymerase III polC-type-like isoform 2 [Vitis vinifera]	-	GO:0043231//intracellular membrane-bounded organelle;GO:0043231//intracellular membrane-bounded organelle;GO:0043231//intracellular membrane-bounded organelle	GO:0004518//nuclease activity;GO:0016779//nucleotidyltransferase activity;GO:0097159//organic cyclic compound binding;GO:0004518//nuclease activity;GO:0016779//nucleotidyltransferase activity;GO:0097159//organic cyclic compound binding;GO:0004518//nuclease activity;GO:0016779//nucleotidyltransferase activity;GO:0097159//organic cyclic compound binding	GO:0006259//DNA metabolic process;GO:0006259//DNA metabolic process;GO:0006259//DNA metabolic process
Cs3g15140	1326.78	468.056	146.304	51.4269	-1.50837	2.07e-14	8.45e-13	yes	Cs3g15140	Nicotianamine synthase 3 [Theobroma cacao]	-	-	GO:0016765//transferase activity, transferring alkyl or aryl (other than methyl) groups	GO:0034614//cellular response to reactive oxygen species;GO:0048229//gametophyte development;GO:0009723//response to ethylene;GO:0010039//response to iron ion;GO:0010232//vascular transport;GO:0018130;GO:0000904//cell morphogenesis involved in differentiation
Cs3g15530	31.5265	7.43177	1.48071	0.340826	-2.11918	1.67e-05	0.000177033	yes	Cs3g15530	stearoyl-acyl-carrier protein desaturase [Ricinus communis]	ko00061//Fatty acid biosynthesis;ko01040//Biosynthesis of unsaturated fatty acids	GO:0009536//plastid	GO:0043169//cation binding;GO:0016717//oxidoreductase activity, acting on paired donors, with oxidation of a pair of donors resulting in the reduction of molecular oxygen to two molecules of water	GO:0006631//fatty acid metabolic process
Cs3g15590	350.911	147.173	20.1395	8.25037	-1.28749	2.31e-09	5.17e-08	yes	Cs3g15590	cytochrome P450 [Populus trichocarpa]	-	-	GO:0046872//metal ion binding;GO:0004497//monooxygenase activity;GO:0016705//oxidoreductase activity, acting on paired donors, with incorporation or reduction of molecular oxygen	-
Cs3g15900	18014.8	6326.44	858.176	307.024	-1.48292	9.93e-15	4.18e-13	yes	Cs3g15900	Cys2/His2-type zinc finger protein [Citrus trifoliata]	-	-	GO:0043169//cation binding	GO:0009628//response to abiotic stimulus;GO:0042221//response to chemical;GO:0065007//biological regulation;GO:0006950//response to stress;GO:0044707
Cs3g16120	194.34	11.0114	8.45176	0.453137	-4.22123	2.7e-37	6e-35	yes	Cs3g16120	Exocyst subunit exo70 family protein G1 [Theobroma cacao]	-	GO:0043234//protein complex	-	GO:0016192//vesicle-mediated transport
Cs3g16165	12.717	2.75284	1.33878	0.271396	-2.30244	0.00279984	0.0149269	yes	-	-	-	-	-	-
Cs3g16240	379.736	78.1603	39.4154	8.45984	-2.22006	8.64e-13	3.04e-11	yes	-	-	-	-	-	-
Cs3g16380	1680.8	516.326	55.1307	16.9243	-1.70376	8.25e-18	4.52e-16	yes	Cs3g16380	cellulose synthase-like protein [Populus tomentosa]	-	GO:0005911//cell-cell junction;GO:0005911//cell-cell junction	GO:0016759//cellulose synthase activity;GO:0016759//cellulose synthase activity	-
Cs3g16430	833.413	388.242	68.7451	31.5411	-1.12402	1.34e-06	1.82e-05	yes	Cs3g16430	Branched-chain-amino-acid aminotransferase [Theobroma cacao]	ko01100//Metabolic pathways;ko01110//Biosynthesis of secondary metabolites;ko00280//Valine, leucine and isoleucine degradation;ko00770//Pantothenate and CoA biosynthesis;ko00290//Valine, leucine and isoleucine biosynthesis;ko00966//Glucosinolate biosynthesis	-	GO:0004084//branched-chain-amino-acid transaminase activity;GO:0004084//branched-chain-amino-acid transaminase activity	GO:0006520//cellular amino acid metabolic process;GO:0006520//cellular amino acid metabolic process
Cs3g16440	25.495	9.35788	1.80075	0.648566	-1.47327	0.00609826	0.0283507	yes	Cs3g16440	Branched-chain-amino-acid aminotransferase [Theobroma cacao]	ko01100//Metabolic pathways;ko01110//Biosynthesis of secondary metabolites;ko00280//Valine, leucine and isoleucine degradation;ko00770//Pantothenate and CoA biosynthesis;ko00290//Valine, leucine and isoleucine biosynthesis;ko00966//Glucosinolate biosynthesis	GO:0009532//plastid stroma;GO:0009532//plastid stroma	GO:0004084//branched-chain-amino-acid transaminase activity;GO:0004084//branched-chain-amino-acid transaminase activity	GO:0006520//cellular amino acid metabolic process;GO:0006520//cellular amino acid metabolic process
Cs3g16570	1031.5	438.464	52.4535	21.6163	-1.27892	6.98e-11	1.96e-09	yes	Cs3g16570	Amino acid permease 6 [Theobroma cacao]	-	GO:0031224//intrinsic component of membrane;GO:0031224//intrinsic component of membrane	GO:0015171//amino acid transmembrane transporter activity;GO:0015171//amino acid transmembrane transporter activity	GO:0006865//amino acid transport;GO:0051707//response to other organism;GO:0006812//cation transport;GO:0015740//C4-dicarboxylate transport;GO:0006865//amino acid transport;GO:0051707//response to other organism;GO:0006812//cation transport;GO:0015740//C4-dicarboxylate transport
Cs3g16605	25.4492	8.91264	5.12049	1.78503	-1.52033	0.00332394	0.0171693	yes	-	-	-	-	-	-
Cs3g16610	1682.06	718.827	53.1622	22.42	-1.24561	2.15e-10	5.64e-09	yes	Cs3g16610	Leucine-rich receptor-like protein kinase family protein, XI-23,RLK7 [Theobroma cacao]	-	GO:0031224//intrinsic component of membrane;GO:0042600//chorion	GO:0008233//peptidase activity;GO:0032550;GO:0016628//oxidoreductase activity, acting on the CH-CH group of donors, NAD or NADP as acceptor;GO:0004713//protein tyrosine kinase activity	GO:0006468//protein phosphorylation;GO:0044710;GO:0032502//developmental process;GO:0006950//response to stress;GO:0044707
Cs3g16850	9.64779	24.2577	0.435642	1.02343	1.2322	0.00322316	0.016759	yes	-	-	-	-	-	-
Cs3g16870	128.613	10.5661	6.30588	0.534113	-3.56148	2.54e-22	2.1e-20	yes	Cs3g16870	oligopeptide transporter OPT family [Populus trichocarpa]	-	-	GO:0015197//peptide transporter activity	GO:0015833//peptide transport;GO:0009628//response to abiotic stimulus;GO:0044763
Cs3g16896	12.3073	35.2691	1.08077	2.51199	1.21677	0.000727412	0.00482813	yes	-	-	-	-	-	-
Cs3g16960	9.177	36.3047	0.833238	3.14871	1.91796	2.47e-06	3.19e-05	yes	-	-	-	-	-	-
Cs3g17390	6918.35	1729.91	421.269	109.427	-1.94477	2.34e-24	2.21e-22	yes	Cs3g17390	PREDICTED: mitochondrial uncoupling protein 5-like [Cucumis sativus]	-	GO:0031224//intrinsic component of membrane;GO:0005740//mitochondrial envelope	GO:0046943//carboxylic acid transmembrane transporter activity	GO:0044763;GO:1902582;GO:0046942//carboxylic acid transport;GO:0006818//hydrogen transport
Cs3g17530	474.737	210.061	20.0081	9.14537	-1.12947	1.34e-08	2.63e-07	yes	Cs3g17530	PREDICTED: serine/threonine-protein kinase-like protein At1g28390-like [Vitis vinifera]	-	-	GO:0036094//small molecule binding;GO:0004672//protein kinase activity;GO:1901363;GO:0097159//organic cyclic compound binding	GO:0044237//cellular metabolic process
Cs3g17580	202.212	593.986	16.6943	48.2525	1.53125	1.03e-19	6.38e-18	yes	Cs3g17580	Folic acid and derivative biosynthetic process [Theobroma cacao]	-	-	GO:0003824//catalytic activity	-
Cs3g17730	20.8912	57.8006	3.77481	9.72612	1.36546	0.000144891	0.00120767	yes	-	-	-	-	-	-
Cs3g17750	720.783	292.728	62.3284	24.1947	-1.3652	9.88e-13	3.45e-11	yes	-	-	-	-	-	-
Cs3g17780	452.647	164.589	39.2731	13.7942	-1.50948	4.35e-13	1.58e-11	yes	Cs3g17780	PREDICTED: transcription factor bHLH96-like [Glycine max]	-	-	GO:0005488//binding	-
Cs3g17890	1193.82	594.878	164.316	73.836	-1.15408	1.16e-06	1.59e-05	yes	-	-	-	-	-	-
Cs3g18050	884.296	328.279	82.1389	32.4521	-1.33975	5.83e-12	1.87e-10	yes	Cs3g18050	EXORDIUM like 2 [Theobroma cacao]	-	GO:0005911//cell-cell junction;GO:0005618//cell wall;GO:0043231//intracellular membrane-bounded organelle;GO:0044444//cytoplasmic part	-	GO:0009620//response to fungus
Cs3g18130	83.7789	34.5875	6.62684	2.73777	-1.27532	0.00247347	0.0135011	yes	Cs3g18130	PREDICTED: protein boule-like [Glycine max]	-	-	GO:0036094//small molecule binding;GO:0097159//organic cyclic compound binding	-
Cs3g18230	757.124	63.633	132.788	10.6918	-3.63455	1.67e-49	6.43e-47	yes	Cs3g18230	aquaporin, MIP family, NIP subfamily [Populus trichocarpa]	-	GO:0031224//intrinsic component of membrane	GO:0008028//monocarboxylic acid transmembrane transporter activity	GO:0015727//lactate transport;GO:0006950//response to stress;GO:0055085//transmembrane transport
Cs3g18440	1215.71	523.476	68.5831	30.3663	-1.17538	5.51e-11	1.56e-09	yes	Cs3g18440	PREDICTED: F-box protein At1g78100-like [Vitis vinifera]	-	-	-	GO:0009926//auxin polar transport
Cs3g18520	559.244	1188.86	36.994	75.6796	1.03261	7.4e-12	2.32e-10	yes	-	-	-	-	-	-
Cs3g18550	5014.45	2553.89	536.982	265.342	-1.01702	5.71e-07	8.34e-06	yes	Cs3g18550	pollen-specific protein [Vitis pseudoreticulata]	-	GO:0044421	-	-
Cs3g18650	1748.84	508.067	73.4065	20.6059	-1.83285	7.71e-23	6.53e-21	yes	Cs3g18650	Sulfate transporter 1,3 isoform 1 [Theobroma cacao]	-	GO:0005911//cell-cell junction;GO:0031224//intrinsic component of membrane;GO:0005911//cell-cell junction;GO:0031224//intrinsic component of membrane;GO:0005911//cell-cell junction;GO:0031224//intrinsic component of membrane;GO:0005911//cell-cell junction;GO:0031224//intrinsic component of membrane;GO:0005911//cell-cell junction;GO:0031224//intrinsic component of membrane;GO:0005911//cell-cell ju…	GO:0015291//secondary active transmembrane transporter activity;GO:0015103//inorganic anion transmembrane transporter activity;GO:0015291//secondary active transmembrane transporter activity;GO:0015103//inorganic anion transmembrane transporter activity;GO:0015291//secondary active transmembrane transporter activity;GO:0015103//inorganic anion transmembrane transporter activity;GO:0015291//second…	GO:0008272//sulfate transport;GO:0009267//cellular response to starvation;GO:0008272//sulfate transport;GO:0009267//cellular response to starvation;GO:0008272//sulfate transport;GO:0009267//cellular response to starvation;GO:0008272//sulfate transport;GO:0009267//cellular response to starvation;GO:0008272//sulfate transport;GO:0009267//cellular response to starvation;GO:0008272//sulfate transport…
Cs3g18750	6.65498	67.2674	1.64172	15.9353	3.27895	1.02e-14	4.27e-13	yes	-	-	-	-	-	-
Cs3g18760	90.6908	235.427	8.95622	21.6032	1.27028	4.97e-11	1.42e-09	yes	-	-	-	-	-	-
Cs3g18770	6.09253	67.7853	1.25648	13.1626	3.389	2.73e-17	1.43e-15	yes	-	-	-	-	-	-
Cs3g18860	3.58581	11.4929	0.269825	0.829917	1.62094	0.00932052	0.0403024	yes	-	-	-	-	-	-
Cs3g18870	203.107	498.055	12.1748	30.8301	1.34044	8.42e-15	3.57e-13	yes	Cs3g18870	BZIP transcription factor family protein [Theobroma cacao]	ko04075//Plant hormone signal transduction	-	GO:0001071//nucleic acid binding transcription factor activity;GO:0003677//DNA binding;GO:0005515//protein binding;GO:0001071//nucleic acid binding transcription factor activity;GO:0003677//DNA binding;GO:0005515//protein binding;GO:0001071//nucleic acid binding transcription factor activity;GO:0003677//DNA binding;GO:0005515//protein binding;GO:0001071//nucleic acid binding transcription factor …	GO:0009627//systemic acquired resistance;GO:0009617//response to bacterium;GO:0006351//transcription, DNA-templated;GO:0009627//systemic acquired resistance;GO:0009617//response to bacterium;GO:0006351//transcription, DNA-templated;GO:0009627//systemic acquired resistance;GO:0009617//response to bacterium;GO:0006351//transcription, DNA-templated;GO:0009627//systemic acquired resistance;GO:0009617…
Cs3g18890	29.4599	9.87567	2.31341	0.786349	-1.55678	0.00131848	0.00802094	yes	Cs3g18890	PREDICTED: uncharacterized rhomboid protein AN10929-like [Vitis vinifera]	-	-	GO:0016787//hydrolase activity	-
Cs3g18980	154.368	31.5895	10.1227	1.94083	-2.38285	3.01e-15	1.33e-13	yes	-	-	-	-	-	-
Cs3g19060	14630.7	6883.51	439.988	215.939	-1.02684	5.99e-07	8.71e-06	yes	Cs3g19060	Nitrate reductase 2 [Theobroma cacao]	ko00910//Nitrogen metabolism	GO:0043231//intracellular membrane-bounded organelle;GO:0044444//cytoplasmic part;GO:0016020//membrane	GO:0046906//tetrapyrrole binding;GO:0046914//transition metal ion binding;GO:0016661;GO:0000166//nucleotide binding;GO:0050662//coenzyme binding	GO:0009314//response to radiation;GO:0042126//nitrate metabolic process;GO:0009608//response to symbiont;GO:0044271//cellular nitrogen compound biosynthetic process
Cs3g19080	59.5434	22.8495	5.68565	2.30605	-1.3019	0.0001123	0.000964512	yes	Cs3g19080	6-phosphogluconolactonase [Theobroma cacao]	ko01100//Metabolic pathways;ko01110//Biosynthesis of secondary metabolites;ko00030//Pentose phosphate pathway	-	GO:0016787//hydrolase activity;GO:0016787//hydrolase activity	GO:0044238;GO:0044238
Cs3g19110	21.469	1.44457	5.75598	0.374363	-3.94255	1.07e-06	1.48e-05	yes	Cs3g19110	Exocyst complex component [Medicago truncatula]	-	GO:0044424	-	-
Cs3g19250	335.003	161.7	22.3489	10.324	-1.1142	1.15e-06	1.57e-05	yes	Cs3g19250	auxin influx carrier protein [Mangifera indica]	ko04075//Plant hormone signal transduction	GO:0031224//intrinsic component of membrane;GO:0031224//intrinsic component of membrane	GO:0080161//auxin transmembrane transporter activity;GO:0015291//secondary active transmembrane transporter activity;GO:0080161//auxin transmembrane transporter activity	GO:0060918//auxin transport;GO:0048364//root development;GO:0046942//carboxylic acid transport;GO:0009755//hormone-mediated signaling pathway;GO:0009791//post-embryonic development;GO:0009725//response to hormone;GO:0048364//root development;GO:0060918//auxin transport;GO:0009791//post-embryonic development
Cs3g19260	214.018	100.547	19.6419	9.55047	-1.04029	5.98e-06	7.08e-05	yes	Cs3g19260	PREDICTED: cold shock domain-containing protein 4-like [Cucumis sativus]	-	-	GO:0003677//DNA binding	GO:0044260;GO:0009628//response to abiotic stimulus;GO:0090304;GO:0048608//reproductive structure development;GO:0006950//response to stress
Cs3g19300	8.12847	23.3946	1.22413	3.44049	1.49085	0.00608649	0.0283131	yes	Cs3g19300	S-locus lectin protein kinase family protein [Theobroma cacao]	-	-	GO:0008144//drug binding;GO:0004672//protein kinase activity;GO:0097159//organic cyclic compound binding;GO:1901363;GO:0036094//small molecule binding;GO:0016787//hydrolase activity;GO:0016757//transferase activity, transferring glycosyl groups	GO:0009636//response to toxic substance;GO:0044763;GO:0044260;GO:0000270//peptidoglycan metabolic process;GO:0016485//protein processing
Cs3g19310	177.2	441.154	5.21145	12.5442	1.26727	2.25e-11	6.71e-10	yes	Cs3g19310	S-locus lectin protein kinase family protein [Theobroma cacao]	-	-	GO:0004713//protein tyrosine kinase activity;GO:0032550	GO:0006468//protein phosphorylation;GO:0008037//cell recognition
Cs3g19370	167.509	516.09	9.64906	30.5743	1.66386	1e-17	5.46e-16	yes	Cs3g19370	GRAS family transcription factor [Theobroma cacao]	-	GO:0005635//nuclear envelope	-	GO:0044403//symbiosis, encompassing mutualism through parasitism;GO:0006351//transcription, DNA-templated
Cs3g19390	129.631	331.676	6.74522	16.774	1.31429	3.92e-13	1.44e-11	yes	-	-	-	-	-	-
Cs3g19420	400.306	101.083	40.0284	9.81145	-2.02849	5.02e-14	2e-12	yes	Cs3g19420	AP2/ERF domain-containing transcription factor [Populus trichocarpa]	-	-	-	GO:0080090//regulation of primary metabolic process;GO:0001101//response to acid;GO:0010468//regulation of gene expression;GO:0009266//response to temperature stimulus;GO:2000112;GO:0006950//response to stress;GO:0006351//transcription, DNA-templated
Cs3g19550	213.624	450.294	8.96152	18.6122	1.05443	8.56e-08	1.47e-06	yes	Cs3g19550	Nadph-cytochrome P450 oxydoreductase isoform 2 [Theobroma cacao]	-	GO:0044424;GO:0044424;GO:0044424	GO:0046914//transition metal ion binding;GO:0032553;GO:0016653//oxidoreductase activity, acting on NAD(P)H, heme protein as acceptor;GO:0046914//transition metal ion binding;GO:0032553;GO:0016653//oxidoreductase activity, acting on NAD(P)H, heme protein as acceptor;GO:0046914//transition metal ion binding;GO:0032553;GO:0016653//oxidoreductase activity, acting on NAD(P)H, heme protein as acceptor	GO:0009058//biosynthetic process;GO:0003006//developmental process involved in reproduction;GO:0044710;GO:0009058//biosynthetic process;GO:0003006//developmental process involved in reproduction;GO:0044710;GO:0009058//biosynthetic process;GO:0003006//developmental process involved in reproduction;GO:0044710
Cs3g19580	19.9038	41.9467	0.553167	1.10896	1.00342	0.00146807	0.00877958	yes	-	-	-	-	-	-
Cs3g19600	492.348	201.457	17.7022	6.57613	-1.42862	2.2e-08	4.16e-07	yes	Cs3g19600	Long chain acyl-CoA synthetase 9 isoform 1 [Theobroma cacao]	ko01100//Metabolic pathways;ko04146//Peroxisome;ko00071//Fatty acid metabolism	-	GO:0015645//fatty acid ligase activity;GO:0015645//fatty acid ligase activity;GO:0015645//fatty acid ligase activity;GO:0015645//fatty acid ligase activity;GO:0015645//fatty acid ligase activity;GO:0015645//fatty acid ligase activity;GO:0015645//fatty acid ligase activity	GO:0006631//fatty acid metabolic process;GO:0006631//fatty acid metabolic process;GO:0006631//fatty acid metabolic process;GO:0006631//fatty acid metabolic process;GO:0006631//fatty acid metabolic process;GO:0006631//fatty acid metabolic process;GO:0006631//fatty acid metabolic process
Cs3g19610	57.9631	15.7265	5.6501	1.45361	-1.95864	6.97e-07	1e-05	yes	-	-	-	-	-	-
Cs3g19640	36.2525	86.6825	3.04033	6.51952	1.10054	1.4e-05	0.000150825	yes	Cs3g19640	Os05g0466700 [Oryza sativa Japonica Group]	-	GO:0016020//membrane	-	-
Cs3g19890	1252.53	2681.88	79.5738	174.234	1.13067	2.51e-12	8.35e-11	yes	Cs3g19890	NAC domain protein, IPR003441 [Populus trichocarpa]	-	GO:0043231//intracellular membrane-bounded organelle	GO:0003676//nucleic acid binding	GO:0009738//abscisic acid-activated signaling pathway;GO:0006950//response to stress;GO:0006351//transcription, DNA-templated
Cs3g19900	10.6811	26.3927	1.28656	2.99703	1.22001	0.00220655	0.0122699	yes	-	-	-	-	-	-
Cs3g20040	2675.97	6656.26	104.334	267.594	1.35883	3.6e-11	1.05e-09	yes	Cs3g20040	DPP6 N-terminal domain-like protein [Theobroma cacao]	-	GO:0005773//vacuole;GO:0005618//cell wall	-	-
Cs3g20100	414.842	163.826	25.956	10.3493	-1.32653	3.83e-11	1.11e-09	yes	Cs3g20100	AMP-dependent synthetase and ligase family protein [Theobroma cacao]	-	-	GO:0016405//CoA-ligase activity	-
Cs3g20290	521.942	231.257	66.2429	27.5696	-1.26469	8.2e-09	1.67e-07	yes	-	-	-	-	-	-
Cs3g20300	253.642	52.4676	29.6595	5.93273	-2.32173	1.7e-15	7.7e-14	yes	-	-	-	-	-	-
Cs3g20410	17.8374	36.5136	3.43845	7.05696	1.03729	0.00558086	0.0263907	yes	-	-	-	-	-	-
Cs3g20500	88.502	187.738	4.85344	9.79519	1.01307	1.47e-07	2.41e-06	yes	Cs3g20500	PREDICTED: proline-rich receptor-like protein kinase PERK13-like [Fragaria vesca subsp. vesca]	-	-	GO:0036094//small molecule binding;GO:0004672//protein kinase activity;GO:1901363;GO:0097159//organic cyclic compound binding	GO:0006468//protein phosphorylation
Cs3g20570	2487.34	881.354	193.433	67.1548	-1.52627	1.92e-15	8.68e-14	yes	-	-	-	-	-	-
Cs3g20590	9.70891	24.6393	0.863281	2.02901	1.23287	0.00307932	0.016142	yes	Cs3g20590	Myb domain protein 52 [Theobroma cacao]	-	-	GO:0003676//nucleic acid binding	-
Cs3g20640	4.04131	80.3235	0.369556	7.33613	4.31115	9.58e-09	1.92e-07	yes	Cs3g20640	Chalcone and stilbene synthase family protein [Theobroma cacao]	ko01100//Metabolic pathways;ko01110//Biosynthesis of secondary metabolites;ko00941//Flavonoid biosynthesis;ko04712//Circadian rhythm - plant	GO:0000325//plant-type vacuole	GO:0016747//transferase activity, transferring acyl groups other than amino-acyl groups	GO:0009411//response to UV;GO:0060918//auxin transport;GO:0001101//response to acid;GO:0009718//anthocyanin-containing compound biosynthetic process;GO:0009725//response to hormone;GO:0006950//response to stress
Cs3g20650	24.8714	144.829	1.91983	10.8643	2.50054	3.79e-07	5.75e-06	yes	Cs3g20650	Caffeic acid 3-O-methyltransferase 1 [Theobroma cacao]	ko00944//Flavone and flavonol biosynthesis	-	GO:0005515//protein binding;GO:0008171//O-methyltransferase activity	GO:0019760//glucosinolate metabolic process
Cs3g20680	5.10511	85.5202	0.390477	6.52613	4.06292	9.43e-10	2.25e-08	yes	Cs3g20680	Chalcone and stilbene synthase family protein [Theobroma cacao]	ko01100//Metabolic pathways;ko01110//Biosynthesis of secondary metabolites;ko00941//Flavonoid biosynthesis;ko04712//Circadian rhythm - plant	GO:0000325//plant-type vacuole	GO:0016747//transferase activity, transferring acyl groups other than amino-acyl groups	GO:0009411//response to UV;GO:0060918//auxin transport;GO:0001101//response to acid;GO:0009718//anthocyanin-containing compound biosynthetic process;GO:0009725//response to hormone;GO:0006950//response to stress
Cs3g20770	4.05659	0	0.326456	0.001	-8.35074	0.0113587	0.0470997	yes	Cs3g20770	peroxidase [Gossypium hirsutum]	-	-	GO:0003824//catalytic activity;GO:0016209//antioxidant activity;GO:0043169//cation binding;GO:0046906//tetrapyrrole binding	GO:0044710;GO:0006950//response to stress
Cs3g20840	106.355	35.7595	7.69318	2.86231	-1.4264	4e-05	0.000385142	yes	Cs3g20840	stearoyl-ACP desaturase [Ricinus communis]	ko00061//Fatty acid biosynthesis;ko01040//Biosynthesis of unsaturated fatty acids	GO:0009536//plastid;GO:0009536//plastid	GO:0043169//cation binding;GO:0016717//oxidoreductase activity, acting on paired donors, with oxidation of a pair of donors resulting in the reduction of molecular oxygen to two molecules of water;GO:0043169//cation binding;GO:0016717//oxidoreductase activity, acting on paired donors, with oxidation of a pair of donors resulting in the reduction of molecular oxygen to two molecules of water	GO:0006631//fatty acid metabolic process;GO:0006631//fatty acid metabolic process
Cs3g20970	267.026	585.372	30.8516	66.4629	1.1072	6.76e-12	2.15e-10	yes	-	-	-	-	-	-
Cs3g21010	80.4194	235.227	4.21438	11.3725	1.43216	4.44e-14	1.78e-12	yes	Cs3g21010	PREDICTED: pleckstrin homology domain-containing family A member 8-like [Vitis vinifera]	-	GO:0044424	GO:0005319//lipid transporter activity;GO:0008289//lipid binding	GO:0006869//lipid transport
Cs3g21075	7.07995	21.296	6.12986	17.3044	1.49721	0.00855844	0.0375332	yes	-	-	-	-	-	-
Cs3g21080	23.9146	0.65413	5.28259	0.135567	-5.28417	1.58e-09	3.63e-08	yes	Cs3g21080	PREDICTED: ABC transporter G family member 22-like [Vitis vinifera]	-	GO:0016020//membrane	GO:1901363;GO:0036094//small molecule binding;GO:0097159//organic cyclic compound binding;GO:0016887//ATPase activity	GO:0044763;GO:0042221//response to chemical;GO:0044765;GO:0008152//metabolic process
Cs3g21130	6215.15	2037.83	364.366	119.062	-1.61368	1.57e-16	7.71e-15	yes	Cs3g21130	PREDICTED: U-box domain-containing protein 29-like [Fragaria vesca subsp. vesca]	-	-	GO:0016874//ligase activity	-
Cs3g21210	428.885	65.7318	26.7905	3.98066	-2.75064	3.53e-26	3.63e-24	yes	Cs3g21210	PREDICTED: abscisic acid 8'-hydroxylase 3-like [Solanum lycopersicum]	-	-	GO:0046914//transition metal ion binding;GO:0016491//oxidoreductase activity;GO:0046906//tetrapyrrole binding	GO:0044710
Cs3g21380	7399.17	2780.64	380.628	139.214	-1.45107	1.07e-10	2.93e-09	yes	-	-	-	-	-	-
Cs3g21450	218.894	17.8979	52.1613	4.34849	-3.5844	3.87e-26	3.96e-24	yes	-	-	-	-	-	-
Cs3g21500	1774.79	5602.55	137.674	430.569	1.64499	3.11e-21	2.27e-19	yes	Cs3g21500	abscisic acid stress ripening-related protein [Citrus sinensis]	-	-	-	GO:0050896//response to stimulus
Cs3g21510	479.216	2041.8	58.4039	243.006	2.05686	2.1e-32	3.42e-30	yes	Cs3g21510	abscisic acid stress ripening-related protein [Citrus sinensis]	-	-	-	GO:0050896//response to stimulus
Cs3g21740	87.9854	32.5162	5.60586	2.01627	-1.47524	4.18e-06	5.15e-05	yes	Cs3g21740	Serine/threonine-protein kinase [Theobroma cacao]	-	-	GO:0004674//protein serine/threonine kinase activity;GO:0032550	GO:0044763;GO:0006796//phosphate-containing compound metabolic process;GO:0006464//cellular protein modification process
Cs3g21870	9.14644	32.5888	0.455886	1.51853	1.73594	1.58e-05	0.000169247	yes	Cs3g21870	PREDICTED: tryptophan aminotransferase-related protein 4-like [Vitis vinifera]	-	-	GO:0043168//anion binding;GO:0016846//carbon-sulfur lyase activity	-
Cs3g21890	46.9487	115.674	6.08613	14.7681	1.27888	2.7e-05	0.000271817	yes	Cs3g21890	S-adenosylmethionine carrier 1 [Theobroma cacao]	-	GO:0031224//intrinsic component of membrane;GO:0009526//plastid envelope	GO:0015211//purine nucleoside transmembrane transporter activity	GO:0003333//amino acid transmembrane transport;GO:0009657//plastid organization;GO:0015858//nucleoside transport
Cs3g22050	1.03324	35.4054	0.0469228	1.47707	4.97631	4.17e-13	1.52e-11	yes	-	-	-	-	-	-
Cs3g22390	228.557	497.137	18.1363	38.8659	1.09963	1.31e-11	4.01e-10	yes	-	-	-	-	-	-
Cs3g22470	1401.61	540.711	46.4245	17.4968	-1.40779	8.51e-11	2.36e-09	yes	Cs3g22470	Kinase family protein with leucine-rich repeat domain [Theobroma cacao]	-	GO:0031224//intrinsic component of membrane	GO:0016301//kinase activity;GO:0032550	GO:0006464//cellular protein modification process;GO:0044710
Cs3g22480	1029.39	443.515	56.4192	24.4768	-1.20477	8.27e-11	2.3e-09	yes	Cs3g22480	PREDICTED: dihydrolipoyllysine-residue acetyltransferase component of pyruvate dehydrogenase complex, mitochondrial-like isoform 1 [Vitis vinifera]	ko01100//Metabolic pathways;ko01110//Biosynthesis of secondary metabolites;ko00010//Glycolysis / Gluconeogenesis;ko00620//Pyruvate metabolism;ko00020//Citrate cycle (TCA cycle)	GO:0009526//plastid envelope;GO:0005840//ribosome;GO:0016020//membrane	GO:0016747//transferase activity, transferring acyl groups other than amino-acyl groups	-
Cs3g22560	189.812	81.9673	11.5121	5.45046	-1.0787	6.52e-07	9.42e-06	yes	Cs3g22560	citrus sucrose transporter 1 [Citrus sinensis]	-	GO:0016021//integral component of membrane;GO:0016021//integral component of membrane;GO:0016021//integral component of membrane	GO:0015154;GO:0015154;GO:0015154	GO:0015766;GO:0044763;GO:0015766;GO:0044763;GO:0015766;GO:0044763
Cs3g22910	890.477	248.953	50.2108	14.2121	-1.82088	0.00429775	0.0212074	yes	Cs3g22910	tyrosine decarboxylase [Citrus reshni]	ko01100//Metabolic pathways;ko01110//Biosynthesis of secondary metabolites;ko00350//Tyrosine metabolism;ko00950//Isoquinoline alkaloid biosynthesis	-	GO:0016831//carboxy-lyase activity;GO:0043168//anion binding	GO:0019752//carboxylic acid metabolic process
Cs3g23010	1557.22	784.096	84.218	42.0294	-1.00273	7.3e-07	1.04e-05	yes	Cs3g23010	PREDICTED: cytochrome P450 81D1-like [Fragaria vesca subsp. vesca]	-	-	GO:0005488//binding;GO:0016491//oxidoreductase activity	-
Cs3g23070	7678.06	2973.01	467.793	179.627	-1.38086	2.04e-11	6.14e-10	yes	Cs3g23070	R2R3-MYB transcription factor [Jatropha curcas]	-	-	GO:0003676//nucleic acid binding	GO:0009719;GO:0010033//response to organic substance
Cs3g23190	1471.16	658.374	93.5836	38.6067	-1.27741	1.55e-09	3.57e-08	yes	Cs3g23190	WRKY DNA-binding protein 7 [Theobroma cacao]	-	-	GO:0005488//binding;GO:0005488//binding	-
Cs3g23200	308.261	110.522	13.1276	4.76571	-1.46184	8.59e-12	2.69e-10	yes	Cs3g23200	Leucine-rich repeat protein kinase family protein isoform 1 [Theobroma cacao]	-	-	GO:0004672//protein kinase activity;GO:0032550	GO:0006796//phosphate-containing compound metabolic process;GO:0006464//cellular protein modification process
Cs3g23300	16.8041	37.0226	0.931836	1.97965	1.0871	0.00170919	0.00996154	yes	-	-	-	-	-	-
Cs3g23350	1261.71	52.758	57.069	2.43818	-4.54883	5.75e-85	9.5e-82	yes	Cs3g23350	PREDICTED: subtilisin-like protease-like [Vitis vinifera]	-	-	GO:0005515//protein binding;GO:0004175//endopeptidase activity	GO:0016485//protein processing;GO:0044092//negative regulation of molecular function
Cs3g23360	9379.78	410.572	381.995	16.6294	-4.52174	4.58e-93	1.18e-89	yes	Cs3g23360	PREDICTED: subtilisin-like protease [Vitis vinifera]	-	-	GO:0005515//protein binding;GO:0004175//endopeptidase activity	GO:0016485//protein processing;GO:0044092//negative regulation of molecular function
Cs3g23630	6.62443	0	9.13844	0.001	-13.1577	0.000528779	0.00369522	yes	-	-	-	-	-	-
Cs3g23850	1030.93	2074.46	28.2809	59.6435	1.07654	1.51e-09	3.49e-08	yes	Cs3g23850	Calcineurin-like metallo-phosphoesterase superfamily protein isoform 1 [Theobroma cacao]	-	-	GO:0003824//catalytic activity;GO:0003824//catalytic activity;GO:0003824//catalytic activity;GO:0003824//catalytic activity;GO:0003824//catalytic activity	-
Cs3g23920	4051.43	1089.21	257.269	71.3083	-1.85114	4.35e-20	2.82e-18	yes	-	-	-	-	-	-
Cs3g23950	1659.05	203.483	146.494	17.7201	-3.04738	2.53e-43	7.5e-41	yes	Cs3g23950	PREDICTED: transcriptional activator Myb-like [Cucumis sativus]	-	-	GO:0005488//binding	GO:0001101//response to acid;GO:0009725//response to hormone
Cs3g24210	109.259	28.7277	20.3704	5.31209	-1.93912	4.39e-07	6.56e-06	yes	-	-	-	-	-	-
Cs3g24230	6615.25	1941.67	269.368	82.3474	-1.70978	3.88e-20	2.53e-18	yes	Cs3g24230	allene oxide synthase [Citrus sinensis]	ko01100//Metabolic pathways;ko00592//alpha-Linolenic acid metabolism	GO:0009526//plastid envelope;GO:0009534//chloroplast thylakoid	GO:0046906//tetrapyrrole binding;GO:0046914//transition metal ion binding;GO:0016491//oxidoreductase activity;GO:0016836//hydro-lyase activity	GO:0051707//response to other organism;GO:0006631//fatty acid metabolic process;GO:0001101//response to acid;GO:0006950//response to stress
Cs3g24380	885.968	194.461	61.9397	15.076	-2.03862	5.21e-30	7.08e-28	yes	Cs3g24380	glycosyltransferase family GT8 protein [Populus deltoides]	-	-	GO:0016740//transferase activity	GO:0003002//regionalization;GO:0042545//cell wall modification;GO:0006950//response to stress;GO:0048827//phyllome development;GO:0000003//reproduction;GO:0010413//glucuronoxylan metabolic process
Cs3g24430	44.8517	123.46	2.63913	7.23414	1.45476	1.02e-08	2.03e-07	yes	-	-	-	-	-	-
Cs3g24530	15.8166	81.9583	0.556018	2.78715	2.32559	2.46e-11	7.31e-10	yes	Cs3g24530	J-domain protein required for chloroplast accumulation response 1 [Arabidopsis lyrata subsp. lyrata]	-	-	-	GO:0009987//cellular process
Cs3g24650	64.4805	15.8266	8.02627	1.95981	-2.03402	2.87e-07	4.47e-06	yes	Cs3g24650	ovate-like protein [Nicotiana tabacum]	-	GO:0016020//membrane	-	GO:0006351//transcription, DNA-templated
Cs3g24760	37.1482	79.6871	2.39147	5.07451	1.08537	0.000189682	0.00152127	yes	-	-	-	-	-	-
Cs3g24840	16.8346	46.0714	1.31642	3.40696	1.37187	7.44e-05	0.000669575	yes	Cs3g24840	HAD-superfamily hydrolase, subfamily IG, 5'-nucleotidase isoform 2 [Theobroma cacao]	-	-	GO:0008252//nucleotidase activity;GO:0043169//cation binding	GO:0006796//phosphate-containing compound metabolic process
Cs3g25080	559.485	286.558	39.7903	19.8209	-1.00539	7.13e-07	1.02e-05	yes	Cs3g25080	PREDICTED: ornithine carbamoyltransferase, chloroplastic [Vitis vinifera]	ko01100//Metabolic pathways;ko01110//Biosynthesis of secondary metabolites;ko00330//Arginine and proline metabolism	GO:0009532//plastid stroma	GO:0016743//carboxyl- or carbamoyltransferase activity;GO:0031406//carboxylic acid binding	GO:1901605
Cs3g25410	881.015	342.805	22.3218	8.35103	-1.41843	1.41e-13	5.36e-12	yes	Cs3g25410	beta-galactosidase BG1-like precursor [Vitis vinifera]	-	-	GO:0015925;GO:0005488//binding;GO:0015925;GO:0005488//binding;GO:0015925;GO:0005488//binding;GO:0015925;GO:0005488//binding	GO:0044238;GO:0044238;GO:0044238;GO:0044238
Cs3g25470	22.4106	137.324	1.47652	8.72862	2.56356	4.99e-19	2.94e-17	yes	Cs3g25470	Purple acid phosphatase 12 isoform 1 [Theobroma cacao]	-	GO:0005618//cell wall;GO:0044444//cytoplasmic part	GO:0043169//cation binding;GO:0016791//phosphatase activity	GO:0006796//phosphate-containing compound metabolic process;GO:0009267//cellular response to starvation
Cs3g25520	328.837	731.774	22.5648	47.0159	1.05907	5.16e-11	1.47e-09	yes	Cs3g25520	JHL18I08.10 protein isoform 1 [Theobroma cacao]	ko03022//Basal transcription factors	GO:0016591//DNA-directed RNA polymerase II, holoenzyme;GO:0016591//DNA-directed RNA polymerase II, holoenzyme	GO:0032550;GO:0008135//translation factor activity, nucleic acid binding;GO:0032550;GO:0008135//translation factor activity, nucleic acid binding	GO:0006412//translation;GO:0006366//transcription from RNA polymerase II promoter;GO:0006412//translation;GO:0006366//transcription from RNA polymerase II promoter
Cs3g25570	37.7565	15.8629	2.23109	0.867206	-1.36331	0.00447239	0.0219474	yes	-	-	-	-	-	-
Cs3g25590	138.67	462.332	17.0024	55.2591	1.70047	2.32e-20	1.54e-18	yes	Cs3g25590	JHL18I08.15 [Jatropha curcas]	-	GO:0031224//intrinsic component of membrane	-	GO:0044763
Cs3g25600	26.9838	78.6149	2.4836	6.70419	1.43263	3.3e-05	0.000324189	yes	Cs3g25600	MADS-box protein [Citrus unshiu]	-	GO:0043231//intracellular membrane-bounded organelle	GO:0003676//nucleic acid binding;GO:0001071//nucleic acid binding transcription factor activity;GO:0005515//protein binding	GO:0006351//transcription, DNA-templated
Cs3g25645	32.257	73.082	11.6218	23.2783	1.00216	0.00119767	0.00736814	yes	-	-	-	-	-	-
Cs3g26100	802.571	315.595	162.994	65.2956	-1.31976	1.4e-12	4.77e-11	yes	Cs3g26100	gast1-like protein [Jatropha curcas]	-	GO:0005618//cell wall	-	GO:0001101//response to acid;GO:0009725//response to hormone
Cs3g26210	57.0673	136.806	2.53717	5.92035	1.22246	5.2e-07	7.64e-06	yes	-	-	-	-	-	-
Cs3g26340	78.3835	156.966	2.43549	4.9089	1.01119	2.77e-05	0.000277857	yes	Cs3g26340	Leucine-rich receptor-like protein kinase family protein [Theobroma cacao]	-	GO:0031224//intrinsic component of membrane	GO:0032550;GO:0016628//oxidoreductase activity, acting on the CH-CH group of donors, NAD or NADP as acceptor;GO:0005102//receptor binding;GO:0004702//receptor signaling protein serine/threonine kinase activity	GO:0035556//intracellular signal transduction;GO:0044710;GO:0032147//activation of protein kinase activity;GO:0009933//meristem structural organization
Cs3g26350	11.7601	2.92544	0.600054	0.168408	-1.83313	0.0100801	0.0428345	yes	Cs3g26350	PREDICTED: extended synaptotagmin-2 isoform 1 [Vitis vinifera]	-	-	-	GO:0015031//protein transport;GO:0015031//protein transport
Cs3g26960	177.264	3.57958	7.78576	0.157681	-5.62576	4.72e-42	1.32e-39	yes	Cs3g26960	PREDICTED: neutral ceramidase-like [Vitis vinifera]	-	GO:0005911//cell-cell junction	-	-
Cs3g27060	181.351	31.9347	22.5641	3.87719	-2.54094	1.52e-18	8.69e-17	yes	-	-	-	-	-	-
Cs3g27120	649.689	58.2	51.2247	4.41259	-3.53714	9.52e-31	1.39e-28	yes	Cs3g27120	PREDICTED: vinorine synthase-like [Glycine max]	-	-	GO:0016740//transferase activity	-
Cs3g27170	18.8095	131.228	1.57366	10.8944	2.7914	4.35e-17	2.23e-15	yes	Cs3g27170	PREDICTED: vinorine synthase-like [Solanum lycopersicum]	-	-	GO:0016413//O-acetyltransferase activity	-
Cs3g27500	55.441	17.4801	3.58272	1.10009	-1.70344	5.45e-06	6.51e-05	yes	Cs3g27500	PREDICTED: glucan endo-1,3-beta-glucosidase 13 [Vitis vinifera]	-	-	GO:0008422//beta-glucosidase activity	GO:0044238
Cs3g27520	14.1905	4.0248	0.65766	0.186995	-1.81434	0.00907936	0.0394246	yes	Cs3g27520	Glyceraldehyde-3-phosphate dehydrogenase B subunit [Theobroma cacao]	ko01100//Metabolic pathways;ko00710//Carbon fixation in photosynthetic organisms	GO:0009526//plastid envelope;GO:0009534//chloroplast thylakoid;GO:0005576//extracellular region;GO:0009526//plastid envelope;GO:0009534//chloroplast thylakoid;GO:0005576//extracellular region	GO:0016620//oxidoreductase activity, acting on the aldehyde or oxo group of donors, NAD or NADP as acceptor;GO:0000166//nucleotide binding;GO:0016620//oxidoreductase activity, acting on the aldehyde or oxo group of donors, NAD or NADP as acceptor;GO:0000166//nucleotide binding	GO:0009314//response to radiation;GO:0010038//response to metal ion;GO:0019318//hexose metabolic process;GO:0034285;GO:0006950//response to stress;GO:0009314//response to radiation;GO:0010038//response to metal ion;GO:0019318//hexose metabolic process;GO:0034285;GO:0006950//response to stress
Cs3g27630	87.1814	41.2563	7.48582	3.51283	-1.09153	0.000756326	0.0049963	yes	Cs3g27630	NAC domain transcriptional regulator superfamily protein [Theobroma cacao]	-	-	GO:0003676//nucleic acid binding	GO:0006351//transcription, DNA-templated;GO:0010160//formation of organ boundary
Cs3g27640	0	3.88849	0.001	0.183836	7.52227	0.0109472	0.0457294	yes	Cs3g27640	transposase [Saintpaulia hybrid cultivar]	-	-	GO:0005488//binding	-
Cs3g27660	250.649	1179.23	14.11	67.2965	2.25381	6.95e-24	6.31e-22	yes	Cs3g27660	phosphate transporter [Citrus trifoliata]	-	GO:0031224//intrinsic component of membrane	GO:0015114//phosphate ion transmembrane transporter activity	GO:0044763;GO:0006817//phosphate ion transport
Cs4g01020	289.604	120.034	12.2301	5.60522	-1.12559	3.29e-07	5.07e-06	yes	Cs4g01020	Leucine-rich repeat/extensin 2 [Theobroma cacao]	-	GO:0005911//cell-cell junction;GO:0005618//cell wall	GO:0016628//oxidoreductase activity, acting on the CH-CH group of donors, NAD or NADP as acceptor	GO:0000902//cell morphogenesis;GO:0010053//root epidermal cell differentiation;GO:0044710
Cs4g01110	138.11	63.8968	36.6045	16.7107	-1.13125	6.09e-05	0.000560929	yes	Cs4g01110	S-adenosyl-L-methionine-dependent methyltransferases superfamily protein [Theobroma cacao]	-	-	GO:0016740//transferase activity	GO:0008152//metabolic process
Cs4g01210	130.893	66.0318	2.43481	1.21235	-1.00601	0.000274386	0.00210432	yes	Cs4g01210	Dual specificity protein kinase pyk2 [Medicago truncatula]	-	-	GO:0004672//protein kinase activity;GO:0004672//protein kinase activity;GO:0004672//protein kinase activity	GO:0016310//phosphorylation;GO:0006464//cellular protein modification process;GO:0016310//phosphorylation;GO:0016310//phosphorylation;GO:0006464//cellular protein modification process
Cs4g01230	268.851	85.8195	146.477	46.0102	-1.67065	5.18e-13	1.87e-11	yes	-	-	-	-	-	-
Cs4g01430	11.6837	41.4652	0.436076	1.44731	1.73072	1.37e-06	1.86e-05	yes	Cs4g01430	Cysteine-rich RLK 34 [Theobroma cacao]	-	-	GO:0016301//kinase activity	GO:0071704
Cs4g01480	40.2938	133.908	2.3564	7.38504	1.64802	5.49e-08	9.72e-07	yes	Cs4g01480	PREDICTED: AP2/ERF and B3 domain-containing transcription factor At1g51120-like [Vitis vinifera]	-	-	-	GO:0006351//transcription, DNA-templated
Cs4g01490	18.3234	134.353	0.8279	5.94963	2.84527	6.5e-15	2.8e-13	yes	Cs4g01490	PREDICTED: NADP-dependent glyceraldehyde-3-phosphate dehydrogenase-like [Glycine max]	ko01100//Metabolic pathways;ko00010//Glycolysis / Gluconeogenesis	-	GO:0016903//oxidoreductase activity, acting on the aldehyde or oxo group of donors;GO:0016903//oxidoreductase activity, acting on the aldehyde or oxo group of donors	GO:0044710;GO:0044710
Cs4g01510	195.101	422.756	18.9062	38.1183	1.01163	1.25e-10	3.41e-09	yes	Cs4g01510	Polynucleotidyl transferase, ribonuclease H-like superfamily protein [Theobroma cacao]	ko03018//RNA degradation	GO:0043231//intracellular membrane-bounded organelle;GO:0043231//intracellular membrane-bounded organelle	GO:0000175//3'-5'-exoribonuclease activity;GO:0097159//organic cyclic compound binding;GO:0000175//3'-5'-exoribonuclease activity;GO:0097159//organic cyclic compound binding	GO:0090501//RNA phosphodiester bond hydrolysis;GO:0090501//RNA phosphodiester bond hydrolysis
Cs4g01560	20.8912	44.6632	1.67577	3.40349	1.02219	0.000724548	0.0048133	yes	-	-	-	-	-	-
Cs4g01630	841.422	402.751	31.9678	14.373	-1.15326	3.47e-08	6.37e-07	yes	Cs4g01630	calmodulin-binding protein [Populus euphratica]	-	-	GO:0005515//protein binding;GO:0005515//protein binding;GO:0005515//protein binding;GO:0005515//protein binding;GO:0005515//protein binding	-
Cs4g01950	1258.93	194.234	245.103	37.8248	-2.69599	6.66e-34	1.13e-31	yes	-	-	-	-	-	-
Cs4g01990	453.8	179.307	13.1467	5.05023	-1.38028	1.11e-11	3.42e-10	yes	Cs4g01990	cellulose synthase 3 [Eucalyptus urophylla]	-	GO:0031224//intrinsic component of membrane;GO:0009536//plastid	GO:0016759//cellulose synthase activity;GO:0046914//transition metal ion binding	GO:0030243//cellulose metabolic process;GO:0010395;GO:0009832//plant-type cell wall biogenesis
Cs4g02090	31.0251	74.4629	0.977157	2.12562	1.12122	7.88e-06	9.05e-05	yes	Cs4g02090	Tetratricopeptide repeat (TPR)-like superfamily protein [Theobroma cacao]	-	GO:0043231//intracellular membrane-bounded organelle;GO:0043231//intracellular membrane-bounded organelle	-	GO:0044763;GO:0044763
Cs4g02210	116.048	30.2086	11.3123	2.85013	-1.98879	5.85e-10	1.44e-08	yes	Cs4g02210	AP2 domain-containing transcription factor [Theobroma cacao]	-	-	GO:0001071//nucleic acid binding transcription factor activity	GO:0010556;GO:0006351//transcription, DNA-templated;GO:0050896//response to stimulus
Cs4g02230	2.55256	12.5922	0.445808	2.11743	2.24782	0.0015788	0.00931898	yes	Cs4g02230	Class I glutamine amidotransferase-like superfamily protein [Theobroma cacao]	-	GO:0044444//cytoplasmic part	GO:0008242//omega peptidase activity;GO:0016740//transferase activity	GO:0009064//glutamine family amino acid metabolic process;GO:0019757;GO:0016485//protein processing
Cs4g02260	777.721	305.538	47.3496	19.6162	-1.27131	1.43e-10	3.86e-09	yes	Cs4g02260	PREDICTED: S-adenosylmethionine decarboxylase proenzyme-like [Cucumis sativus]	ko01100//Metabolic pathways;ko00270//Cysteine and methionine metabolism;ko00330//Arginine and proline metabolism	-	GO:0016831//carboxy-lyase activity	GO:0006596//polyamine biosynthetic process
Cs4g02320	51.5373	107.906	4.30689	8.82778	1.0354	4.41e-05	0.000420883	yes	-	-	-	-	-	-
Cs4g02330	2.53728	10.2209	0.172327	0.688104	1.99748	0.00725798	0.0326977	yes	-	-	-	-	-	-
Cs4g02450	8305.31	2195.19	430.523	113.061	-1.929	2.46e-21	1.83e-19	yes	Cs4g02450	UDP-D-glucuronate 4-epimerase 1 [Theobroma cacao]	ko01100//Metabolic pathways;ko00500//Starch and sucrose metabolism;ko00520//Amino sugar and nucleotide sugar metabolism	GO:0043231//intracellular membrane-bounded organelle	GO:0048037//cofactor binding;GO:0016857//racemase and epimerase activity, acting on carbohydrates and derivatives	GO:0044238
Cs4g02520	4696.59	1279.83	460.591	125.35	-1.87752	5.25e-18	2.9e-16	yes	Cs4g02520	Tetraspanin8 [Theobroma cacao]	-	GO:0005911//cell-cell junction;GO:0031224//intrinsic component of membrane;GO:0043231//intracellular membrane-bounded organelle	-	-
Cs4g02530	38.319	7.56806	6.36257	1.18857	-2.42039	2.32e-05	0.000236513	yes	Cs4g02530	Tetraspanin8 [Theobroma cacao]	-	GO:0016020//membrane	-	-
Cs4g02585	0.516625	11.4929	0.066957	1.37995	4.36524	1.02e-05	0.000114354	yes	-	-	-	-	-	-
Cs4g02690	7649.77	2712.27	1910.48	681.651	-1.48683	1.36e-12	4.66e-11	yes	-	-	-	-	-	-
Cs4g02830	59.5893	158.593	2.0579	5.20548	1.33885	1.03e-09	2.44e-08	yes	Cs4g02830	PREDICTED: glutamate receptor 2.7-like [Cucumis sativus]	-	-	GO:0005215//transporter activity	GO:0044763;GO:0006810//transport
Cs4g02880	100.232	39.4027	9.33274	3.62041	-1.36615	1.3e-05	0.000140976	yes	Cs4g02880	LRR receptor-like serine/threonine-protein kinase [Theobroma cacao]	-	GO:0005911//cell-cell junction;GO:0016020//membrane	GO:0004674//protein serine/threonine kinase activity;GO:0032550	GO:0006468//protein phosphorylation
Cs4g02970	52.8732	13.9368	6.90146	1.78651	-1.94976	7.83e-07	1.11e-05	yes	Cs4g02970	CAP [Theobroma cacao]	-	GO:0043231//intracellular membrane-bounded organelle	-	-
Cs4g03050	898.176	166.933	80.0093	14.9471	-2.4203	1.85e-19	1.14e-17	yes	Cs4g03050	Xyloglucan endotransglucosylase/hydrolase family protein [Theobroma cacao]	-	GO:0005618//cell wall;GO:0009536//plastid;GO:0005911//cell-cell junction;GO:0005576//extracellular region;GO:0005618//cell wall;GO:0005576//extracellular region;GO:0005737//cytoplasm	GO:0016798//hydrolase activity, acting on glycosyl bonds;GO:0046527//glucosyltransferase activity;GO:0016798//hydrolase activity, acting on glycosyl bonds;GO:0016758//transferase activity, transferring hexosyl groups	GO:0009642//response to light intensity;GO:0006073//cellular glucan metabolic process;GO:0000902//cell morphogenesis;GO:0009725//response to hormone;GO:0009605//response to external stimulus;GO:0006073//cellular glucan metabolic process;GO:0009628//response to abiotic stimulus
Cs4g03060	260.89	73.9088	26.5863	7.55392	-1.81539	1.05e-13	4.07e-12	yes	Cs4g03060	Xyloglucan endotransglucosylase/hydrolase family protein [Theobroma cacao]	-	GO:0005618//cell wall;GO:0009536//plastid;GO:0005911//cell-cell junction;GO:0005576//extracellular region;GO:0016020//membrane	GO:0016798//hydrolase activity, acting on glycosyl bonds;GO:0046527//glucosyltransferase activity	GO:0009642//response to light intensity;GO:0006073//cellular glucan metabolic process;GO:0000902//cell morphogenesis;GO:0009725//response to hormone;GO:0009605//response to external stimulus
Cs4g03130	1528.25	380.219	131.183	32.8249	-1.99871	5.71e-16	2.69e-14	yes	Cs4g03130	Xyloglucan endotransglucosylase/hydrolase family protein [Theobroma cacao]	-	GO:0005618//cell wall;GO:0009536//plastid;GO:0005911//cell-cell junction;GO:0005576//extracellular region;GO:0016020//membrane	GO:0016798//hydrolase activity, acting on glycosyl bonds;GO:0046527//glucosyltransferase activity	GO:0009642//response to light intensity;GO:0006073//cellular glucan metabolic process;GO:0000902//cell morphogenesis;GO:0009725//response to hormone;GO:0009605//response to external stimulus
Cs4g03140	1083	230.948	108.361	23.2385	-2.22126	4e-28	4.89e-26	yes	Cs4g03140	Xyloglucan endotransglucosylase/hydrolase family protein [Theobroma cacao]	-	GO:0005618//cell wall;GO:0009536//plastid;GO:0005911//cell-cell junction;GO:0005576//extracellular region	GO:0016798//hydrolase activity, acting on glycosyl bonds;GO:0046527//glucosyltransferase activity	GO:0009642//response to light intensity;GO:0006073//cellular glucan metabolic process;GO:0000902//cell morphogenesis;GO:0009725//response to hormone;GO:0009605//response to external stimulus
Cs4g03145	35.2651	4.37002	5.83524	0.713955	-3.03089	1.94e-07	3.12e-06	yes	Cs4g03145	PREDICTED: brassinosteroid-regulated protein BRU1 [Vitis vinifera]	-	GO:0005618//cell wall;GO:0005576//extracellular region	GO:0016798//hydrolase activity, acting on glycosyl bonds;GO:0046527//glucosyltransferase activity	GO:0071555//cell wall organization;GO:0048364//root development;GO:0006073//cellular glucan metabolic process
Cs4g03200	1050.43	476.996	107.041	49.9489	-1.09965	6.29e-08	1.1e-06	yes	Cs4g03200	Xyloglucan endotransglucosylase/hydrolase family protein [Theobroma cacao]	-	GO:0005576//extracellular region;GO:0030312;GO:0044424	GO:0016798//hydrolase activity, acting on glycosyl bonds;GO:0046527//glucosyltransferase activity	GO:0006073//cellular glucan metabolic process
Cs4g03220	282.494	69.2935	31.7203	7.75213	-2.03274	9.08e-15	3.84e-13	yes	Cs4g03220	probable xyloglucan endotransglucosylase/hydrolase protein 23-like precursor [Cucumis sativus]	ko04075//Plant hormone signal transduction	GO:0043231//intracellular membrane-bounded organelle;GO:0005576//extracellular region;GO:0030312	GO:0016798//hydrolase activity, acting on glycosyl bonds;GO:0046527//glucosyltransferase activity	GO:0006950//response to stress;GO:0009725//response to hormone;GO:0006073//cellular glucan metabolic process
Cs4g03370	532.355	164.38	67.5125	19.8829	-1.76363	2.44e-17	1.29e-15	yes	-	-	-	-	-	-
Cs4g03390	75.1462	22.8858	3.50019	1.02594	-1.77048	6.8e-06	7.95e-05	yes	Cs4g03390	P-loop containing nucleoside triphosphate hydrolases superfamily protein [Theobroma cacao]	-	-	GO:0032550;GO:0016462//pyrophosphatase activity	-
Cs4g03400	36.1913	120.507	2.21971	6.90512	1.63729	4.83e-11	1.38e-09	yes	Cs4g03400	SET domain-containing protein [Arabidopsis thaliana]	-	-	GO:0008757//S-adenosylmethionine-dependent methyltransferase activity	GO:0008152//metabolic process
Cs4g03470	333.937	116.81	27.8802	9.96897	-1.48373	2.05e-09	4.63e-08	yes	-	-	-	-	-	-
Cs4g03870	202.502	61.2439	7.03226	2.07529	-1.76068	3.06e-09	6.71e-08	yes	Cs4g03870	Cadmium/zinc-transporting ATPase 3 isoform 1 [Theobroma cacao]	-	GO:0031224//intrinsic component of membrane;GO:0044437;GO:0005911//cell-cell junction	GO:0043169//cation binding;GO:0032550;GO:0019829//cation-transporting ATPase activity;GO:0046915//transition metal ion transmembrane transporter activity	GO:0010038//response to metal ion;GO:0006829//zinc ion transport;GO:0015691//cadmium ion transport;GO:0072507//divalent inorganic cation homeostasis
Cs4g03880	19.8885	48.4791	0.859998	1.96683	1.19346	0.000357702	0.00264172	yes	-	-	-	-	-	-
Cs4g03940	77.8669	305.265	4.56269	17.2608	1.91954	4.03e-18	2.23e-16	yes	-	-	-	-	-	-
Cs4g03970	42.7241	172.421	6.07243	24.6242	2.01973	2.28e-15	1.02e-13	yes	-	-	-	-	-	-
Cs4g04010	41.6908	16.1718	2.68395	1.01883	-1.39744	0.000641436	0.00433963	yes	-	-	-	-	-	-
Cs4g04130	81.7583	174.929	9.85964	20.129	1.02967	7.03e-05	0.000636896	yes	Cs4g04130	PREDICTED: tRNA-specific adenosine deaminase 2-like isoform X5 [Cicer arietinum]	-	-	GO:0003824//catalytic activity;GO:0046914//transition metal ion binding;GO:0003824//catalytic activity;GO:0046914//transition metal ion binding;GO:0003824//catalytic activity;GO:0046914//transition metal ion binding;GO:0003824//catalytic activity;GO:0046914//transition metal ion binding	-
Cs4g04320	40.7034	13.2827	4.74099	1.54831	-1.61449	0.00011522	0.000985933	yes	Cs4g04320	PREDICTED: leucine-rich repeat-containing protein 40-like [Fragaria vesca subsp. vesca]	-	-	GO:0016791//phosphatase activity	GO:0006796//phosphate-containing compound metabolic process
Cs4g04330	51.8858	6.1961	4.31158	0.472442	-3.19001	1.19e-09	2.78e-08	yes	Cs4g04330	Leucine-rich repeat transmembrane protein kinase [Theobroma cacao]	-	GO:0043231//intracellular membrane-bounded organelle	GO:0004713//protein tyrosine kinase activity;GO:0032550	GO:0006468//protein phosphorylation
Cs4g04420	437.967	2210.99	29.1709	143.439	2.29784	1.56e-36	3.31e-34	yes	Cs4g04420	PREDICTED: ABC transporter I family member 17 [Vitis vinifera]	-	GO:0016020//membrane;GO:0044437;GO:0016020//membrane;GO:0044437	GO:0032550;GO:0017111//nucleoside-triphosphatase activity;GO:0015114//phosphate ion transmembrane transporter activity;GO:0032550;GO:0017111//nucleoside-triphosphatase activity;GO:0015114//phosphate ion transmembrane transporter activity	GO:0009154//purine ribonucleotide catabolic process;GO:0006817//phosphate ion transport;GO:0009154//purine ribonucleotide catabolic process;GO:0006817//phosphate ion transport
Cs4g04540	1366.26	653.604	59.1681	27.6254	-1.09883	4.44e-08	7.98e-07	yes	Cs4g04540	Biotin carboxylase 1, chloroplastic isoform 1 [Theobroma cacao]	ko01100//Metabolic pathways;ko01110//Biosynthesis of secondary metabolites;ko00620//Pyruvate metabolism;ko00061//Fatty acid biosynthesis;ko00640//Propanoate metabolism	GO:0009536//plastid	GO:0043169//cation binding;GO:0032550;GO:0016879//ligase activity, forming carbon-nitrogen bonds;GO:0016421//CoA carboxylase activity	GO:0015937//coenzyme A biosynthetic process;GO:0006631//fatty acid metabolic process
Cs4g04560	13.7349	44.418	0.570121	1.59293	1.48234	3.33e-05	0.000326459	yes	Cs4g04560	PREDICTED: pentatricopeptide repeat-containing protein At3g42630-like [Fragaria vesca subsp. vesca]	-	GO:0009536//plastid;GO:0009536//plastid	-	-
Cs4g04570	7.67297	23.222	0.169519	0.501727	1.56545	0.00747571	0.0334993	yes	Cs4g04570	PREDICTED: U-box domain-containing protein 35-like [Vitis vinifera]	-	-	GO:0004672//protein kinase activity	GO:0009987//cellular process
Cs4g04630	134.387	5.71457	5.98704	0.24063	-4.63696	2.68e-27	3.07e-25	yes	Cs4g04630	PREDICTED: cycloartenol synthase-like [Fragaria vesca subsp. vesca]	ko01100//Metabolic pathways;ko01110//Biosynthesis of secondary metabolites;ko00100//Steroid biosynthesis	GO:0043231//intracellular membrane-bounded organelle	GO:0031559//oxidosqualene cyclase activity	GO:0009668;GO:0048229//gametophyte development
Cs4g04640	100.825	5.19675	7.27508	0.375352	-4.27665	2.45e-24	2.31e-22	yes	Cs4g04640	squalene epoxidase 1 protein [Azadirachta indica]	ko01100//Metabolic pathways;ko01110//Biosynthesis of secondary metabolites;ko00909//Sesquiterpenoid biosynthesis	GO:0031224//intrinsic component of membrane	GO:0016709//oxidoreductase activity, acting on paired donors, with incorporation or reduction of molecular oxygen, NAD(P)H as one donor, and incorporation of one atom of oxygen;GO:0000166//nucleotide binding	GO:0006694//steroid biosynthetic process;GO:0006950//response to stress;GO:0001101//response to acid
Cs4g04650	13.7349	1.44457	0.944544	0.0983875	-3.26307	6.83e-05	0.000621751	yes	Cs4g04650	squalene epoxidase 1 protein [Azadirachta indica]	ko01100//Metabolic pathways;ko01110//Biosynthesis of secondary metabolites;ko00909//Sesquiterpenoid biosynthesis	GO:0031224//intrinsic component of membrane	GO:0016709//oxidoreductase activity, acting on paired donors, with incorporation or reduction of molecular oxygen, NAD(P)H as one donor, and incorporation of one atom of oxygen;GO:0000166//nucleotide binding	GO:0006694//steroid biosynthetic process;GO:0006950//response to stress;GO:0001101//response to acid
Cs4g04670	28.4572	0.65413	1.93564	0.0446056	-5.43944	8.47e-11	2.35e-09	yes	Cs4g04670	squalene epoxidase 1 protein [Azadirachta indica]	ko01100//Metabolic pathways;ko01110//Biosynthesis of secondary metabolites;ko00909//Sesquiterpenoid biosynthesis	GO:0031224//intrinsic component of membrane	GO:0016709//oxidoreductase activity, acting on paired donors, with incorporation or reduction of molecular oxygen, NAD(P)H as one donor, and incorporation of one atom of oxygen;GO:0000166//nucleotide binding	GO:0006694//steroid biosynthetic process;GO:0006950//response to stress;GO:0001101//response to acid
Cs4g04710	12.1851	0.65413	1.64562	0.087439	-4.23421	7.57e-05	0.000679742	yes	Cs4g04710	squalene epoxidase 1 protein [Azadirachta indica]	ko01100//Metabolic pathways;ko01110//Biosynthesis of secondary metabolites;ko00909//Sesquiterpenoid biosynthesis	GO:0031224//intrinsic component of membrane	GO:0016709//oxidoreductase activity, acting on paired donors, with incorporation or reduction of molecular oxygen, NAD(P)H as one donor, and incorporation of one atom of oxygen;GO:0000166//nucleotide binding	GO:0006950//response to stress;GO:0044710;GO:0001101//response to acid
Cs4g05010	248.613	584.655	14.4741	32.5543	1.16937	1.7e-13	6.43e-12	yes	Cs4g05010	OS-9 [Theobroma cacao]	ko04141//Protein processing in endoplasmic reticulum	GO:0043231//intracellular membrane-bounded organelle	-	GO:0006970//response to osmotic stress;GO:0043161//proteasome-mediated ubiquitin-dependent protein catabolic process
Cs4g05070	0	18.952	0.001	1.12431	10.1348	0.000127196	0.00107686	yes	-	-	-	-	-	-
Cs4g05200	388.925	120.152	14.7297	4.49058	-1.71375	1.41e-06	1.91e-05	yes	Cs4g05200	arogenate dehydrogenase [Populus trichocarpa]	ko01100//Metabolic pathways;ko00400//Phenylalanine, tyrosine and tryptophan biosynthesis	-	GO:0016628//oxidoreductase activity, acting on the CH-CH group of donors, NAD or NADP as acceptor	GO:0006570//tyrosine metabolic process
Cs4g05250	43.7726	681.223	2.31469	35.4802	3.93812	1.78e-70	1.47e-67	yes	Cs4g05250	Monogalactosyldiacylglycerol synthase 2 [Theobroma cacao]	ko01100//Metabolic pathways;ko00561//Glycerolipid metabolism	-	GO:0005488//binding;GO:0016757//transferase activity, transferring glycosyl groups	GO:0032787//monocarboxylic acid metabolic process;GO:0006664//glycolipid metabolic process;GO:0030258//lipid modification;GO:0009267//cellular response to starvation
Cs4g05490	4281.55	1559.44	140.007	52.5161	-1.41467	8.91e-12	2.78e-10	yes	Cs4g05490	Raffinose synthase family protein isoform 1 [Theobroma cacao]	-	-	GO:0008378//galactosyltransferase activity;GO:0004557//alpha-galactosidase activity;GO:0008378//galactosyltransferase activity;GO:0004557//alpha-galactosidase activity;GO:0008378//galactosyltransferase activity;GO:0004557//alpha-galactosidase activity	-
Cs4g05595	5.1204	21.1959	1.92135	7.25404	1.91666	0.000155784	0.00128871	yes	-	-	-	-	-	-
Cs4g05890	98.758	219.936	6.65046	14.6926	1.14356	7.33e-08	1.27e-06	yes	-	-	-	-	-	-
Cs4g05950	24.3395	1.44457	2.22117	0.129281	-4.10273	8.3e-08	1.43e-06	yes	-	-	-	-	-	-
Cs4g05980	14.2974	34.5875	0.84517	2.03155	1.26527	0.0036814	0.0186635	yes	-	-	-	-	-	-
Cs4g05990	214.381	16.7259	17.1612	1.34723	-3.67108	7.33e-32	1.15e-29	yes	Cs4g05990	serine/threonine-protein kinase [Citrus unshiu]	-	-	GO:0032550;GO:0004702//receptor signaling protein serine/threonine kinase activity	GO:0035556//intracellular signal transduction;GO:0032147//activation of protein kinase activity
Cs4g06060	8.69092	31.7258	0.89382	3.17034	1.82658	2.29e-05	0.000234435	yes	Cs4g06060	DNAJ heat shock N-terminal domain-containing protein [Citrus unshiu]	-	GO:0009507//chloroplast;GO:0009507//chloroplast	-	GO:0050896//response to stimulus;GO:0050896//response to stimulus
Cs4g06120	29.6127	86.0558	1.39447	3.9158	1.48959	4.59e-07	6.84e-06	yes	Cs4g06120	cytochrome P450 [Citrus unshiu]	-	-	GO:0046914//transition metal ion binding;GO:0016634;GO:0046906//tetrapyrrole binding;GO:0046914//transition metal ion binding;GO:0016634;GO:0046906//tetrapyrrole binding	GO:0044710;GO:0044710
Cs4g06340	44.2128	12.8011	6.32203	1.75906	-1.84559	1.95e-05	0.000203739	yes	-	-	-	-	-	-
Cs4g06410	809.736	108.142	134.079	18.5809	-2.85119	1.08e-42	3.09e-40	yes	-	-	-	-	-	-
Cs4g06460	609.429	62.9064	27.4505	2.68856	-3.35193	2.6e-49	9.71e-47	yes	Cs4g06460	Eukaryotic initiation factor 4F subunit p150 isoform 1 [Theobroma cacao]	-	GO:0009536//plastid	-	-
Cs4g06470	246.424	12.8011	106.725	5.32294	-4.32554	6.62e-44	2.07e-41	yes	Cs4g06470	Acyl carrier protein 1 [Theobroma cacao]	-	GO:0009532//plastid stroma	GO:0044620;GO:0003824//catalytic activity	GO:0006631//fatty acid metabolic process
Cs4g06590	12.7323	35.0239	1.16366	3.06716	1.39823	0.00115181	0.00712011	yes	-	-	-	-	-	-
Cs4g06630	18.7943	5.16045	0.778134	0.210132	-1.88872	0.00223379	0.0123768	yes	Cs4g06630	Pectin methylesterase 3 [Theobroma cacao]	ko01100//Metabolic pathways;ko00500//Starch and sucrose metabolism;ko00040//Pentose and glucuronate interconversions	GO:0005618//cell wall;GO:0005576//extracellular region;GO:0016020//membrane;GO:0044424	GO:0030234//enzyme regulator activity;GO:0052689//carboxylic ester hydrolase activity	GO:0071555//cell wall organization;GO:0051707//response to other organism;GO:0000272//polysaccharide catabolic process;GO:0044092//negative regulation of molecular function
Cs4g06650	94.078	32.3799	4.73383	1.61594	-1.55063	4.81e-07	7.14e-06	yes	Cs4g06650	Pectinesterase/pectinesterase inhibitor PPE8B [Theobroma cacao]	ko01100//Metabolic pathways;ko00500//Starch and sucrose metabolism;ko00040//Pentose and glucuronate interconversions	GO:0005618//cell wall	GO:0030234//enzyme regulator activity;GO:0052689//carboxylic ester hydrolase activity	GO:0071555//cell wall organization;GO:0000272//polysaccharide catabolic process;GO:0044092//negative regulation of molecular function
Cs4g06670	314.445	150.325	16.4764	7.83638	-1.07215	0.000170574	0.00139068	yes	Cs4g06670	Plant invertase/pectin methylesterase inhibitor superfamily [Theobroma cacao]	-	GO:0030312	GO:0030234//enzyme regulator activity;GO:0052689//carboxylic ester hydrolase activity	GO:0071555//cell wall organization;GO:0000272//polysaccharide catabolic process;GO:0044092//negative regulation of molecular function
Cs4g06690	162.588	71.8464	7.98975	3.53274	-1.17736	8.96e-06	0.000101403	yes	Cs4g06690	Plant invertase/pectin methylesterase inhibitor superfamily [Theobroma cacao]	-	GO:0030312	GO:0030234//enzyme regulator activity;GO:0052689//carboxylic ester hydrolase activity	GO:0071555//cell wall organization;GO:0000272//polysaccharide catabolic process;GO:0044092//negative regulation of molecular function
Cs4g06810	625.216	134.553	63.485	13.1011	-2.27673	1.33e-26	1.42e-24	yes	Cs4g06810	PREDICTED: GDSL esterase/lipase 5 [Vitis vinifera]	-	-	GO:0016787//hydrolase activity	GO:0044238
Cs4g06860	57.5534	148.581	4.46582	11.0677	1.30935	4.31e-09	9.17e-08	yes	-	-	-	-	-	-
Cs4g06970	194.689	2702.62	16.46	225.368	3.77524	3.72e-85	6.62e-82	yes	-	-	-	-	-	-
Cs4g07040	5216.02	1673.7	584.77	192.296	-1.60454	2.38e-16	1.15e-14	yes	Cs4g07040	AP2/ERF domain-containing transcription factor [Theobroma cacao]	-	-	-	GO:0006351//transcription, DNA-templated
Cs4g07130	2298.53	907.967	148.719	59.3352	-1.32563	2.06e-11	6.19e-10	yes	Cs4g07130	plastid jasmonates ZIM-domain protein [Hevea brasiliensis]	ko04075//Plant hormone signal transduction;ko04626//Plant-pathogen interaction	-	-	GO:0050896//response to stimulus;GO:0044699;GO:0050896//response to stimulus;GO:0050896//response to stimulus;GO:0050896//response to stimulus;GO:0050896//response to stimulus;GO:0050896//response to stimulus
Cs4g07300	14.2974	33.0341	1.42331	3.23374	1.18396	0.00123987	0.00759952	yes	Cs4g07300	PREDICTED: adipocyte plasma membrane-associated protein [Vitis vinifera]	-	-	GO:0016829//lyase activity	-
Cs4g07350	461.959	172.311	43.7267	17.8499	-1.2926	9.56e-11	2.64e-09	yes	Cs4g07350	Subtilase family protein [Theobroma cacao]	-	GO:0005911//cell-cell junction;GO:0005618//cell wall;GO:0043231//intracellular membrane-bounded organelle	GO:0004175//endopeptidase activity;GO:0005515//protein binding	GO:0016485//protein processing;GO:0044092//negative regulation of molecular function
Cs4g07400	843.886	325.998	48.7632	18.5406	-1.3951	3.95e-13	1.45e-11	yes	Cs4g07400	Kinase superfamily protein [Theobroma cacao]	-	-	GO:0004713//protein tyrosine kinase activity;GO:0032550	GO:0009617//response to bacterium;GO:0006468//protein phosphorylation
Cs4g07460	6.62443	21.296	0.877776	2.72471	1.63418	0.00380263	0.0191898	yes	-	-	-	-	-	-
Cs4g07730	0	4.98785	0.001	0.0996039	6.63813	0.00748102	0.0335088	yes	-	-	-	-	-	-
Cs4g07860	410.042	139.341	212.25	72.0225	-1.55925	4.99e-09	1.06e-07	yes	-	-	-	-	-	-
Cs4g08090	3.55525	26.738	0.198273	1.41855	2.83885	1.17e-07	1.97e-06	yes	-	-	-	-	-	-
Cs4g08100	363.023	171.794	17.2574	7.92637	-1.12249	1.7e-05	0.000179813	yes	-	-	-	-	-	-
Cs4g08150	1.51931	10.012	0.114679	0.773672	2.75412	0.00202325	0.0114208	yes	Cs4g08150	Aldolase superfamily protein [Theobroma cacao]	ko01100//Metabolic pathways;ko01110//Biosynthesis of secondary metabolites;ko00010//Glycolysis / Gluconeogenesis;ko00710//Carbon fixation in photosynthetic organisms;ko00051//Fructose and mannose metabolism;ko00030//Pentose phosphate pathway	GO:0009536//plastid;GO:0009536//plastid	GO:0016832//aldehyde-lyase activity;GO:0016832//aldehyde-lyase activity	GO:0006950//response to stress;GO:0006091//generation of precursor metabolites and energy;GO:0006950//response to stress;GO:0006091//generation of precursor metabolites and energy
Cs4g08320	50.504	9.91197	4.82622	0.940079	-2.36004	3.57e-07	5.44e-06	yes	Cs4g08320	PREDICTED: uncharacterized membrane protein At1g06890-like isoform 1 [Cucumis sativus]	-	GO:0031224//intrinsic component of membrane;GO:0031224//intrinsic component of membrane	-	GO:0044763;GO:0044763
Cs4g08370	153.304	32.6525	5.67954	1.21136	-2.22915	2.02e-14	8.26e-13	yes	-	-	-	-	-	-
Cs4g08480	34.5804	88.6812	1.76477	4.30065	1.28507	1.76e-06	2.35e-05	yes	-	-	-	-	-	-
Cs4g08575	1.03324	7.60438	0.428146	2.86457	2.74214	0.00310729	0.0162679	yes	-	-	-	-	-	-
Cs4g08990	427.635	1868.73	30.7297	129.2	2.07189	3.13e-35	6.03e-33	yes	-	-	-	-	-	-
Cs4g09050	5.08983	16.6896	0.27788	0.855756	1.62274	0.00213443	0.0119348	yes	-	-	-	-	-	-
Cs4g09080	4.07187	15.2088	0.219427	0.784909	1.83878	0.0014835	0.00885281	yes	-	-	-	-	-	-
Cs4g09100	0.501345	9.01267	0.0466084	0.839085	4.17016	0.00220928	0.0122811	yes	-	-	-	-	-	-
Cs4g09110	12.7017	1.61718	0.83699	0.0998428	-3.06748	0.000149831	0.00124347	yes	-	-	-	-	-	-
Cs4g09140	214.064	449.332	4.3221	8.6677	1.00392	3.1e-05	0.00030626	yes	-	-	-	-	-	-
Cs4g09200	329.748	707.289	13.6325	27.95	1.0358	2.38e-09	5.3e-08	yes	-	-	-	-	-	-
Cs4g09240	32.1653	84.8114	1.46791	3.5881	1.28946	4.41e-05	0.000421319	yes	-	-	-	-	-	-
Cs4g09280	148.47	54.8115	7.08906	2.56108	-1.46884	2.05e-07	3.28e-06	yes	-	-	-	-	-	-
Cs4g09340	79.2487	7.12285	4.2309	0.366327	-3.52976	1.14e-16	5.69e-15	yes	-	-	-	-	-	-
Cs4g09360	86.5272	34.8239	1.58908	0.616625	-1.36573	2.13e-05	0.000219944	yes	-	-	-	-	-	-
Cs4g09440	161.206	52.2039	10.0188	3.03672	-1.72213	6.95e-08	1.21e-06	yes	-	-	-	-	-	-
Cs4g09600	108.513	429.752	6.53366	24.5239	1.90823	3.21e-20	2.1e-18	yes	-	-	-	-	-	-
Cs4g09630	9.60191	1.61718	3.36706	0.547443	-2.62071	0.00514875	0.0246497	yes	-	-	-	-	-	-
Cs4g09730	15.3307	38.9212	1.18769	2.8649	1.27032	0.000462747	0.00329955	yes	-	-	-	-	-	-
Cs4g09770	1641	615.918	125.469	47.4498	-1.40286	8.18e-14	3.18e-12	yes	-	-	-	-	-	-
Cs4g09780	2021.24	980.23	124.249	61.6043	-1.01213	1.42e-06	1.91e-05	yes	-	-	-	-	-	-
Cs4g09990	1.50404	10.0483	0.79357	5.35119	2.75343	0.00111565	0.00693548	yes	-	-	-	-	-	-
Cs4g10020	12.1392	29.2182	0.66236	1.57518	1.24983	0.00575876	0.0270936	yes	-	-	-	-	-	-
Cs4g10150	60.4239	24.8755	4.46068	1.81309	-1.29881	0.000947681	0.00604895	yes	-	-	-	-	-	-
Cs4g10160	35.7664	118.009	3.28457	10.8759	1.72736	2.89e-06	3.71e-05	yes	-	-	-	-	-	-
Cs4g10200	19.8733	1.44457	0.928021	0.0678295	-3.77417	4.43e-07	6.62e-06	yes	-	-	-	-	-	-
Cs4g10240	140.024	27.6647	13.2074	2.54537	-2.3754	1.37e-15	6.23e-14	yes	-	-	-	-	-	-
Cs4g10250	20.3899	47.7976	2.14712	4.62097	1.10579	0.000157643	0.00130177	yes	-	-	-	-	-	-
Cs4g10340	106.355	289.865	10.008	27.817	1.47481	7.79e-14	3.03e-12	yes	-	-	-	-	-	-
Cs4g10350	22.4106	52.6128	5.86372	13.728	1.22723	8.71e-05	0.00076921	yes	-	-	-	-	-	-
Cs4g10360	0.501345	12.9012	0.199881	5.05236	4.65974	3.29e-05	0.000323199	yes	-	-	-	-	-	-
Cs4g10370	55.4258	171.058	3.24286	9.52089	1.55383	1.35e-06	1.83e-05	yes	-	-	-	-	-	-
Cs4g10390	66.1373	211.578	4.01452	13.1481	1.71156	1.39e-13	5.31e-12	yes	-	-	-	-	-	-
Cs4g10580	29.735	106.316	1.70849	5.65115	1.72582	5.03e-06	6.08e-05	yes	-	-	-	-	-	-
Cs4g10770	10.6504	25.3934	0.747517	1.64084	1.13425	0.00321976	0.0167526	yes	-	-	-	-	-	-
Cs4g10900	111.582	254.424	23.7573	53.7818	1.17875	1.55e-09	3.57e-08	yes	-	-	-	-	-	-
Cs4g10930	3299.07	1001.85	1298.17	390.5	-1.73309	2.28e-19	1.4e-17	yes	-	-	-	-	-	-
Cs4g11010	157.922	390.531	30.1339	72.6546	1.26966	3.69e-13	1.36e-11	yes	-	-	-	-	-	-
Cs4g11230	602.346	223.29	14.886	5.40407	-1.46184	6.01e-08	1.06e-06	yes	-	-	-	-	-	-
Cs4g11360	0.501345	7.39548	0.0388245	0.564818	3.86275	0.00963963	0.0413577	yes	-	-	-	-	-	-
Cs4g11370	27.0296	89.8443	1.09967	3.37785	1.61903	2.15e-09	4.84e-08	yes	-	-	-	-	-	-
Cs4g11500	3.58581	20.1966	0.142578	0.753594	2.40203	4.91e-05	0.000462579	yes	-	-	-	-	-	-
Cs4g11520	3.58581	17.4438	0.158169	0.739608	2.22529	0.000421168	0.00304912	yes	-	-	-	-	-	-
Cs4g11530	11.2435	28.3188	0.242759	0.565841	1.22087	0.00189477	0.0108303	yes	-	-	-	-	-	-
Cs4g11610	5.05928	138.014	0.203185	5.28338	4.70059	3.24e-35	6.19e-33	yes	Cs4g11610	S-locus lectin protein kinase family protein [Theobroma cacao]	-	-	GO:0004672//protein kinase activity;GO:0097159//organic cyclic compound binding;GO:1901363;GO:0036094//small molecule binding	GO:0006468//protein phosphorylation;GO:0007154//cell communication
Cs4g11630	156.996	356.815	3.00253	6.45826	1.10497	1.94e-09	4.4e-08	yes	Cs4g11630	PREDICTED: G-type lectin S-receptor-like serine/threonine-protein kinase B120-like [Solanum lycopersicum]	-	-	GO:0004672//protein kinase activity	GO:0006468//protein phosphorylation;GO:0007154//cell communication
Cs4g11660	7.15633	28.7277	0.255988	0.991488	1.95352	0.000262908	0.00202502	yes	Cs4g11660	PREDICTED: G-type lectin S-receptor-like serine/threonine-protein kinase At4g27290-like [Vitis vinifera]	-	-	GO:0036094//small molecule binding;GO:0004672//protein kinase activity;GO:1901363;GO:0097159//organic cyclic compound binding	GO:0006796//phosphate-containing compound metabolic process
Cs4g11740	25.9811	65.005	3.18457	6.84349	1.10364	1.77e-05	0.000186672	yes	-	-	-	-	-	-
Cs4g11750	23.4744	69.6751	0.915146	2.59717	1.50487	3.14e-06	3.98e-05	yes	Cs4g11750	S-locus lectin protein kinase family protein [Theobroma cacao]	-	-	GO:0036094//small molecule binding;GO:0004672//protein kinase activity;GO:1901363;GO:0097159//organic cyclic compound binding	GO:0006796//phosphate-containing compound metabolic process
Cs4g11760	22.4564	48.688	0.785268	1.61167	1.0373	0.000757028	0.00499747	yes	Cs4g11760	S-locus lectin protein kinase family protein [Theobroma cacao]	-	-	GO:0036094//small molecule binding;GO:0004672//protein kinase activity;GO:1901363;GO:0097159//organic cyclic compound binding	GO:0006796//phosphate-containing compound metabolic process
Cs4g11800	25.8283	55.8383	2.97	6.1321	1.04592	0.00886529	0.0386883	yes	Cs4g11800	S-locus lectin protein kinase family protein [Theobroma cacao]	-	-	GO:0097159//organic cyclic compound binding;GO:0016301//kinase activity;GO:1901363	GO:0044237//cellular metabolic process
Cs4g11830	56.1716	122.733	1.98147	4.09639	1.04778	4.66e-05	0.000441605	yes	Cs4g11830	S-locus lectin protein kinase family protein [Theobroma cacao]	-	-	GO:0036094//small molecule binding;GO:0004672//protein kinase activity;GO:1901363;GO:0097159//organic cyclic compound binding	GO:0006796//phosphate-containing compound metabolic process
Cs4g12130	6155.8	1262.37	246.429	49.1311	-2.32646	3.08e-21	2.25e-19	yes	Cs4g12130	GRAS family transcription factor isoform 1 [Theobroma cacao]	-	-	-	GO:0006351//transcription, DNA-templated
Cs4g12180	46.8418	20.6781	2.42431	1.02056	-1.24822	0.0024101	0.0132051	yes	Cs4g12180	Transcription factor [Theobroma cacao]	-	-	GO:0016763//transferase activity, transferring pentosyl groups;GO:0043169//cation binding	-
Cs4g12280	9.67835	24.3303	0.993196	2.31404	1.22026	0.0038698	0.0194651	yes	Cs4g12280	PsbQ-like 1 [Theobroma cacao]	ko01100//Metabolic pathways;ko00195//Photosynthesis	GO:0009523//photosystem II	GO:0046872//metal ion binding	GO:0044237//cellular metabolic process
Cs4g12290	33.0763	11.8018	3.57581	1.14487	-1.64309	0.000761426	0.00502363	yes	Cs4g12290	ATC, partial [Citrus sinensis]	-	GO:0044444//cytoplasmic part	GO:0016864;GO:0015036//disulfide oxidoreductase activity	GO:0044267//cellular protein metabolic process;GO:0019725//cellular homeostasis;GO:0018904
Cs4g12530	0.516625	8.0859	0.0497848	0.784291	3.97761	0.000726568	0.0048253	yes	Cs4g12530	2-oxoglutarate and Fe(II)-dependent oxygenase superfamily protein [Theobroma cacao]	-	-	GO:0016706//oxidoreductase activity, acting on paired donors, with incorporation or reduction of molecular oxygen, 2-oxoglutarate as one donor, and incorporation of one atom each of oxygen into both donors	GO:0051553;GO:0010039//response to iron ion;GO:0034614//cellular response to reactive oxygen species;GO:0009723//response to ethylene
Cs4g12650	32.5444	68.0942	1.741	3.59298	1.04527	0.00028965	0.00219951	yes	-	-	-	-	-	-
Cs4g12860	37.1176	118.335	7.84593	23.0965	1.55766	7.57e-11	2.12e-09	yes	Cs4g12860	Oxidative stress 3 [Theobroma cacao]	-	-	-	GO:0050896//response to stimulus
Cs4g12920	2.02066	12.3833	0.0868636	0.531891	2.61431	0.0115044	0.0476016	yes	Cs4g12920	PREDICTED: probable LRR receptor-like serine/threonine-protein kinase At4g08850-like [Vitis vinifera]	-	-	GO:0016772//transferase activity, transferring phosphorus-containing groups	GO:0008152//metabolic process
Cs4g12990	95.7043	32.8614	4.5002	1.61614	-1.47744	3.46e-07	5.29e-06	yes	Cs4g12990	Formin-like protein 18 [Theobroma cacao]	-	GO:0005618//cell wall	-	-
Cs4g13010	75.9073	33.6882	4.50389	2.00382	-1.16842	0.00037199	0.00272895	yes	Cs4g13010	Leucine-rich repeat family protein / extensin family protein [Theobroma cacao]	-	-	GO:0016628//oxidoreductase activity, acting on the CH-CH group of donors, NAD or NADP as acceptor;GO:0016772//transferase activity, transferring phosphorus-containing groups;GO:0016491//oxidoreductase activity	GO:0044710;GO:0006796//phosphate-containing compound metabolic process;GO:0008152//metabolic process
Cs4g13090	133.583	62.3796	5.54547	2.5372	-1.12807	0.000289118	0.00219619	yes	Cs4g13090	Gamma-glutamyl transpeptidase 4 [Theobroma cacao]	ko01100//Metabolic pathways;ko00480//Glutathione metabolism;ko00460//Cyanoamino acid metabolism;ko00590//Arachidonic acid metabolism;ko00430//Taurine and hypotaurine metabolism	-	GO:0016755;GO:0016703;GO:0016755	GO:0006749//glutathione metabolic process;GO:0006749//glutathione metabolic process
Cs4g13710	64.6944	144.229	24.0083	51.4993	1.10102	6.05e-05	0.000559196	yes	-	-	-	-	-	-
Cs4g13760	36.6315	117.945	7.98254	24.8142	1.63624	3.64e-08	6.65e-07	yes	-	-	-	-	-	-
Cs4g13880	46.8876	11.9381	3.52904	0.867562	-2.02424	5.62e-06	6.7e-05	yes	-	-	-	-	-	-
Cs4g13930	35.1887	74.3266	7.34129	14.8446	1.01584	0.00011696	0.000999179	yes	Cs4g13930	Atypical CYS HIS rich thioredoxin 2 [Theobroma cacao]	-	-	GO:0015036//disulfide oxidoreductase activity	GO:0018904;GO:0019725//cellular homeostasis
Cs4g14040	28.0018	60.0446	2.07819	4.31225	1.05311	0.000201849	0.00160937	yes	Cs4g14040	PREDICTED: glutamate-rich WD repeat-containing protein 1 [Vitis vinifera]	-	GO:0043231//intracellular membrane-bounded organelle	GO:0008080//N-acetyltransferase activity	GO:0016570//histone modification
Cs4g14140	432.881	1308.01	28.3722	85.1035	1.58474	3.38e-19	2.03e-17	yes	Cs4g14140	cytochrome P450 [Populus trichocarpa]	-	-	GO:0046914//transition metal ion binding;GO:0016705//oxidoreductase activity, acting on paired donors, with incorporation or reduction of molecular oxygen;GO:0004497//monooxygenase activity;GO:0046906//tetrapyrrole binding	GO:0044710
Cs4g14160	113.951	48.9333	8.9961	3.80335	-1.24203	2.03e-05	0.000210911	yes	-	-	-	-	-	-
Cs4g14850	11.2588	36.8137	0.637927	1.91428	1.58534	0.000388315	0.00283523	yes	Cs4g14850	lycopene epsilon-cyclase [Citrus unshiu]	ko01100//Metabolic pathways;ko01110//Biosynthesis of secondary metabolites;ko00906//Carotenoid biosynthesis	-	GO:0016491//oxidoreductase activity;GO:0016860//intramolecular oxidoreductase activity;GO:0016491//oxidoreductase activity;GO:0016860//intramolecular oxidoreductase activity	GO:0016117//carotenoid biosynthetic process;GO:0016117//carotenoid biosynthetic process
Cs4g14890	12696.2	3379.05	600.765	155.891	-1.94626	1.37e-16	6.8e-15	yes	Cs4g14890	salt responsive protein 2 [Solanum lycopersicum]	-	GO:0044437;GO:0016020//membrane;GO:0009536//plastid	-	-
Cs4g14980	335.021	796.052	9.09641	20.3027	1.15831	1.95e-12	6.58e-11	yes	Cs4g14980	abscisic acid insensitivity 1B [Populus balsamifera]	ko04075//Plant hormone signal transduction	-	GO:0004721//phosphoprotein phosphatase activity;GO:0043169//cation binding;GO:0005488//binding;GO:0004721//phosphoprotein phosphatase activity	GO:0006464//cellular protein modification process;GO:0006464//cellular protein modification process;GO:0009738//abscisic acid-activated signaling pathway;GO:0031324//negative regulation of cellular metabolic process;GO:0006796//phosphate-containing compound metabolic process;GO:0006950//response to stress
Cs4g15510	295.803	118.781	6.17195	2.47144	-1.32037	1.49e-09	3.45e-08	yes	Cs4g15510	PREDICTED: receptor-like protein kinase HSL1-like [Vitis vinifera]	-	GO:0016020//membrane	GO:0004674//protein serine/threonine kinase activity;GO:0097159//organic cyclic compound binding;GO:0016491//oxidoreductase activity;GO:1901363;GO:0036094//small molecule binding	GO:0006468//protein phosphorylation;GO:0035556//intracellular signal transduction;GO:0044710
Cs4g15545	11.1824	30.2812	5.21472	13.8428	1.40847	0.000296988	0.0022486	yes	-	-	-	-	-	-
Cs4g15735	1745.43	371.651	445.961	96.6941	-2.20542	1.97e-26	2.07e-24	yes	-	-	-	-	-	-
Cs4g15770	65.1805	133.817	4.1467	8.57968	1.04896	6.12e-06	7.22e-05	yes	Cs4g15770	Polyol/monosaccharide transporter 5 isoform 1 [Theobroma cacao]	-	GO:0031224//intrinsic component of membrane	GO:0016628//oxidoreductase activity, acting on the CH-CH group of donors, NAD or NADP as acceptor;GO:0022857//transmembrane transporter activity	GO:0044710;GO:0044765;GO:0044763
Cs4g15780	84.9774	184.222	3.83656	8.16939	1.09042	3.36e-07	5.16e-06	yes	Cs4g15780	PREDICTED: polyol transporter 5-like [Fragaria vesca subsp. vesca]	-	GO:0031224//intrinsic component of membrane	GO:0016628//oxidoreductase activity, acting on the CH-CH group of donors, NAD or NADP as acceptor;GO:0022857//transmembrane transporter activity	GO:0044710;GO:0044765;GO:0044763
Cs4g15890	92.8793	249.909	4.12383	11.0236	1.41854	6.32e-10	1.56e-08	yes	Cs4g15890	PREDICTED: probable chlorophyll(ide) b reductase NYC1, chloroplastic-like [Glycine max]	ko01100//Metabolic pathways;ko01110//Biosynthesis of secondary metabolites;ko00860//Porphyrin and chlorophyll metabolism	GO:0009526//plastid envelope;GO:0009579//thylakoid;GO:0009507//chloroplast;GO:0016020//membrane;GO:0031224//intrinsic component of membrane;GO:0009526//plastid envelope;GO:0009534//chloroplast thylakoid;GO:0031224//intrinsic component of membrane;GO:0009526//plastid envelope;GO:0009534//chloroplast thylakoid;GO:0031224//intrinsic component of membrane;GO:0009526//plastid envelope;GO:0009534//chlo…	GO:0016616//oxidoreductase activity, acting on the CH-OH group of donors, NAD or NADP as acceptor;GO:0016616//oxidoreductase activity, acting on the CH-OH group of donors, NAD or NADP as acceptor;GO:0016616//oxidoreductase activity, acting on the CH-OH group of donors, NAD or NADP as acceptor;GO:0016616//oxidoreductase activity, acting on the CH-OH group of donors, NAD or NADP as acceptor;GO:0016…	GO:0044710;GO:0044257//cellular protein catabolic process;GO:0006787;GO:0044710;GO:0044257//cellular protein catabolic process;GO:0006787;GO:0044710;GO:0044257//cellular protein catabolic process;GO:0006787;GO:0044710;GO:0044257//cellular protein catabolic process;GO:0006787;GO:0044710;GO:0044257//cellular protein catabolic process;GO:0006787;GO:0044710;GO:0044257//cellular protein catabolic proc…
Cs4g16170	60.6379	298.207	3.84735	18.9219	2.29812	1.6e-19	9.82e-18	yes	Cs4g16170	PREDICTED: probable peptide transporter At1g52190 [Vitis vinifera]	-	GO:0016020//membrane	-	GO:0006810//transport
Cs4g16180	231.855	115.983	5.96877	2.88602	-1.04835	0.000328509	0.00244642	yes	Cs4g16180	Transducin/WD40 repeat-like superfamily protein [Theobroma cacao]	-	GO:0044424	GO:0019787//small conjugating protein ligase activity	GO:0032446//protein modification by small protein conjugation;GO:0055086//nucleobase-containing small molecule metabolic process
Cs4g16220	9.64779	22.368	0.766148	1.69544	1.14596	0.0080621	0.0357152	yes	Cs4g16220	PREDICTED: auxin-responsive protein IAA27 isoform 1 [Vitis vinifera]	-	-	-	GO:0050794//regulation of cellular process;GO:0006351//transcription, DNA-templated;GO:0050794//regulation of cellular process;GO:0006351//transcription, DNA-templated;GO:0050794//regulation of cellular process;GO:0006351//transcription, DNA-templated
Cs4g16600	4.08715	14.2094	0.50028	1.7257	1.78637	0.00518001	0.0247737	yes	Cs4g16600	cytochrome f [Citrus sinensis]	ko01100//Metabolic pathways;ko00195//Photosynthesis	GO:0034357;GO:0009534//chloroplast thylakoid;GO:0016021//integral component of membrane	GO:0046906//tetrapyrrole binding;GO:0046914//transition metal ion binding	GO:0044237//cellular metabolic process;GO:0044710
Cs4g16640	126.029	254.805	8.41238	16.9218	1.0083	9.94e-08	1.69e-06	yes	Cs4g16640	JHL06B08.4 [Jatropha curcas]	-	-	GO:0035251//UDP-glucosyltransferase activity	-
Cs4g16750	745.446	284.033	17.5855	6.48147	-1.43999	7.93e-11	2.21e-09	yes	Cs4g16750	PREDICTED: probable pre-mRNA-splicing factor ATP-dependent RNA helicase-like [Glycine max]	ko03040//Spliceosome	GO:0043231//intracellular membrane-bounded organelle;GO:0005911//cell-cell junction;GO:0044444//cytoplasmic part	GO:0032550;GO:0003676//nucleic acid binding;GO:0042623//ATPase activity, coupled	GO:0009154//purine ribonucleotide catabolic process
Cs4g16770	55.9271	1280.64	3.17592	71.21	4.48683	1.63e-86	3.15e-83	yes	Cs4g16770	Sulfate transporter 3,5 isoform 1 [Theobroma cacao]	-	GO:0031224//intrinsic component of membrane	GO:0015291//secondary active transmembrane transporter activity;GO:0015103//inorganic anion transmembrane transporter activity	GO:0008272//sulfate transport;GO:0044763
Cs4g17160	20.4663	41.3925	1.00567	2.07509	1.04501	0.00708829	0.0320455	yes	Cs4g17160	Homeodomain-like superfamily protein [Theobroma cacao]	-	-	GO:0005488//binding	-
Cs4g17220	6.65498	0	1.80651	0.001	-10.819	0.000839558	0.00545053	yes	-	-	-	-	-	-
Cs4g17230	34.5804	0.65413	10.8987	0.185604	-5.87579	4.33e-13	1.58e-11	yes	-	-	-	-	-	-
Cs4g17260	921.215	186.921	43.8561	8.7684	-2.32239	8.47e-36	1.7e-33	yes	Cs4g17260	3-ketoacyl-CoA synthase [Theobroma cacao]	-	-	GO:0016746//transferase activity, transferring acyl groups	GO:0009314//response to radiation;GO:0006950//response to stress;GO:0006631//fatty acid metabolic process
Cs4g17300	84.1886	42.3919	16.6788	7.58619	-1.13656	0.00324226	0.0168167	yes	-	-	-	-	-	-
Cs4g17340	64.6028	147.79	43.4211	97.8067	1.17154	1.1e-07	1.85e-06	yes	-	-	-	-	-	-
Cs4g17400	503.334	244.412	29.4938	13.2551	-1.15387	1.62e-07	2.65e-06	yes	Cs4g17400	Receptor protein kinase [Theobroma cacao]	-	GO:0043231//intracellular membrane-bounded organelle	GO:0004672//protein kinase activity;GO:0032550	GO:0006796//phosphate-containing compound metabolic process;GO:0006464//cellular protein modification process
Cs4g17460	135.179	37.2403	7.46378	2.03234	-1.87676	5.38e-06	6.44e-05	yes	Cs4g17460	Major facilitator superfamily protein isoform 2 [Theobroma cacao]	-	GO:0031224//intrinsic component of membrane	-	GO:0006950//response to stress;GO:0015833//peptide transport;GO:0001101//response to acid
Cs4g17870	806.173	9407.05	61.5715	679.069	3.46322	2.65e-77	2.55e-74	yes	Cs4g17870	SPX domain gene 2 [Theobroma cacao]	-	-	-	GO:0010647//positive regulation of cell communication;GO:0009267//cellular response to starvation
Cs4g18190	2303.53	1073.85	77.9567	35.1364	-1.14971	1.94e-08	3.7e-07	yes	Cs4g18190	Epsin N-terminal domain-containing protein / clathrin assembly protein-related [Theobroma cacao]	-	GO:0030117//membrane coat;GO:0030117//membrane coat	GO:0035091//phosphatidylinositol binding;GO:0016491//oxidoreductase activity;GO:0005515//protein binding;GO:0035091//phosphatidylinositol binding;GO:0016491//oxidoreductase activity;GO:0005515//protein binding	GO:0006901//vesicle coating;GO:0006901//vesicle coating
Cs4g18220	133.292	46.4894	10.3843	3.68912	-1.49306	4.07e-08	7.35e-07	yes	Cs4g18220	Beta-1,4-N-acetylglucosaminyltransferase family protein [Theobroma cacao]	ko01100//Metabolic pathways;ko00510//N-Glycan biosynthesis	GO:0043231//intracellular membrane-bounded organelle;GO:0043231//intracellular membrane-bounded organelle	GO:0005515//protein binding;GO:0008375//acetylglucosaminyltransferase activity;GO:0005515//protein binding;GO:0008375//acetylglucosaminyltransferase activity	GO:0009755//hormone-mediated signaling pathway;GO:0006486//protein glycosylation;GO:0006351//transcription, DNA-templated;GO:0009755//hormone-mediated signaling pathway;GO:0006486//protein glycosylation;GO:0006351//transcription, DNA-templated
Cs4g18280	1490.28	495.548	64.2437	21.0233	-1.61157	6.73e-16	3.16e-14	yes	Cs4g18280	Calmodulin-binding family protein isoform 1 [Theobroma cacao]	-	GO:0043231//intracellular membrane-bounded organelle	GO:0005515//protein binding	GO:0010118//stomatal movement;GO:0010243//response to organonitrogen compound;GO:0000741//karyogamy
Cs4g18430	217.589	47.7887	10.0239	2.164	-2.21167	1.92e-13	7.24e-12	yes	Cs4g18430	PREDICTED: probable leucine-rich repeat receptor-like protein kinase At1g68400-like [Vitis vinifera]	-	GO:0016020//membrane	GO:0036094//small molecule binding;GO:0016301//kinase activity;GO:1901363;GO:0097159//organic cyclic compound binding	GO:0006796//phosphate-containing compound metabolic process
Cs4g18450	1675.82	365.564	97.3751	21.6165	-2.17142	1.92e-31	2.94e-29	yes	Cs4g18450	zinc transporter 4 [Gossypium hirsutum]	-	GO:0031224//intrinsic component of membrane;GO:0044437;GO:0031224//intrinsic component of membrane;GO:0044437	GO:0016628//oxidoreductase activity, acting on the CH-CH group of donors, NAD or NADP as acceptor;GO:0046915//transition metal ion transmembrane transporter activity;GO:0016628//oxidoreductase activity, acting on the CH-CH group of donors, NAD or NADP as acceptor;GO:0046915//transition metal ion transmembrane transporter activity	GO:0051707//response to other organism;GO:0010038//response to metal ion;GO:0044763;GO:0044710;GO:0006829//zinc ion transport;GO:0006826//iron ion transport;GO:0051707//response to other organism;GO:0010038//response to metal ion;GO:0044763;GO:0044710;GO:0006829//zinc ion transport;GO:0006826//iron ion transport
Cs4g18530	2.03593	11.4566	0.438353	2.36214	2.42993	0.00232637	0.0128267	yes	Cs4g18530	Zinc finger C-x8-C-x5-C-x3-H type family protein isoform 1 [Theobroma cacao]	-	GO:0043231//intracellular membrane-bounded organelle	GO:0036094//small molecule binding;GO:0003676//nucleic acid binding;GO:0043169//cation binding	-
Cs4g18630	25.4339	86.7462	3.4377	11.6814	1.7647	1.32e-09	3.07e-08	yes	Cs4g18630	PREDICTED: transcription factor MYB1R1 [Vitis vinifera]	-	-	GO:0003676//nucleic acid binding	-
Cs4g18640	2.02066	39.748	0.209459	3.67611	4.13344	2.48e-12	8.29e-11	yes	-	-	-	-	-	-
Cs4g18730	898.08	385.57	47.4569	19.8061	-1.26067	3.16e-09	6.92e-08	yes	Cs4g18730	PREDICTED: ferrochelatase-2, chloroplastic [Vitis vinifera]	ko01100//Metabolic pathways;ko01110//Biosynthesis of secondary metabolites;ko00860//Porphyrin and chlorophyll metabolism	GO:0009536//plastid;GO:0009536//plastid	GO:0016829//lyase activity;GO:0016829//lyase activity	GO:0006779//porphyrin-containing compound biosynthetic process;GO:0006950//response to stress;GO:0006779//porphyrin-containing compound biosynthetic process;GO:0006950//response to stress
Cs4g18770	1220.82	453.337	70.6676	25.5038	-1.47034	4.2e-14	1.68e-12	yes	Cs4g18770	PREDICTED: probable protein phosphatase 2C 72-like [Vitis vinifera]	-	-	GO:0016791//phosphatase activity	GO:0006796//phosphate-containing compound metabolic process
Cs4g18910	73.4159	202.666	5.35142	14.3455	1.42261	3.14e-10	8.07e-09	yes	Cs4g18910	PREDICTED: transcription factor RAX2-like [Cicer arietinum]	-	-	GO:0003676//nucleic acid binding	GO:0001101//response to acid;GO:0030522//intracellular receptor signaling pathway
Cs4g18920	31.5265	131.991	1.27619	5.02482	1.97722	4.97e-14	1.98e-12	yes	Cs4g18920	PREDICTED: RNA polymerase sigma factor rpoD [Vitis vinifera]	-	-	GO:0000996;GO:0000996;GO:0000996;GO:0000996	GO:0006351//transcription, DNA-templated;GO:0006351//transcription, DNA-templated;GO:0006351//transcription, DNA-templated;GO:0006351//transcription, DNA-templated
Cs4g19070	0	5.85089	0.001	0.460105	8.84582	0.00142842	0.00858019	yes	Cs4g19070	amino acid permease [Populus trichocarpa]	-	GO:0031224//intrinsic component of membrane	GO:0015171//amino acid transmembrane transporter activity	GO:0006865//amino acid transport
Cs4g19300	126.305	285.015	4.22453	9.62107	1.18741	7.14e-06	8.3e-05	yes	Cs4g19300	Probably inactive leucine-rich repeat receptor-like protein kinase [Theobroma cacao]	-	GO:0031224//intrinsic component of membrane;GO:0043231//intracellular membrane-bounded organelle	GO:0016301//kinase activity;GO:0016628//oxidoreductase activity, acting on the CH-CH group of donors, NAD or NADP as acceptor;GO:0032550	GO:0006796//phosphate-containing compound metabolic process;GO:0006464//cellular protein modification process;GO:0044710
Cs4g19370	6.56332	19.4062	1.02509	3.00678	1.55246	0.00406033	0.0202824	yes	Cs4g19370	Mitogen-activated protein kinase kinase kinase [Medicago truncatula]	-	-	GO:0046872//metal ion binding	-
Cs4g19460	165.944	837.17	9.10681	45.8302	2.33128	2.26e-31	3.42e-29	yes	Cs4g19460	PREDICTED: carotenoid cleavage dioxygenase 8, chloroplastic-like [Fragaria vesca subsp. vesca]	-	GO:0009532//plastid stroma	GO:0043169//cation binding;GO:0016701//oxidoreductase activity, acting on single donors with incorporation of molecular oxygen	GO:0060918//auxin transport;GO:0016106//sesquiterpenoid biosynthetic process;GO:0009725//response to hormone;GO:0009887//organ morphogenesis;GO:0001763//morphogenesis of a branching structure;GO:0016118//carotenoid catabolic process;GO:0016119//carotene metabolic process
Cs4g19530	3.03862	15.2088	0.193114	0.913517	2.24198	0.000301971	0.00228035	yes	Cs4g19530	PREDICTED: carotenoid 9,10(9',10')-cleavage dioxygenase 1-like [Vitis vinifera]	-	-	GO:0046914//transition metal ion binding;GO:0016491//oxidoreductase activity;GO:0097159//organic cyclic compound binding	GO:0044710
Cs4g19560	181.565	59.2452	7.73237	2.4976	-1.63037	6.19e-07	8.98e-06	yes	-	-	-	-	-	-
Cs4g19660	19.9038	68.5394	1.00174	3.46625	1.79087	2.97e-07	4.61e-06	yes	Cs4g19660	Major facilitator superfamily protein [Theobroma cacao]	-	GO:0016020//membrane;GO:0016020//membrane;GO:0016020//membrane	-	GO:0006810//transport
Cs4g19710	160.641	46.3167	8.36938	2.32171	-1.84994	2.78e-11	8.22e-10	yes	Cs4g19710	D-arabinono-1,4-lactone oxidase family protein [Theobroma cacao]	-	-	GO:0016616//oxidoreductase activity, acting on the CH-OH group of donors, NAD or NADP as acceptor;GO:0016899//oxidoreductase activity, acting on the CH-OH group of donors, oxygen as acceptor;GO:0000166//nucleotide binding	GO:0019852//L-ascorbic acid metabolic process
Cs4g19900	12.1698	29.0367	0.475918	1.12778	1.2447	0.0111639	0.0465006	yes	Cs4g19900	Tetratricopeptide repeat-like superfamily protein isoform 1 [Theobroma cacao]	-	-	GO:0051540;GO:0051540	-
Cs4g20020	221.798	101.173	53.9836	24.6394	-1.13155	2.33e-05	0.000237986	yes	-	-	-	-	-	-
Cs4g20160	9.66306	98.5753	3.15476	30.7888	3.2868	1.15e-17	6.2e-16	yes	Cs4g20160	Geranylgeranyl pyrophosphate synthase 1 [Theobroma cacao]	ko01100//Metabolic pathways;ko01110//Biosynthesis of secondary metabolites;ko00900//Terpenoid backbone biosynthesis	-	GO:0016491//oxidoreductase activity;GO:0004659//prenyltransferase activity	GO:0044710
Cs4g20440	247.518	658.048	5.36331	13.7251	1.35562	1.15e-13	4.42e-12	yes	Cs4g20440	PREDICTED: pleiotropic drug resistance protein 1-like [Glycine max]	-	-	GO:0032550;GO:0042626//ATPase activity, coupled to transmembrane movement of substances;GO:0015604//organic phosphonate transmembrane transporter activity	GO:0009154//purine ribonucleotide catabolic process;GO:0015846//polyamine transport
Cs4g20450	16.7889	4.54263	1.13481	0.299789	-1.92043	0.00292993	0.0154955	yes	Cs4g20450	PREDICTED: hydroxycinnamoyl-Coenzyme A shikimate/quinate hydroxycinnamoyltransferase [Vitis vinifera]	-	-	GO:0016740//transferase activity	-
Cs5g01020	87.0897	12.9375	5.7554	0.893073	-2.68806	4.05e-14	1.62e-12	yes	Cs5g01020	PREDICTED: wall-associated receptor kinase-like 10-like [Vitis vinifera]	-	-	GO:0036094//small molecule binding;GO:0004672//protein kinase activity;GO:1901363;GO:0097159//organic cyclic compound binding	GO:0006796//phosphate-containing compound metabolic process
Cs5g01190	87.0592	219.4	19.642	47.0693	1.26084	4.45e-11	1.28e-09	yes	Cs5g01190	Heavy metal transport/detoxification superfamily protein [Theobroma cacao]	-	-	GO:0043169//cation binding;GO:0043169//cation binding	GO:0006812//cation transport;GO:0006812//cation transport
Cs5g01450	95.7348	32.4436	4.66918	1.54526	-1.59532	6.9e-06	8.06e-05	yes	Cs5g01450	MYC2 [Hevea brasiliensis]	-	-	GO:0016491//oxidoreductase activity	-
Cs5g01570	290.821	87.573	31.4709	9.25619	-1.76553	1.59e-14	6.51e-13	yes	-	-	-	-	-	-
Cs5g01600	35.6136	77.452	2.03174	4.16538	1.03573	0.000111833	0.000961216	yes	-	-	-	-	-	-
Cs5g01990	618.344	62.2159	30.7447	3.06796	-3.32499	1.48e-52	6.83e-50	yes	Cs5g01990	3-ketoacyl-acyl carrier protein synthase I [Theobroma cacao]	ko01100//Metabolic pathways;ko00061//Fatty acid biosynthesis	-	GO:0004312//fatty acid synthase activity;GO:0004312//fatty acid synthase activity	GO:0006631//fatty acid metabolic process;GO:0006631//fatty acid metabolic process
Cs5g02230	25.9963	69.5113	9.09373	22.1804	1.28634	2.57e-06	3.33e-05	yes	-	-	-	-	-	-
Cs5g02390	71.4994	6.77764	5.66268	0.517603	-3.45157	8.61e-13	3.04e-11	yes	Cs5g02390	PREDICTED: probable inactive receptor kinase At5g58300-like [Vitis vinifera]	-	-	GO:0004672//protein kinase activity;GO:0097159//organic cyclic compound binding;GO:1901363;GO:0036094//small molecule binding	GO:0044237//cellular metabolic process
Cs5g02420	916.659	2104.16	122.636	290.318	1.24325	6.71e-13	2.39e-11	yes	-	-	-	-	-	-
Cs5g02440	194.279	25.666	5.98726	0.750295	-2.99637	7.26e-22	5.69e-20	yes	-	-	-	-	-	-
Cs5g02450	1780.48	316.396	73.6994	12.7297	-2.53346	1.39e-22	1.16e-20	yes	-	-	-	-	-	-
Cs5g02620	31.0709	8.0859	282.024	66.2003	-2.09091	6.98e-05	0.000633169	yes	-	-	-	-	-	-
Cs5g02650	118.647	61.1803	4.59575	2.22779	-1.04469	0.000605232	0.00413581	yes	Cs5g02650	Leucine-rich repeat protein kinase family protein isoform 1 [Theobroma cacao]	-	GO:0031224//intrinsic component of membrane	GO:0016301//kinase activity;GO:0032550	GO:0006796//phosphate-containing compound metabolic process;GO:0006464//cellular protein modification process
Cs5g02950	110.411	18.8246	25.1425	4.25068	-2.56436	2.94e-14	1.19e-12	yes	-	-	-	-	-	-
Cs5g03010	18.8095	52.7854	1.89433	5.36578	1.50211	4.44e-06	5.43e-05	yes	-	-	-	-	-	-
Cs5g03060	853.378	394.347	40.6317	18.4963	-1.13537	2.56e-08	4.77e-07	yes	Cs5g03060	ACC synthase [Citrus sinensis]	ko01100//Metabolic pathways;ko01110//Biosynthesis of secondary metabolites;ko00270//Cysteine and methionine metabolism	-	GO:0043168//anion binding;GO:0005515//protein binding;GO:0016846//carbon-sulfur lyase activity	GO:0001101//response to acid;GO:0010039//response to iron ion;GO:0009692;GO:0009725//response to hormone;GO:0018871;GO:0003006//developmental process involved in reproduction;GO:0006950//response to stress;GO:0009605//response to external stimulus
Cs5g03100	257.332	115.819	15.7698	7.10895	-1.14946	5.24e-07	7.67e-06	yes	Cs5g03100	protein ROH1 [Arabidopsis thaliana]	-	GO:0009532//plastid stroma;GO:0009526//plastid envelope	GO:0032550;GO:0000166//nucleotide binding;GO:0003824//catalytic activity	GO:0010038//response to metal ion;GO:0044710;GO:0010192//mucilage biosynthetic process;GO:0003006//developmental process involved in reproduction;GO:0006950//response to stress
Cs5g03120	251.239	4.85154	41.6242	0.848364	-5.61659	3.99e-55	1.96e-52	yes	Cs5g03120	ammonium transporter [Populus trichocarpa]	-	GO:0031224//intrinsic component of membrane	GO:0015077//monovalent inorganic cation transmembrane transporter activity	GO:0015696//ammonium transport
Cs5g03150	35.5372	101.201	1.04326	2.80905	1.42898	2.4e-08	4.51e-07	yes	Cs5g03150	PREDICTED: heat shock protein 83-like [Glycine max]	ko04141//Protein processing in endoplasmic reticulum;ko04626//Plant-pathogen interaction	-	GO:0005515//protein binding;GO:0032550;GO:0005515//protein binding;GO:0032550	GO:0042742//defense response to bacterium;GO:0044267//cellular protein metabolic process;GO:0042742//defense response to bacterium;GO:0044267//cellular protein metabolic process
Cs5g03270	477.562	225.688	16.6351	7.94993	-1.06522	6.26e-08	1.1e-06	yes	-	-	-	-	-	-
Cs5g03300	119.741	31.2443	8.88193	2.17223	-2.0317	1.12e-10	3.06e-09	yes	-	-	-	-	-	-
Cs5g03390	84.4302	42.946	2.16085	1.02893	-1.07046	0.00183837	0.0105521	yes	Cs5g03390	Disease resistance protein (TIR-NBS class) [Theobroma cacao]	-	GO:0031224//intrinsic component of membrane	GO:0016462//pyrophosphatase activity;GO:0032550	GO:0050896//response to stimulus;GO:0007154//cell communication
Cs5g03420	8086.14	1821.64	462.102	97.6915	-2.24191	5.08e-28	6.18e-26	yes	Cs5g03420	PREDICTED: BTB/POZ domain-containing protein At5g41330-like [Vitis vinifera]	-	-	-	GO:0051259//protein oligomerization
Cs5g03430	1.03324	23.7036	0.063355	1.42669	4.49307	3.63e-07	5.52e-06	yes	Cs5g03430	Divalent ion symporter [Theobroma cacao]	-	-	-	GO:0044765
Cs5g03480	0	9.6668	0.001	0.515318	9.00932	0.000118128	0.00100709	yes	-	-	-	-	-	-
Cs5g03620	923.578	413.17	58.8688	25.7876	-1.19083	1.05e-06	1.45e-05	yes	Cs5g03620	beta-tubulin 10 [Salix arbutifolia]	ko04145//Phagosome	GO:0032991//macromolecular complex;GO:0016020//membrane;GO:0015630//microtubule cytoskeleton;GO:0009532//plastid stroma;GO:0030312;GO:0044437	GO:0005198//structural molecule activity;GO:0032550;GO:0017111//nucleoside-triphosphatase activity	GO:0006970//response to osmotic stress;GO:0043623//cellular protein complex assembly;GO:0009154//purine ribonucleotide catabolic process
Cs5g03900	203.487	68.9573	15.8763	5.11993	-1.63268	1.03e-10	2.82e-09	yes	Cs5g03900	PREDICTED: LOW QUALITY PROTEIN: glutathione S-transferase U9-like [Vitis vinifera]	-	-	GO:0016740//transferase activity;GO:0016829//lyase activity	-
Cs5g03910	33.6082	79.7234	1.14243	2.51451	1.13817	1.8e-05	0.00019046	yes	-	-	-	-	-	-
Cs5g04070	86.4356	28.6003	26.607	8.37209	-1.66815	4.04e-05	0.000389014	yes	Cs5g04070	Activation-tagged BRI1(brassinosteroid-insensitive 1)-suppressor 1 [Theobroma cacao]	-	GO:0043231//intracellular membrane-bounded organelle	GO:0005515//protein binding	GO:0000902//cell morphogenesis;GO:0009725//response to hormone;GO:0048506;GO:0009639//response to red or far red light
Cs5g04260	670.308	33.5519	45.5692	2.16868	-4.39317	1.9e-76	1.76e-73	yes	Cs5g04260	hypersensitive-induced response protein [Carica papaya]	-	GO:0005911//cell-cell junction;GO:0044437;GO:0005911//cell-cell junction;GO:0044437	GO:0019901//protein kinase binding;GO:0019901//protein kinase binding	GO:0009620//response to fungus
Cs5g04280	97.5721	30.2449	5.27182	1.71498	-1.62011	8.2e-08	1.41e-06	yes	Cs5g04280	Nitrate transporter 1:2 isoform 3 [Theobroma cacao]	-	-	-	GO:0051234//establishment of localization;GO:0051234//establishment of localization;GO:0051234//establishment of localization;GO:0051234//establishment of localization
Cs5g04300	985.303	432.223	79.3729	33.6582	-1.23769	3.37e-10	8.64e-09	yes	Cs5g04300	Integral membrane HPP family protein [Theobroma cacao]	-	GO:0009528//plastid inner membrane;GO:0009528//plastid inner membrane;GO:0009528//plastid inner membrane;GO:0009528//plastid inner membrane	-	-
Cs5g04320	10.1491	1.30827	0.661115	0.08761	-2.91573	0.0019492	0.0110867	yes	Cs5g04320	PREDICTED: probable peptide/nitrate transporter At5g28470-like [Cicer arietinum]	-	-	-	GO:0051234//establishment of localization
Cs5g04420	706.158	278.973	17.6532	6.6909	-1.39966	6.41e-09	1.33e-07	yes	-	-	-	-	-	-
Cs5g04980	344.715	110.977	40.0236	12.8124	-1.64332	5.02e-12	1.63e-10	yes	Cs5g04980	PREDICTED: snakin-2-like [Glycine max]	-	GO:0016020//membrane;GO:0016020//membrane	-	GO:0031323//regulation of cellular metabolic process;GO:0006970//response to osmotic stress;GO:0001101//response to acid;GO:0031323//regulation of cellular metabolic process;GO:0006970//response to osmotic stress;GO:0001101//response to acid
Cs5g05130	69.7995	27.1195	4.88955	1.82289	-1.42347	0.000446897	0.003203	yes	-	-	-	-	-	-
Cs5g05260	2615.41	945.241	106.979	38.4293	-1.47705	5.05e-12	1.64e-10	yes	Cs5g05260	PREDICTED: U-box domain-containing protein 19-like [Cucumis sativus]	-	GO:0044424	GO:0019787//small conjugating protein ligase activity;GO:0032550	GO:0032446//protein modification by small protein conjugation;GO:0009845//seed germination
Cs5g05300	79.5084	33.7244	6.67464	2.5917	-1.36479	0.000259569	0.00200264	yes	Cs5g05300	PREDICTED: transcription factor bHLH36-like, partial [Vitis vinifera]	-	-	GO:0003676//nucleic acid binding;GO:0005515//protein binding	-
Cs5g05410	1.01797	30.9353	0.160209	4.90273	4.93556	1.28e-12	4.41e-11	yes	Cs5g05410	PREDICTED: carbonic anhydrase, chloroplastic-like isoform 2 [Vitis vinifera]	ko00910//Nitrogen metabolism	GO:0009526//plastid envelope;GO:0016020//membrane;GO:0044434	GO:0046914//transition metal ion binding;GO:0016836//hydro-lyase activity	GO:0044699;GO:0006950//response to stress
Cs5g05800	9.64779	21.5411	1.60333	3.43473	1.09913	0.0117208	0.0483362	yes	Cs5g05800	Sec14p-like phosphatidylinositol transfer family protein isoform 1 [Theobroma cacao]	-	GO:0009536//plastid	-	-
Cs5g05860	49.3944	106.461	3.19106	6.7828	1.08785	8.01e-06	9.19e-05	yes	-	-	-	-	-	-
Cs5g06000	780.586	385.57	25.8196	12.7536	-1.01756	8.9e-07	1.25e-05	yes	Cs5g06000	Copper amine oxidase family protein isoform 1 [Theobroma cacao]	ko01100//Metabolic pathways;ko01110//Biosynthesis of secondary metabolites;ko00360//Phenylalanine metabolism;ko00260//Glycine, serine and threonine metabolism;ko00350//Tyrosine metabolism;ko00410//beta-Alanine metabolism;ko00960//Tropane, piperidine and pyridine alkaloid biosynthesis;ko00950//Isoquinoline alkaloid biosynthesis	GO:0042579//microbody;GO:0042579//microbody	GO:0046914//transition metal ion binding;GO:0048037//cofactor binding;GO:0016641//oxidoreductase activity, acting on the CH-NH2 group of donors, oxygen as acceptor;GO:0046914//transition metal ion binding;GO:0048037//cofactor binding;GO:0016641//oxidoreductase activity, acting on the CH-NH2 group of donors, oxygen as acceptor	GO:1901564;GO:0044710;GO:1901564;GO:0044710
Cs5g06030	83.4428	24.294	12.2168	3.43651	-1.82985	6.18e-08	1.08e-06	yes	Cs5g06030	PREDICTED: U-box domain-containing protein 52-like [Cucumis sativus]	-	-	-	GO:0050896//response to stimulus;GO:0050896//response to stimulus
Cs5g06060	757.202	2000.27	81.1433	215.385	1.40837	1.88e-14	7.68e-13	yes	-	-	-	-	-	-
Cs5g06140	316.937	682.359	32.2295	68.735	1.09266	1.34e-12	4.61e-11	yes	-	-	-	-	-	-
Cs5g06230	163.77	33.5156	8.04633	1.69504	-2.24702	1.62e-16	7.92e-15	yes	-	-	-	-	-	-
Cs5g06250	7033.25	2538.74	656.768	246.293	-1.41501	6.98e-15	2.99e-13	yes	Cs5g06250	Nitrate transmembrane transporters [Theobroma cacao]	-	-	GO:0015103//inorganic anion transmembrane transporter activity	GO:0006950//response to stress;GO:0001101//response to acid;GO:0015698//inorganic anion transport
Cs5g06320	46.3862	106.625	2.89574	6.3098	1.12366	7.08e-05	0.000639583	yes	Cs5g06320	Cytochrome P450 71A1 [Theobroma cacao]	-	-	GO:0046872//metal ion binding;GO:0016491//oxidoreductase activity	-
Cs5g06420	4.60377	16.5171	0.352799	1.23653	1.80937	0.00118611	0.00730289	yes	Cs5g06420	PREDICTED: proline transporter 1-like [Fragaria vesca subsp. vesca]	-	GO:0016020//membrane	-	-
Cs5g06470	9.10056	27.3558	0.315954	0.854151	1.43478	0.000428785	0.00309748	yes	-	-	-	-	-	-
Cs5g06510	2272.65	656.031	99.5363	28.7494	-1.79169	2.63e-15	1.17e-13	yes	Cs5g06510	Leucine-rich repeat protein kinase family protein [Theobroma cacao]	-	GO:0031224//intrinsic component of membrane	GO:0032550;GO:0004674//protein serine/threonine kinase activity	GO:0006952//defense response;GO:0008219//cell death;GO:0006464//cellular protein modification process;GO:0010227//floral organ abscission;GO:0006796//phosphate-containing compound metabolic process
Cs5g06590	5031.4	961.41	318.192	62.6054	-2.34554	2.37e-39	5.9e-37	yes	Cs5g06590	BTB and TAZ domain protein 2 isoform 1 [Theobroma cacao]	ko01100//Metabolic pathways;ko01110//Biosynthesis of secondary metabolites;ko00945//Stilbenoid, diarylheptanoid and gingerol biosynthesis;ko00903//Limonene and pinene degradation	GO:0043231//intracellular membrane-bounded organelle;GO:0043231//intracellular membrane-bounded organelle;GO:0043231//intracellular membrane-bounded organelle	GO:0046914//transition metal ion binding;GO:0005515//protein binding;GO:0000989//transcription factor binding transcription factor activity;GO:0008080//N-acetyltransferase activity;GO:0046914//transition metal ion binding;GO:0005515//protein binding;GO:0000989//transcription factor binding transcription factor activity;GO:0008080//N-acetyltransferase activity;GO:0046914//transition metal ion bind…	GO:0048511//rhythmic process;GO:0016570//histone modification;GO:0006351//transcription, DNA-templated;GO:0009756//carbohydrate mediated signaling;GO:0009755//hormone-mediated signaling pathway;GO:0000302//response to reactive oxygen species;GO:0006970//response to osmotic stress;GO:0001101//response to acid;GO:0051347//positive regulation of transferase activity;GO:0048229//gametophyte developme…
Cs5g06850	63.6765	143.829	3.76722	8.78943	1.22227	5.08e-07	7.5e-06	yes	Cs5g06850	GRAS family transcription factor [Citrus trifoliata]	-	-	-	GO:0006351//transcription, DNA-templated
Cs5g07090	21.8481	54.4026	1.54869	3.60503	1.21897	3.05e-05	0.000301668	yes	-	-	-	-	-	-
Cs5g07100	327.501	170.567	13.1105	6.54279	-1.00274	9.68e-05	0.000843173	yes	Cs5g07100	Leucine-rich repeat protein kinase family protein isoform 1 [Theobroma cacao]	-	-	GO:0016301//kinase activity;GO:0016628//oxidoreductase activity, acting on the CH-CH group of donors, NAD or NADP as acceptor;GO:0032550;GO:0016301//kinase activity;GO:0016628//oxidoreductase activity, acting on the CH-CH group of donors, NAD or NADP as acceptor;GO:0032550	GO:0006796//phosphate-containing compound metabolic process;GO:0006464//cellular protein modification process;GO:0044710;GO:0006796//phosphate-containing compound metabolic process;GO:0006464//cellular protein modification process;GO:0044710
Cs5g07160	1151.57	125.441	115.424	11.7722	-3.29348	6.13e-35	1.13e-32	yes	Cs5g07160	PREDICTED: probable calcium-binding protein CML31-like [Glycine max]	ko04626//Plant-pathogen interaction	GO:0044464	GO:0046872//metal ion binding	-
Cs5g07230	293.997	45.9352	16.7178	2.70617	-2.62706	2.65e-26	2.77e-24	yes	Cs5g07230	Cytochrome P450 94A2 [Theobroma cacao]	-	-	GO:0046906//tetrapyrrole binding;GO:0046914//transition metal ion binding;GO:0016712//oxidoreductase activity, acting on paired donors, with incorporation or reduction of molecular oxygen, reduced flavin or flavoprotein as one donor, and incorporation of one atom of oxygen	GO:0009625//response to insect;GO:0032787//monocarboxylic acid metabolic process;GO:0048229//gametophyte development;GO:0048608//reproductive structure development;GO:0006950//response to stress
Cs5g07390	79.4473	179.38	5.51054	11.9898	1.12154	2.62e-08	4.89e-07	yes	-	-	-	-	-	-
Cs5g07570	106.599	51.2045	9.52149	4.38638	-1.11816	0.00069719	0.00465123	yes	Cs5g07570	Receptor protein kinase isoform 1 [Theobroma cacao]	-	-	GO:0004713//protein tyrosine kinase activity;GO:0032550	GO:0006468//protein phosphorylation
Cs5g07710	5.60646	28.5552	1.33296	6.75575	2.34148	6.11e-05	0.000562917	yes	-	-	-	-	-	-
Cs5g07750	199.72	59.663	44.4691	13.4017	-1.73038	3.91e-11	1.13e-09	yes	Cs5g07750	PREDICTED: germin-like protein 9-3 [Vitis vinifera]	-	GO:0043231//intracellular membrane-bounded organelle	-	-
Cs5g07770	162.267	446.151	9.8789	27.1619	1.45916	2.21e-16	1.07e-14	yes	Cs5g07770	PREDICTED: cationic amino acid transporter 6, chloroplastic-like [Fragaria vesca subsp. vesca]	-	GO:0031224//intrinsic component of membrane;GO:0043231//intracellular membrane-bounded organelle	GO:0046943//carboxylic acid transmembrane transporter activity	GO:0006865//amino acid transport
Cs5g08030	1277.21	192.59	69.1132	10.5477	-2.71204	3.94e-45	1.3e-42	yes	Cs5g08030	Alpha/beta-Hydrolases superfamily protein [Theobroma cacao]	-	-	GO:0004620//phospholipase activity	GO:0044238
Cs5g08140	105.581	22.059	4.9425	0.966728	-2.35406	9.61e-11	2.65e-09	yes	Cs5g08140	Kinase-like protein [Medicago truncatula]	-	-	GO:0036094//small molecule binding;GO:0004672//protein kinase activity;GO:1901363;GO:0097159//organic cyclic compound binding	GO:0006796//phosphate-containing compound metabolic process
Cs5g08290	41.2047	10.0483	2.11709	0.490578	-2.10953	2.69e-06	3.47e-05	yes	Cs5g08290	PREDICTED: G-type lectin S-receptor-like serine/threonine-protein kinase RLK1-like [Glycine max]	-	-	GO:0036094//small molecule binding;GO:0004672//protein kinase activity;GO:1901363;GO:0097159//organic cyclic compound binding	GO:0006796//phosphate-containing compound metabolic process
Cs5g08310	51.9622	7.8133	2.32972	0.334575	-2.79976	8.38e-09	1.7e-07	yes	Cs5g08310	PREDICTED: G-type lectin S-receptor-like serine/threonine-protein kinase RLK1-like [Cicer arietinum]	-	-	GO:0004672//protein kinase activity	GO:0009987//cellular process
Cs5g08320	11.7448	2.27131	0.765441	0.140027	-2.45058	0.00359125	0.0183098	yes	Cs5g08320	Kinase-like protein [Medicago truncatula]	-	-	GO:0004672//protein kinase activity	-
Cs5g08360	1149.09	208.043	73.7608	14.0692	-2.39032	5.89e-38	1.38e-35	yes	Cs5g08360	AP2/ERF domain-containing transcription factor [Populus trichocarpa]	-	-	-	GO:0050789//regulation of biological process;GO:0006351//transcription, DNA-templated
Cs5g08370	1034.58	38.1671	33.4434	1.2111	-4.78733	1.04e-83	1.42e-80	yes	Cs5g08370	H(+)-ATPase 11 isoform 1 [Theobroma cacao]	ko00190//Oxidative phosphorylation	GO:0031224//intrinsic component of membrane	GO:0032550;GO:0017111//nucleoside-triphosphatase activity;GO:0043169//cation binding;GO:0008324//cation transmembrane transporter activity	GO:0009152//purine ribonucleotide biosynthetic process;GO:0006970//response to osmotic stress;GO:0009154//purine ribonucleotide catabolic process;GO:0006811//ion transport
Cs5g08430	3.21321	13.2167	0.194093	0.720947	1.89315	0.00180216	0.0103986	yes	-	-	-	-	-	-
Cs5g08630	10.1491	223.444	0.447352	9.47524	4.40468	1.05e-39	2.68e-37	yes	Cs5g08630	MUTS-like protein 4 [Theobroma cacao]	-	GO:0000228//nuclear chromosome;GO:0005911//cell-cell junction	GO:0032550;GO:0003690//double-stranded DNA binding	GO:0000710//meiotic mismatch repair
Cs5g08670	259.673	604.598	17.2014	39.2302	1.18944	6.06e-13	2.17e-11	yes	-	-	-	-	-	-
Cs5g08710	11776.2	3573.1	1537.47	503.796	-1.60965	8.18e-17	4.12e-15	yes	Cs5g08710	membrane channel protein [Solanum tuberosum]	-	GO:0031224//intrinsic component of membrane;GO:0000325//plant-type vacuole;GO:0009536//plastid	GO:0005275//amine transmembrane transporter activity	GO:0015843//methylammonium transport
Cs5g08850	541.622	1423.04	36.5691	96.7055	1.40297	2.61e-13	9.68e-12	yes	Cs5g08850	Nucleotide-diphospho-sugar transferases superfamily protein [Theobroma cacao]	-	GO:0043231//intracellular membrane-bounded organelle	GO:0016740//transferase activity	-
Cs5g08910	908.388	415.633	57.5695	26.562	-1.11594	3.79e-10	9.59e-09	yes	Cs5g08910	Eukaryotic aspartyl protease family protein [Theobroma cacao]	-	-	GO:0004175//endopeptidase activity	GO:0016485//protein processing
Cs5g08940	13.7655	4.37002	5.93438	1.84648	-1.68432	0.0112253	0.0466892	yes	-	-	-	-	-	-
Cs5g09080	1206.94	571.28	197.286	87.3772	-1.17496	0.000779234	0.00511632	yes	-	-	-	-	-	-
Cs5g09120	73.3548	233.346	2.71272	8.20824	1.59733	4.35e-11	1.25e-09	yes	-	-	-	-	-	-
Cs5g09360	256.299	697.269	25.427	68.5962	1.43177	6.57e-14	2.58e-12	yes	-	-	-	-	-	-
Cs5g09370	112.325	261.156	10.6113	24.3784	1.2	1.23e-08	2.43e-07	yes	Cs5g09370	PMEI/InvI [Citrus sinensis]	-	GO:0005911//cell-cell junction	GO:0030234//enzyme regulator activity;GO:0052689//carboxylic ester hydrolase activity	GO:0044092//negative regulation of molecular function
Cs5g09450	541.819	239.606	26.1344	11.7614	-1.15188	5.84e-07	8.51e-06	yes	Cs5g09450	PREDICTED: flavonoid 3'-monooxygenase-like [Fragaria vesca subsp. vesca]	-	GO:0005911//cell-cell junction;GO:0016020//membrane;GO:0030312;GO:0044437	GO:0046906//tetrapyrrole binding;GO:0046914//transition metal ion binding;GO:0016709//oxidoreductase activity, acting on paired donors, with incorporation or reduction of molecular oxygen, NAD(P)H as one donor, and incorporation of one atom of oxygen	GO:0044710
Cs5g09580	69.662	170.767	3.43032	8.19525	1.25645	3.94e-08	7.15e-07	yes	-	-	-	-	-	-
Cs5g09710	173.935	67.749	12.8026	5.02299	-1.34983	2.01e-07	3.22e-06	yes	-	-	-	-	-	-
Cs5g09830	336.507	71.6375	141.448	29.149	-2.27876	2.61e-22	2.15e-20	yes	-	-	-	-	-	-
Cs5g09860	31.0862	83.8843	2.24375	6.00511	1.42028	4.5e-06	5.49e-05	yes	-	-	-	-	-	-
Cs5g09880	460.154	157.748	26.8651	9.2242	-1.54223	1.27e-08	2.49e-07	yes	-	-	-	-	-	-
Cs5g09920	7115.76	206.944	317.611	9.23085	-5.10465	5.97e-60	3.95e-57	yes	-	-	-	-	-	-
Cs5g09980	19.4484	39.3302	1.34523	2.72404	1.0179	0.00635493	0.0293206	yes	-	-	-	-	-	-
Cs5g10120	2277.22	85.7372	92.4431	3.63053	-4.67032	1.74e-36	3.67e-34	yes	-	-	-	-	-	-
Cs5g10150	29.5516	8.56741	1.45609	0.419063	-1.79686	0.000308872	0.00232488	yes	-	-	-	-	-	-
Cs5g10160	80.0098	37.404	4.67727	2.2806	-1.03625	0.000633444	0.00429796	yes	-	-	-	-	-	-
Cs5g10230	10.1644	0.481524	0.708334	0.0336725	-4.39479	8.55e-05	0.000756447	yes	-	-	-	-	-	-
Cs5g10240	1407.75	154.423	140.24	14.9999	-3.22487	2.27e-12	7.61e-11	yes	-	-	-	-	-	-
Cs5g10250	9.16171	0.481524	1.9239	0.100177	-4.26342	0.000237487	0.00185579	yes	-	-	-	-	-	-
Cs5g10400	17.3207	37.2315	0.778042	1.60501	1.04466	0.00155752	0.00922053	yes	-	-	-	-	-	-
Cs5g10530	124.284	64.2057	9.09556	4.54289	-1.00155	0.000782544	0.00513223	yes	-	-	-	-	-	-
Cs5g10560	517.885	163.589	40.803	12.9385	-1.657	1.38e-17	7.4e-16	yes	-	-	-	-	-	-
Cs5g10670	4.08715	0	0.222108	0.001	-7.79511	0.0114985	0.0475943	yes	-	-	-	-	-	-
Cs5g10730	4267.9	2034.71	207.154	97.9273	-1.08092	7.84e-09	1.6e-07	yes	-	-	-	-	-	-
Cs5g10810	93.167	235.435	3.3322	8.04078	1.27086	2.01e-11	6.07e-10	yes	-	-	-	-	-	-
Cs5g11390	8.14374	39.5754	1.30072	6.25669	2.26609	2.6e-07	4.09e-06	yes	-	-	-	-	-	-
Cs5g11400	13.2642	87.2278	1.06872	6.69947	2.64816	9.73e-16	4.5e-14	yes	-	-	-	-	-	-
Cs5g11430	261.923	912.489	12.0854	41.5108	1.78023	4.77e-27	5.28e-25	yes	-	-	-	-	-	-
Cs5g11580	77.7141	25.1844	31.0504	9.74434	-1.67197	1.2e-05	0.000131752	yes	-	-	-	-	-	-
Cs5g11630	0	9.49417	0.001	0.550398	9.10433	0.000319339	0.0023889	yes	-	-	-	-	-	-
Cs5g11640	5.63703	0	0.661145	0.001	-9.36882	0.00275911	0.0147642	yes	-	-	-	-	-	-
Cs5g11675	5.05928	14.8636	3.50018	9.45606	1.43381	0.0116092	0.0479523	yes	-	-	-	-	-	-
Cs5g11770	550.87	258.158	87.9395	42.6344	-1.04449	5.89e-08	1.04e-06	yes	-	-	-	-	-	-
Cs5g11820	389.928	816.539	16.499	33.6478	1.02814	2.37e-10	6.21e-09	yes	-	-	-	-	-	-
Cs5g11990	268.697	787.503	15.7997	43.8086	1.47131	7.05e-22	5.55e-20	yes	-	-	-	-	-	-
Cs5g12160	1466.11	639.059	80.904	34.6827	-1.22199	3.38e-09	7.33e-08	yes	-	-	-	-	-	-
Cs5g12190	475.647	222.353	54.2732	25.1465	-1.10989	1.94e-08	3.7e-07	yes	-	-	-	-	-	-
Cs5g12220	272.072	125.013	16.3745	7.74594	-1.07994	8.04e-07	1.14e-05	yes	-	-	-	-	-	-
Cs5g12250	6015.11	2194.16	349.44	126.966	-1.46061	1.01e-15	4.64e-14	yes	-	-	-	-	-	-
Cs5g12290	8.64509	38.5397	0.994416	4.14968	2.06108	9.89e-08	1.69e-06	yes	-	-	-	-	-	-
Cs5g12350	123.859	12.2833	28.2514	2.91872	-3.27492	1.22e-20	8.33e-19	yes	-	-	-	-	-	-
Cs5g12410	695.223	207.462	45.7574	13.9005	-1.71886	3.67e-09	7.92e-08	yes	-	-	-	-	-	-
Cs5g12420	133.749	38.1945	9.4675	2.66391	-1.82944	1.74e-10	4.63e-09	yes	-	-	-	-	-	-
Cs5g12450	173.617	64.9687	7.62223	2.68377	-1.50595	2.96e-08	5.48e-07	yes	-	-	-	-	-	-
Cs5g12800	86.0564	454.945	28.5337	145.97	2.35493	5.38e-35	1e-32	yes	-	-	-	-	-	-
Cs5g12860	84.8857	43.3276	2.24485	1.09845	-1.03115	0.00573044	0.0269799	yes	Cs5g12860	ATP binding microtubule motor family protein isoform 1 [Theobroma cacao]	-	GO:0005875//microtubule associated complex	GO:0032550;GO:0003774//motor activity;GO:0015631//tubulin binding	GO:0007349//cellularization;GO:0048229//gametophyte development;GO:0007017//microtubule-based process
Cs5g12990	2.55256	11.7655	0.088753	0.397499	2.16308	0.00682316	0.0310532	yes	Cs5g12990	Leucine-rich repeat transmembrane protein kinase [Theobroma cacao]	-	-	GO:0016491//oxidoreductase activity;GO:0036094//small molecule binding;GO:0004672//protein kinase activity;GO:1901363;GO:0097159//organic cyclic compound binding	GO:0006468//protein phosphorylation
Cs5g13555	23.4285	6.77764	4.1284	1.17519	-1.81268	0.000840097	0.0054525	yes	Cs5g13555	PREDICTED: probable methyltransferase PMT21-like [Cucumis sativus]	-	GO:0043231//intracellular membrane-bounded organelle	GO:0016741	GO:0008152//metabolic process
Cs5g13650	29.6739	70.5744	5.06808	10.7633	1.08661	0.000182919	0.00147675	yes	-	-	-	-	-	-
Cs5g13700	0	7.08657	0.001	2.66967	11.3824	0.00102681	0.00647012	yes	Cs5g13700	PREDICTED: glycine-rich RNA-binding protein 2, mitochondrial-like [Vitis vinifera]	-	-	GO:0097159//organic cyclic compound binding	-
Cs5g13860	18.3082	3.57958	2.4348	0.421835	-2.52906	0.000334443	0.00248581	yes	-	-	-	-	-	-
Cs5g13870	50.8402	13.9368	4.72379	1.24289	-1.92625	0.00304095	0.015992	yes	Cs5g13870	Ribosomal protein L14 [Theobroma cacao]	ko03010//Ribosome	GO:0005911//cell-cell junction;GO:0015934//large ribosomal subunit;GO:0044437;GO:0009536//plastid;GO:0031981//nuclear lumen	GO:0005198//structural molecule activity	GO:0010467//gene expression
Cs5g13890	352.792	37.8582	39.8505	4.125	-3.27213	6.82e-28	8.1e-26	yes	Cs5g13890	trypsin inhibitor [Murraya koenigii]	-	-	GO:0061135	GO:0010466//negative regulation of peptidase activity
Cs5g13960	5.59118	0	1.48931	0.001	-10.5404	0.00178614	0.0103164	yes	Cs5g13960	trypsin inhibitor [Murraya koenigii]	-	-	GO:0061135	GO:0010466//negative regulation of peptidase activity
Cs5g14180	46.7349	206.181	9.9367	43.7711	2.13914	4.64e-19	2.75e-17	yes	Cs5g14180	PREDICTED: germin-like protein subfamily 1 member 14 [Vitis vinifera]	-	GO:0030312	GO:0046914//transition metal ion binding	-
Cs5g14210	51.5067	231.102	10.9716	49.1112	2.16228	1.04e-20	7.15e-19	yes	Cs5g14210	PREDICTED: germin-like protein subfamily 1 member 14 [Vitis vinifera]	-	GO:0030312	GO:0046914//transition metal ion binding	-
Cs5g14230	78.9307	215.885	4.15213	11.2467	1.43758	5.14e-12	1.66e-10	yes	Cs5g14230	PREDICTED: germin-like protein subfamily 1 member 14 [Vitis vinifera]	-	GO:0030312	GO:0046914//transition metal ion binding	-
Cs5g14290	14.2821	47.1797	3.04442	10.0558	1.72379	2.55e-06	3.29e-05	yes	Cs5g14290	PREDICTED: germin-like protein subfamily 1 member 14 [Vitis vinifera]	-	GO:0030312	GO:0046914//transition metal ion binding	-
Cs5g14300	5.07456	39.748	0.869819	6.91939	2.99186	3.39e-09	7.35e-08	yes	Cs5g14300	PREDICTED: germin-like protein subfamily 1 member 14 [Vitis vinifera]	-	-	GO:0046872//metal ion binding	-
Cs5g14310	2.05122	9.73939	0.952963	4.42612	2.21555	0.00547726	0.0259645	yes	-	-	-	-	-	-
Cs5g14330	44.8058	96.2405	3.35281	7.4447	1.15084	2.14e-05	0.000220668	yes	Cs5g14330	Germin-like protein subfamily 1 member 18 [Theobroma cacao]	-	GO:0030312	GO:0046914//transition metal ion binding	-
Cs5g14380	12.6558	28.3188	3.5199	7.63602	1.11729	0.00510455	0.0244735	yes	-	-	-	-	-	-
Cs5g14700	7.07995	0	1.37914	0.001	-10.4296	0.000546773	0.00379917	yes	-	-	-	-	-	-
Cs5g14800	120.576	750.707	6.69559	38.1814	2.51159	1.9e-46	6.66e-44	yes	Cs5g14800	cytochrome P450 [Populus trichocarpa]	-	-	GO:0046914//transition metal ion binding;GO:0016491//oxidoreductase activity;GO:0046906//tetrapyrrole binding;GO:0046914//transition metal ion binding;GO:0016491//oxidoreductase activity;GO:0046906//tetrapyrrole binding;GO:0046914//transition metal ion binding;GO:0016491//oxidoreductase activity;GO:0046906//tetrapyrrole binding;GO:0046914//transition metal ion binding;GO:0016491//oxidoreductase a…	GO:0044710;GO:0044710;GO:0044710;GO:0044710
Cs5g14840	17.8679	106.525	1.9124	11.0835	2.53495	5.19e-14	2.05e-12	yes	Cs5g14840	Cytochrome P450, family 72, subfamily A, polypeptide 15 isoform 2 [Theobroma cacao]	-	-	GO:0046914//transition metal ion binding;GO:0016491//oxidoreductase activity;GO:0046906//tetrapyrrole binding	GO:0044710
Cs5g14880	4.58849	63.1337	0.278935	3.64927	3.70961	2.93e-13	1.08e-11	yes	Cs5g14880	cytochrome P450 [Populus trichocarpa]	-	-	GO:0046872//metal ion binding;GO:0016491//oxidoreductase activity	-
Cs5g14900	34.1095	272.567	1.68791	13.0107	2.94639	2.96e-36	6.11e-34	yes	Cs5g14900	cytochrome P450 [Populus trichocarpa]	-	-	GO:0046914//transition metal ion binding;GO:0016491//oxidoreductase activity;GO:0046906//tetrapyrrole binding	GO:0044710
Cs5g14920	2.03593	23.8488	0.262618	2.94988	3.48962	8.3e-08	1.43e-06	yes	Cs5g14920	cytochrome P450 monooxygenase [Glycyrrhiza uralensis]	-	-	GO:0046914//transition metal ion binding;GO:0016491//oxidoreductase activity;GO:0046906//tetrapyrrole binding	GO:0044710
Cs5g14950	3.08446	50.0689	0.338029	5.1464	3.92835	4.33e-15	1.88e-13	yes	Cs5g14950	PREDICTED: secologanin synthase [Vitis vinifera]	-	-	GO:0046914//transition metal ion binding;GO:0016491//oxidoreductase activity;GO:0046906//tetrapyrrole binding	GO:0044710
Cs5g14970	116.366	271.269	7.43797	16.5012	1.14959	3.8e-08	6.92e-07	yes	Cs5g14970	PREDICTED: secologanin synthase-like [Vitis vinifera]	-	-	GO:0046872//metal ion binding;GO:0016491//oxidoreductase activity	-
Cs5g15000	13.7808	1.13565	0.805176	0.064865	-3.63379	1.98e-05	0.000206714	yes	Cs5g15000	glycolate oxidase [Mikania micrantha]	ko01100//Metabolic pathways;ko01110//Biosynthesis of secondary metabolites;ko04146//Peroxisome;ko00630//Glyoxylate and dicarboxylate metabolism	GO:0005840//ribosome;GO:0009532//plastid stroma;GO:0005911//cell-cell junction;GO:0005576//extracellular region;GO:0005840//ribosome;GO:0009532//plastid stroma;GO:0005911//cell-cell junction;GO:0005576//extracellular region;GO:0005840//ribosome;GO:0009532//plastid stroma;GO:0005911//cell-cell junction;GO:0005576//extracellular region	GO:0032553;GO:0003973//(S)-2-hydroxy-acid oxidase activity;GO:0032553;GO:0003973//(S)-2-hydroxy-acid oxidase activity;GO:0032553;GO:0003973//(S)-2-hydroxy-acid oxidase activity	GO:0044710;GO:0002218//activation of innate immune response;GO:0009617//response to bacterium;GO:0042743//hydrogen peroxide metabolic process;GO:0044710;GO:0002218//activation of innate immune response;GO:0009617//response to bacterium;GO:0042743//hydrogen peroxide metabolic process;GO:0044710;GO:0002218//activation of innate immune response;GO:0009617//response to bacterium;GO:0042743//hydrogen …
Cs5g15050	7.15633	47.2435	5.23696	32.1837	2.61953	2.45e-10	6.39e-09	yes	Cs5g15050	BED zinc finger,hAT family dimerization domain [Theobroma cacao]	-	GO:0043231//intracellular membrane-bounded organelle	GO:0016772//transferase activity, transferring phosphorus-containing groups;GO:0003676//nucleic acid binding	GO:0044238;GO:0044260
Cs5g15060	23.9605	74.8355	4.69818	14.1577	1.59141	7.35e-07	1.05e-05	yes	Cs5g15060	Os10g0170600 [Oryza sativa Japonica Group]	-	-	GO:1901363;GO:0097159//organic cyclic compound binding;GO:0003824//catalytic activity	-
Cs5g15220	77.4572	28.0462	4.53587	1.80118	-1.33244	2.29e-05	0.000233982	yes	Cs5g15220	Kinase superfamily protein [Theobroma cacao]	-	-	GO:0032550;GO:0004672//protein kinase activity	GO:0060918//auxin transport;GO:0006464//cellular protein modification process;GO:0006796//phosphate-containing compound metabolic process;GO:0022622//root system development;GO:0009793//embryo development ending in seed dormancy
Cs5g15440	22.9119	48.8244	0.723464	1.44793	1.001	0.00096959	0.00616668	yes	Cs5g15440	PREDICTED: pentatricopeptide repeat-containing protein At3g18020-like [Vitis vinifera]	-	-	GO:0046914//transition metal ion binding;GO:0022892	GO:0010876//lipid localization
Cs5g15640	15.7403	1.13565	0.50174	0.0349633	-3.84303	1.22e-05	0.000133761	yes	-	-	-	-	-	-
Cs5g16310	60.6225	166.024	7.20549	18.8268	1.38562	3.13e-10	8.06e-09	yes	Cs5g16310	2-oxoglutarate (2OG) and Fe(II)-dependent oxygenase superfamily protein [Theobroma cacao]	-	-	GO:0016706//oxidoreductase activity, acting on paired donors, with incorporation or reduction of molecular oxygen, 2-oxoglutarate as one donor, and incorporation of one atom each of oxygen into both donors	GO:0044710;GO:0051707//response to other organism
Cs5g16350	43.2713	20.0966	5.385	2.52054	-1.09521	0.00528577	0.025191	yes	-	-	-	-	-	-
Cs5g16420	8.17431	22.8132	0.628586	1.65871	1.39989	0.00174337	0.0101326	yes	Cs5g16420	PREDICTED: myb-related protein B [Vitis vinifera]	-	-	GO:0005488//binding	-
Cs5g16540	127.475	371.07	7.00995	19.2769	1.4594	7.83e-15	3.33e-13	yes	-	-	-	-	-	-
Cs5g16770	7.70353	224.878	0.728167	20.086	4.78577	1.81e-24	1.73e-22	yes	Cs5g16770	miraculin-like protein 2 [Citrus x paradisi]	-	-	GO:0061135	GO:0010466//negative regulation of peptidase activity
Cs5g16860	2.05122	11.0114	0.168047	0.903829	2.42719	0.00115427	0.00713152	yes	Cs5g16860	O-methyltransferase [Citrus sinensis x Citrus reticulata]	-	-	GO:0005515//protein binding;GO:0008171//O-methyltransferase activity	GO:0008152//metabolic process
Cs5g17080	3.06919	32.5162	0.131867	1.30129	3.30278	8.11e-10	1.96e-08	yes	Cs5g17080	non-ltr retroelement reverse transcriptase [Rosa rugosa]	-	-	GO:0097159//organic cyclic compound binding	-
Cs5g17200	35.5525	4.19741	2.001	0.230193	-3.1198	1.61e-08	3.13e-07	yes	Cs5g17200	PREDICTED: probable leucine-rich repeat receptor-like protein kinase At1g68400-like [Vitis vinifera]	-	GO:0031224//intrinsic component of membrane	GO:0016301//kinase activity;GO:0032550	GO:0006796//phosphate-containing compound metabolic process;GO:0006464//cellular protein modification process
Cs5g17230	450.914	106.643	32.1279	7.28169	-2.14148	6.19e-23	5.3e-21	yes	Cs5g17230	PREDICTED: alpha-galactosidase-like [Fragaria vesca subsp. vesca]	ko00052//Galactose metabolism;ko00561//Glycerolipid metabolism;ko00600//Sphingolipid metabolism;ko00603//Glycosphingolipid biosynthesis - globo series	-	GO:0004557//alpha-galactosidase activity;GO:0004557//alpha-galactosidase activity	GO:0044238;GO:0044238
Cs5g17290	8.09792	1.13565	0.302401	0.0390674	-2.95243	0.00423223	0.0209376	yes	Cs5g17290	White-brown complex protein 11 [Theobroma cacao]	-	GO:0005886//plasma membrane;GO:0005886//plasma membrane;GO:0005886//plasma membrane;GO:0005886//plasma membrane;GO:0005886//plasma membrane	GO:0032550;GO:0017111//nucleoside-triphosphatase activity;GO:0015604//organic phosphonate transmembrane transporter activity;GO:0032550;GO:0017111//nucleoside-triphosphatase activity;GO:0015604//organic phosphonate transmembrane transporter activity;GO:0032550;GO:0017111//nucleoside-triphosphatase activity;GO:0015604//organic phosphonate transmembrane transporter activity;GO:0032550;GO:0017111//n…	GO:0006970//response to osmotic stress;GO:0001101//response to acid;GO:0044765;GO:0009154//purine ribonucleotide catabolic process;GO:0006970//response to osmotic stress;GO:0001101//response to acid;GO:0044765;GO:0009154//purine ribonucleotide catabolic process;GO:0006970//response to osmotic stress;GO:0001101//response to acid;GO:0044765;GO:0009154//purine ribonucleotide catabolic process;GO:000…
Cs5g17510	356.728	24.1214	14.607	0.99923	-3.8697	1.78e-50	7.35e-48	yes	Cs5g17510	cytokinin-regulated kinase 1 [Nicotiana tabacum]	-	-	GO:0036094//small molecule binding;GO:0004672//protein kinase activity;GO:1901363;GO:0097159//organic cyclic compound binding	GO:0006796//phosphate-containing compound metabolic process
Cs5g17540	22.38	5.85089	0.953257	0.233588	-2.0289	0.000608203	0.00414876	yes	Cs5g17540	Beta-galactosidase isoform 1 [Theobroma cacao]	-	-	GO:0004553//hydrolase activity, hydrolyzing O-glycosyl compounds	GO:0008152//metabolic process
Cs5g17970	30.5696	97.4849	3.56399	11.3592	1.6723	1.14e-09	2.68e-08	yes	Cs5g17970	catechol o-methyltransferase related [Populus trichocarpa]	-	-	GO:0005515//protein binding;GO:0008171//O-methyltransferase activity	GO:0008152//metabolic process
Cs5g18050	13.7196	66.1955	1.05521	4.99027	2.24159	5.06e-08	9e-07	yes	Cs5g18050	O-methyltransferase [Citrus sinensis x Citrus reticulata]	-	-	GO:0005515//protein binding;GO:0008171//O-methyltransferase activity	GO:0008152//metabolic process
Cs5g18140	9.70891	22.368	0.562847	1.22294	1.11954	0.00939809	0.0405847	yes	Cs5g18140	O-methyltransferase [Citrus sinensis x Citrus reticulata]	-	-	GO:0005515//protein binding;GO:0008171//O-methyltransferase activity	GO:0008152//metabolic process
Cs5g18160	4.05659	16.1718	7.00298	26.6384	1.92747	0.000874818	0.00564994	yes	Cs5g18160	catechol o-methyltransferase related [Populus trichocarpa]	-	GO:0044424	GO:0008757//S-adenosylmethionine-dependent methyltransferase activity;GO:0005515//protein binding;GO:0008171//O-methyltransferase activity	GO:1901576;GO:0044711
Cs5g18390	0	6.33242	0.001	1.82946	10.8372	0.000680135	0.00455352	yes	-	-	-	-	-	-
Cs5g18470	11.7448	30.1086	1.11574	2.76634	1.30999	0.00096297	0.00613469	yes	Cs5g18470	ENTH/ANTH/VHS superfamily protein [Theobroma cacao]	-	GO:0030117//membrane coat	GO:0035091//phosphatidylinositol binding;GO:0005515//protein binding	GO:0006901//vesicle coating
Cs5g18510	20.3135	42.8371	1.13203	2.37286	1.06772	0.00249812	0.0136131	yes	Cs5g18510	PH01B031C15.25 [Phyllostachys edulis]	-	-	GO:0016772//transferase activity, transferring phosphorus-containing groups;GO:0097159//organic cyclic compound binding;GO:1901363	GO:0044238;GO:0044260
Cs5g18710	12.2309	29.1092	0.473422	1.09046	1.20374	0.00234878	0.0129088	yes	Cs5g18710	cytochrome P450 probable flavone synthase [Populus trichocarpa]	-	-	GO:0046914//transition metal ion binding;GO:0016705//oxidoreductase activity, acting on paired donors, with incorporation or reduction of molecular oxygen;GO:0046906//tetrapyrrole binding	GO:0044710
Cs5g19020	53.6037	371.343	5.6192	38.8708	2.79025	5.35e-21	3.81e-19	yes	Cs5g19020	O-methyltransferase [Citrus sinensis x Citrus reticulata]	-	-	GO:0005515//protein binding;GO:0008171//O-methyltransferase activity;GO:0005515//protein binding;GO:0008171//O-methyltransferase activity	GO:0008152//metabolic process;GO:0008152//metabolic process
Cs5g19060	131.927	363.593	3.1993	8.58353	1.42381	2.18e-13	8.16e-12	yes	Cs5g19060	Sucrose-phosphate synthase family protein isoform 1 [Theobroma cacao]	ko01100//Metabolic pathways;ko00500//Starch and sucrose metabolism	GO:0016020//membrane	GO:0035251//UDP-glucosyltransferase activity	GO:0005984//disaccharide metabolic process
Cs5g19080	21.9093	146.9	2.66298	17.8469	2.74456	3.79e-22	3.05e-20	yes	Cs5g19080	PREDICTED: probable carboxylesterase 18-like [Cucumis sativus]	-	-	GO:0003824//catalytic activity	-
Cs5g19110	17.2902	6.15981	1.30159	0.479615	-1.44032	0.0110539	0.0461003	yes	Cs5g19110	PREDICTED: probable carboxylesterase 18-like [Cucumis sativus]	-	-	GO:0003824//catalytic activity	-
Cs5g19170	182.687	30.4175	19.367	3.27461	-2.5642	8.46e-21	5.86e-19	yes	-	-	-	-	-	-
Cs5g19440	12.2614	33.1341	0.544041	1.35956	1.32136	0.000775217	0.00509216	yes	-	-	-	-	-	-
Cs5g19620	147.165	359.841	5.92086	14.3255	1.27471	5.02e-11	1.43e-09	yes	-	-	-	-	-	-
Cs5g19840	91.5559	213.359	4.48442	9.68636	1.11103	1.76e-07	2.86e-06	yes	Cs5g19840	PREDICTED: probable protein phosphatase 2C 2-like [Vitis vinifera]	-	-	GO:0016787//hydrolase activity	GO:0009987//cellular process;GO:0050896//response to stimulus;GO:0008152//metabolic process
Cs5g19960	7.12577	0.96305	0.17858	0.0236822	-2.91469	0.00801694	0.0355493	yes	-	-	-	-	-	-
Cs5g20360	4.04131	16.617	0.10762	0.426075	1.98516	0.00276206	0.0147697	yes	-	-	-	-	-	-
Cs5g20500	321.587	96.4403	7.19633	2.09576	-1.77979	5.52e-12	1.77e-10	yes	-	-	-	-	-	-
Cs5g20600	48.3152	368.344	3.26116	24.5082	2.90981	2.14e-37	4.85e-35	yes	-	-	-	-	-	-
Cs5g20650	21.9245	48.9969	1.42725	3.1005	1.11926	0.000539324	0.00375983	yes	-	-	-	-	-	-
Cs5g20755	52.9802	112.648	0.98926	2.02031	1.03015	6.57e-05	0.000600478	yes	-	-	-	-	-	-
Cs5g20760	5.15095	95.3774	0.393369	7.05731	4.16516	6.84e-20	4.33e-18	yes	-	-	-	-	-	-
Cs5g20910	85.4329	31.4169	6.53925	2.30112	-1.50678	4.4e-06	5.39e-05	yes	-	-	-	-	-	-
Cs5g20970	123.782	36.541	7.80868	2.23116	-1.80729	2.59e-09	5.74e-08	yes	-	-	-	-	-	-
Cs5g21390	10.6352	0.481524	0.691569	0.0309534	-4.4817	0.000106082	0.000916891	yes	-	-	-	-	-	-
Cs5g21830	556.055	253.452	98.7631	41.8267	-1.23955	1.48e-08	2.89e-07	yes	-	-	-	-	-	-
Cs5g21860	286.385	868.236	41.9064	127.802	1.60866	2.62e-09	5.8e-08	yes	-	-	-	-	-	-
Cs5g21900	443.87	153.977	49.0303	17.2461	-1.5074	1.59e-10	4.27e-09	yes	-	-	-	-	-	-
Cs5g21910	72.6395	11.5292	39.7711	6.06992	-2.71197	9.23e-11	2.55e-09	yes	-	-	-	-	-	-
Cs5g22070	21.8634	93.2424	6.43089	27.8831	2.1163	5.23e-10	1.3e-08	yes	-	-	-	-	-	-
Cs5g22080	69.1454	17.8253	8.03754	2.03481	-1.98186	4.72e-08	8.45e-07	yes	-	-	-	-	-	-
Cs5g22170	628.44	276.81	35.9149	15.1342	-1.24677	4.57e-08	8.19e-07	yes	-	-	-	-	-	-
Cs5g22180	206.559	84.6112	8.32955	3.2039	-1.37841	9.55e-07	1.33e-05	yes	-	-	-	-	-	-
Cs5g22210	292.722	81.5044	15.0709	4.05057	-1.89556	3.24e-09	7.08e-08	yes	-	-	-	-	-	-
Cs5g22280	21.4384	45.7625	2.63043	5.41554	1.0418	0.00138707	0.00837744	yes	-	-	-	-	-	-
Cs5g22390	3.06919	15.2088	0.283774	1.33264	2.23146	0.000305035	0.00230124	yes	-	-	-	-	-	-
Cs5g22500	7.18689	27.3832	0.34872	1.28964	1.88683	0.00648636	0.0297781	yes	-	-	-	-	-	-
Cs5g22740	1.01797	8.91264	0.103264	0.844871	3.03239	0.00107804	0.0067397	yes	-	-	-	-	-	-
Cs5g22800	21.9856	58.9179	1.21218	3.03893	1.32596	0.000185468	0.00149317	yes	-	-	-	-	-	-
Cs5g22810	945.864	440.3	71.139	33.7978	-1.07371	1.48e-08	2.88e-07	yes	-	-	-	-	-	-
Cs5g22920	3116.93	1459.57	227.429	112.774	-1.01198	1e-07	1.7e-06	yes	-	-	-	-	-	-
Cs5g23090	88.609	211.288	6.65745	15.6592	1.23396	0.00524123	0.0250148	yes	-	-	-	-	-	-
Cs5g23120	13.2335	91.8343	0.340723	2.35114	2.78669	3.1e-15	1.37e-13	yes	-	-	-	-	-	-
Cs5g23130	6.56332	27.8373	0.183191	0.778952	2.08818	3.2e-05	0.000314975	yes	-	-	-	-	-	-
Cs5g23210	340.154	1023.61	19.8747	55.1391	1.47214	4.03e-18	2.23e-16	yes	-	-	-	-	-	-
Cs5g23490	18.9318	56.1561	2.10652	5.72855	1.44331	1.26e-05	0.000137512	yes	Cs5g23490	PREDICTED: trigger factor-like [Fragaria vesca subsp. vesca]	-	-	-	GO:0044267//cellular protein metabolic process;GO:0045184//establishment of protein localization;GO:0044267//cellular protein metabolic process;GO:0045184//establishment of protein localization;GO:0044267//cellular protein metabolic process;GO:0045184//establishment of protein localization;GO:0044267//cellular protein metabolic process;GO:0045184//establishment of protein localization
Cs5g23800	31.0251	1.30827	32.6392	1.30794	-4.64124	7.23e-11	2.02e-09	yes	-	-	-	-	-	-
Cs5g23890	29.5363	68.4757	4.74387	11.0414	1.21879	2.38e-05	0.000242409	yes	-	-	-	-	-	-
Cs5g23990	16.7889	3.27066	5.35654	1.08065	-2.30941	0.00114632	0.00709568	yes	-	-	-	-	-	-
Cs5g24105	0.516625	10.4572	0.742465	12.7585	4.10299	0.00129272	0.00787753	yes	-	-	-	-	-	-
Cs5g24140	8.11319	25.3571	1.23851	3.74987	1.59823	0.00143931	0.00863681	yes	Cs5g24140	PREDICTED: probable LRR receptor-like serine/threonine-protein kinase At4g08850-like [Vitis vinifera]	-	-	GO:0016301//kinase activity	GO:0016310//phosphorylation
Cs5g24260	16.318	45.2811	0.652579	1.71532	1.39426	3.66e-05	0.000355523	yes	-	-	-	-	-	-
Cs5g24450	19.3719	5.06045	1.98836	0.445602	-2.15775	0.00541758	0.0257185	yes	Cs5g24450	PREDICTED: vinorine synthase-like [Fragaria vesca subsp. vesca]	-	-	GO:0016740//transferase activity	-
Cs5g24640	289.998	630.591	23.514	49.8312	1.08353	6.91e-10	1.69e-08	yes	Cs5g24640	PREDICTED: UDP-glycosyltransferase 76C4 [Vitis vinifera]	-	-	GO:0016757//transferase activity, transferring glycosyl groups	-
Cs5g24670	1068.15	221.599	205.325	43.5221	-2.23809	2.46e-37	5.54e-35	yes	Cs5g24670	defective in induced resistance 3 protein [Nicotiana tabacum]	-	-	GO:0046914//transition metal ion binding;GO:0008289//lipid binding	GO:0009627//systemic acquired resistance
Cs5g24730	452.097	949.203	29.837	61.6003	1.04584	8.1e-09	1.65e-07	yes	Cs5g24730	15-cis-zeta-carotene isomerase [Theobroma cacao]	-	-	GO:0016859//cis-trans isomerase activity	GO:0016119//carotene metabolic process
Cs5g24820	95.0198	29.0093	6.90477	2.12414	-1.70072	1.48e-07	2.44e-06	yes	Cs5g24820	flavonol 3-O-glucosyltransferase [Citrus x paradisi]	ko01100//Metabolic pathways;ko01110//Biosynthesis of secondary metabolites;ko00942//Anthocyanin biosynthesis	-	GO:0035251//UDP-glucosyltransferase activity	GO:0016138;GO:0051553
Cs5g24910	2.03593	8.74004	0.392217	1.64202	2.06575	0.00872776	0.0381672	yes	Cs5g24910	Caffeic acid 3-O-methyltransferase [Ipomoea nil]	-	-	GO:0008171//O-methyltransferase activity	-
Cs5g25010	12.2309	42.5645	1.14979	3.80726	1.72739	1.44e-06	1.94e-05	yes	Cs5g25010	Caffeic acid 3-O-methyltransferase 1 isoform 1 [Theobroma cacao]	-	-	GO:0008168//methyltransferase activity	-
Cs5g25140	234.301	98.0303	11.2743	4.60722	-1.29107	1.22e-07	2.04e-06	yes	Cs5g25140	Phosphorylase superfamily protein [Theobroma cacao]	-	GO:0043231//intracellular membrane-bounded organelle;GO:0043231//intracellular membrane-bounded organelle	GO:0052689//carboxylic ester hydrolase activity;GO:0052689//carboxylic ester hydrolase activity	GO:0055086//nucleobase-containing small molecule metabolic process;GO:0055086//nucleobase-containing small molecule metabolic process
Cs5g25240	2.522	23.8488	0.303472	2.95207	3.28209	4.45e-07	6.64e-06	yes	Cs5g25240	Myb domain protein 107 [Theobroma cacao]	-	-	GO:0005488//binding	GO:0001101//response to acid
Cs5g25370	3473.28	557.283	245.949	43.0737	-2.51348	4.33e-29	5.67e-27	yes	Cs5g25370	AMT1;2 [Citrus trifoliata]	-	GO:0031224//intrinsic component of membrane	GO:0015077//monovalent inorganic cation transmembrane transporter activity	GO:0015695//organic cation transport;GO:0015696//ammonium transport;GO:0051707//response to other organism
Cs5g25380	28.549	95.041	1.64931	5.207	1.65859	9.08e-10	2.18e-08	yes	Cs5g25380	Ammonium transporter [Medicago truncatula]	-	GO:0009534//chloroplast thylakoid;GO:0016020//membrane	-	GO:0015696//ammonium transport
Cs5g25460	168.603	71.7374	8.84446	3.62094	-1.28841	1.26e-05	0.000137066	yes	Cs5g25460	ILITYHIA isoform 1 [Theobroma cacao]	-	-	GO:0022892	GO:0010876//lipid localization
Cs5g25550	5.08983	0	16.7611	0.001	-14.0328	0.00321396	0.0167262	yes	-	-	-	-	-	-
Cs5g25560	23.5202	0.65413	25.1963	0.65397	-5.26784	6.37e-08	1.11e-06	yes	-	-	-	-	-	-
Cs5g25740	12.2462	83.0763	1.74598	12.0362	2.78527	6.38e-06	7.51e-05	yes	Cs5g25740	germin-like protein [Citrus limon]	-	GO:0030312	GO:0046914//transition metal ion binding	-
Cs5g25760	50.8831	339.91	6.04753	40.4636	2.74221	0.000157316	0.00129999	yes	Cs5g25760	germin-like protein [Citrus limon]	-	-	GO:0046914//transition metal ion binding	-
Cs5g25810	291.353	649.124	81.4688	175.411	1.10642	1.03e-12	3.6e-11	yes	Cs5g25810	PREDICTED: germin-like protein subfamily 1 member 14 [Vitis vinifera]	-	-	GO:0046914//transition metal ion binding	-
Cs5g25880	27.4393	6.77764	1.83112	0.426994	-2.10044	0.000133899	0.00112702	yes	Cs5g25880	Cytochrome P450 [Theobroma cacao]	-	GO:0043231//intracellular membrane-bounded organelle	GO:0046914//transition metal ion binding;GO:0046906//tetrapyrrole binding;GO:0016709//oxidoreductase activity, acting on paired donors, with incorporation or reduction of molecular oxygen, NAD(P)H as one donor, and incorporation of one atom of oxygen	GO:0009639//response to red or far red light;GO:0042742//defense response to bacterium;GO:0042430;GO:0019761//glucosinolate biosynthetic process;GO:0019752//carboxylic acid metabolic process
Cs5g26010	23.8687	85.0564	1.97443	6.57453	1.73545	7.47e-09	1.53e-07	yes	-	-	-	-	-	-
Cs5g26070	314.931	26.1927	21.4973	1.72938	-3.63583	1.96e-28	2.46e-26	yes	Cs5g26070	PREDICTED: probable receptor-like protein kinase At1g11050-like [Solanum lycopersicum]	-	GO:0043231//intracellular membrane-bounded organelle	GO:0004674//protein serine/threonine kinase activity;GO:0032550	GO:0006796//phosphate-containing compound metabolic process;GO:0006464//cellular protein modification process
Cs5g26080	6.60915	23.5036	0.333003	1.11068	1.73784	0.000163291	0.00134122	yes	Cs5g26080	violaxanthin de-epoxidase [Citrus sinensis]	ko01100//Metabolic pathways;ko01110//Biosynthesis of secondary metabolites;ko00906//Carotenoid biosynthesis	GO:0031976;GO:0044436	GO:0016491//oxidoreductase activity	GO:0032787//monocarboxylic acid metabolic process;GO:0006950//response to stress;GO:0006778//porphyrin-containing compound metabolic process;GO:0016122//xanthophyll metabolic process
Cs5g26120	36.0844	106.498	1.96815	5.29296	1.42724	2.84e-09	6.26e-08	yes	Cs5g26120	PREDICTED: pentatricopeptide repeat-containing protein At5g15010, mitochondrial-like [Cucumis sativus]	-	GO:0043231//intracellular membrane-bounded organelle	-	-
Cs5g26130	133.87	527.947	8.3872	33.1305	1.9819	1.42e-20	9.55e-19	yes	-	-	-	-	-	-
Cs5g26230	2.02066	12.4559	0.155498	0.928601	2.57817	0.000503353	0.00353999	yes	-	-	-	-	-	-
Cs5g26290	1188.02	533.396	138.671	62.9871	-1.13853	5.68e-09	1.19e-07	yes	Cs5g26290	Alpha-expansin 1 precursor [Theobroma cacao]	-	GO:0030312	-	GO:0071555//cell wall organization
Cs5g26370	26.0727	60.6987	2.69787	5.96319	1.14426	0.000211736	0.00167914	yes	Cs5g26370	Heat shock protein 60-3A isoform 3 [Theobroma cacao]	ko03018//RNA degradation	GO:0043231//intracellular membrane-bounded organelle;GO:0044446;GO:0044444//cytoplasmic part	GO:0097159//organic cyclic compound binding;GO:1901363;GO:0036094//small molecule binding	GO:0050896//response to stimulus;GO:0006457//protein folding
Cs5g26450	610.937	262.365	33.0272	13.6466	-1.27511	2.08e-09	4.69e-08	yes	Cs5g26450	O-Glycosyl hydrolases family 17 protein [Theobroma cacao]	-	GO:0005911//cell-cell junction;GO:0031225//anchored component of membrane	GO:0008422//beta-glucosidase activity	GO:0044238
Cs5g26580	13.1725	3.88849	0.631626	0.180463	-1.80736	0.0118773	0.0488131	yes	Cs5g26580	NDH-dependent cyclic electron flow 1 [Theobroma cacao]	-	-	-	GO:0008152//metabolic process
Cs5g26630	244.22	498.546	10.0634	20.6215	1.03503	2.32e-06	3.02e-05	yes	Cs5g26630	PREDICTED: LRR receptor-like serine/threonine-protein kinase GSO1 [Vitis vinifera]	-	-	GO:0016491//oxidoreductase activity	GO:0008152//metabolic process
Cs5g26890	241.472	680.832	5.16531	14.2942	1.46851	8.92e-16	4.13e-14	yes	-	-	-	-	-	-
Cs5g26910	49.5319	19.7151	3.21408	1.25324	-1.35874	0.00155442	0.00920791	yes	Cs5g26910	PREDICTED: annexin D8-like [Cucumis sativus]	-	-	GO:0005543//phospholipid binding;GO:0046872//metal ion binding;GO:0005543//phospholipid binding;GO:0046872//metal ion binding	-
Cs5g26950	1129.45	70.0018	513.889	32.3983	-3.98747	1.3e-55	6.53e-53	yes	-	-	-	-	-	-
Cs5g26970	3413.8	623.785	729.979	135.634	-2.42814	2.13e-40	5.68e-38	yes	Cs5g26970	PREDICTED: mavicyanin-like [Fragaria vesca subsp. vesca]	-	-	GO:0046914//transition metal ion binding	-
Cs5g27050	601.665	122.16	31.4721	6.31877	-2.31636	8.44e-31	1.24e-28	yes	Cs5g27050	Hermes [Theobroma cacao]	-	-	GO:0016772//transferase activity, transferring phosphorus-containing groups	GO:0006796//phosphate-containing compound metabolic process
Cs5g27090	69.3746	154.559	4.36568	9.43685	1.1121	6.3e-06	7.43e-05	yes	-	-	-	-	-	-
Cs5g27350	166.051	50.8593	4.49908	1.41102	-1.67289	1.53e-10	4.12e-09	yes	Cs5g27350	C2 calcium/lipid-binding plant phosphoribosyltransferase family protein [Theobroma cacao]	-	-	GO:0016740//transferase activity	-
Cs5g27370	476.971	135.034	79.8692	21.4322	-1.89786	8.82e-18	4.82e-16	yes	-	-	-	-	-	-
Cs5g27440	217.114	100.383	10.5815	4.62165	-1.19506	1.81e-05	0.000190598	yes	Cs5g27440	PREDICTED: transcriptional activator Myb-like [Glycine max]	-	-	GO:0003676//nucleic acid binding	-
Cs5g27580	13.7502	1.30827	0.833263	0.0784825	-3.40833	7.02e-05	0.000635928	yes	Cs5g27580	cytochrome P450 [Populus trichocarpa]	-	-	GO:0046906//tetrapyrrole binding;GO:0046914//transition metal ion binding;GO:0016709//oxidoreductase activity, acting on paired donors, with incorporation or reduction of molecular oxygen, NAD(P)H as one donor, and incorporation of one atom of oxygen	GO:0044710
Cs5g27610	38.1814	8.94892	4.7267	1.08621	-2.12152	2.12e-05	0.000218812	yes	Cs5g27610	ER lumen protein retaining receptor family protein isoform 1 [Theobroma cacao]	-	GO:0031224//intrinsic component of membrane;GO:0043231//intracellular membrane-bounded organelle	GO:0005048//signal sequence binding	GO:0035437//maintenance of protein localization in endoplasmic reticulum
Cs5g27660	52.9954	25.6386	3.46253	1.60076	-1.11307	0.00868273	0.0380063	yes	-	-	-	-	-	-
Cs5g27880	403.298	894.801	18.634	40.3257	1.11376	1.67e-12	5.66e-11	yes	Cs5g27880	Purple acid phosphatase 15 isoform 1 [Theobroma cacao]	-	-	GO:0016791//phosphatase activity;GO:0043169//cation binding	GO:0009856//pollination;GO:0006796//phosphate-containing compound metabolic process;GO:0044707
Cs5g27980	9.6936	0	1.68287	0.001	-10.7167	1.91e-05	0.000200721	yes	-	-	-	-	-	-
Cs5g28100	83.2595	177.554	14.3857	29.6898	1.04534	9.52e-07	1.33e-05	yes	-	-	-	-	-	-
Cs5g28220	33.6082	6.50502	7.87928	1.48711	-2.40555	4.88e-06	5.92e-05	yes	-	-	-	-	-	-
Cs5g28250	243.053	1359.13	5.21598	27.4814	2.39745	2.23e-40	5.87e-38	yes	Cs5g28250	Extra-large G-protein 1 [Theobroma cacao]	-	-	GO:0000166//nucleotide binding	GO:0044763;GO:0009743//response to carbohydrate;GO:0050789//regulation of biological process
Cs5g28260	649.163	1704.04	15.0168	37.2313	1.30995	1.71e-16	8.37e-15	yes	Cs5g28260	Extra-large G-protein 1 [Theobroma cacao]	-	-	GO:0017076//purine nucleotide binding	GO:0009743//response to carbohydrate;GO:0007165//signal transduction
Cs5g28270	4.08715	39.8117	80.9321	784.591	3.27716	2.19e-11	6.57e-10	yes	-	-	-	-	-	-
Cs5g28380	271.981	129.274	41.8049	19.4193	-1.10619	1.97e-06	2.6e-05	yes	-	-	-	-	-	-
Cs5g28400	436.879	210.47	41.371	18.5828	-1.15465	1.07e-05	0.000119228	yes	Cs5g28400	nonsymbiotic hemoglobin [Alnus firma]	-	GO:0005911//cell-cell junction;GO:0044444//cytoplasmic part;GO:0016020//membrane;GO:0030312	GO:0046906//tetrapyrrole binding;GO:0046914//transition metal ion binding	GO:0015669
Cs5g28563	26.088	56.1198	1.44208	2.96632	1.04052	0.00166066	0.00973511	yes	-	-	-	-	-	-
Cs5g28640	32.0583	77.8972	1.02334	2.36729	1.20996	3.98e-05	0.000383328	yes	Cs5g28640	PREDICTED: probable LRR receptor-like serine/threonine-protein kinase At3g47570-like, partial [Vitis vinifera]	-	-	GO:0016772//transferase activity, transferring phosphorus-containing groups;GO:0016772//transferase activity, transferring phosphorus-containing groups	-
Cs5g28710	39.5938	12.9738	2.44049	0.776137	-1.65279	0.000296832	0.00224815	yes	Cs5g28710	2-oxoglutarate and Fe(II)-dependent oxygenase superfamily protein [Theobroma cacao]	-	-	GO:0046914//transition metal ion binding;GO:0016706//oxidoreductase activity, acting on paired donors, with incorporation or reduction of molecular oxygen, 2-oxoglutarate as one donor, and incorporation of one atom each of oxygen into both donors	GO:0051553
Cs5g28720	156.889	66.8037	13.7283	5.39093	-1.34855	0.00106104	0.0066424	yes	Cs5g28720	2-oxoglutarate and Fe(II)-dependent oxygenase superfamily protein [Theobroma cacao]	-	-	GO:0046914//transition metal ion binding;GO:0016706//oxidoreductase activity, acting on paired donors, with incorporation or reduction of molecular oxygen, 2-oxoglutarate as one donor, and incorporation of one atom each of oxygen into both donors	GO:0044710
Cs5g28730	0	13.3189	0.001	0.894318	9.80464	6.85e-07	9.88e-06	yes	Cs5g28730	2-oxoglutarate-dependent dioxygenase [Populus trichocarpa]	-	-	GO:0046914//transition metal ion binding;GO:0016706//oxidoreductase activity, acting on paired donors, with incorporation or reduction of molecular oxygen, 2-oxoglutarate as one donor, and incorporation of one atom each of oxygen into both donors	GO:0051553
Cs5g28800	21.2551	2.75284	2.55389	0.321653	-2.98912	6.18e-05	0.000568314	yes	Cs5g28800	PREDICTED: probable inactive receptor kinase RLK902-like [Vitis vinifera]	-	-	GO:0032550;GO:0016301//kinase activity	GO:0006464//cellular protein modification process;GO:0006796//phosphate-containing compound metabolic process
Cs5g28820	9.14644	0	0.322823	0.001	-8.3346	2.91e-05	0.000290682	yes	-	-	-	-	-	-
Cs5g28890	262.076	115.656	39.2765	16.5402	-1.24769	1.25e-06	1.71e-05	yes	-	-	-	-	-	-
Cs5g29050	144.004	64.6872	5.98853	2.84944	-1.07152	1.91e-05	0.000200332	yes	Cs5g29050	Heme oxygenase-like, multi-helical isoform 1 [Theobroma cacao]	-	GO:0044444//cytoplasmic part;GO:0044444//cytoplasmic part;GO:0044444//cytoplasmic part	-	-
Cs5g29090	468.922	201.312	12.4856	5.34056	-1.2252	8.93e-07	1.26e-05	yes	-	-	-	-	-	-
Cs5g29220	70.2092	13.419	12.2479	2.267	-2.43368	1.55e-10	4.18e-09	yes	Cs5g29220	PREDICTED: probable LRR receptor-like serine/threonine-protein kinase At4g08850-like [Glycine max]	-	GO:0016020//membrane	GO:0004672//protein kinase activity;GO:0097159//organic cyclic compound binding;GO:0016491//oxidoreductase activity;GO:1901363;GO:0036094//small molecule binding	GO:0006468//protein phosphorylation;GO:0035556//intracellular signal transduction;GO:0044710
Cs5g29260	32.6208	12.7648	0.933622	0.359728	-1.37593	0.00284503	0.0151382	yes	Cs5g29260	PREDICTED: probable LRR receptor-like serine/threonine-protein kinase At4g08850-like [Solanum lycopersicum]	-	GO:0031224//intrinsic component of membrane	GO:0032550;GO:0016628//oxidoreductase activity, acting on the CH-CH group of donors, NAD or NADP as acceptor;GO:0004702//receptor signaling protein serine/threonine kinase activity	GO:0035556//intracellular signal transduction;GO:0044710;GO:0032147//activation of protein kinase activity
Cs5g29300	217.084	102.228	11.3356	5.4104	-1.06705	6.59e-06	7.73e-05	yes	Cs5g29300	Peptide transporter PTR3-A [Theobroma cacao]	-	-	-	GO:0051234//establishment of localization
Cs5g29380	42.831	129.202	3.78724	10.6469	1.49121	5.12e-09	1.08e-07	yes	Cs5g29380	Polyadenylate-binding protein 2-binding protein 2 [Theobroma cacao]	-	-	-	GO:0009987//cellular process
Cs5g29830	297.779	98.2118	33.4541	11.5437	-1.53508	1.65e-12	5.61e-11	yes	Cs5g29830	myb-related transcription factor LBM1 [Nicotiana tabacum]	-	-	-	GO:0009725//response to hormone
Cs5g30010	10.1644	0.65413	4.97574	0.31162	-3.99705	0.000430245	0.00310706	yes	-	-	-	-	-	-
Cs5g30160	110.002	14.6272	33.4121	4.58125	-2.86656	2.33e-15	1.04e-13	yes	-	-	-	-	-	-
Cs5g30390	72.7159	26.529	5.97006	2.00745	-1.57238	1.63e-05	0.000173197	yes	Cs5g30390	PREDICTED: auxin-induced protein 22B-like [Glycine max]	-	GO:0043231//intracellular membrane-bounded organelle	GO:0005515//protein binding	GO:0009755//hormone-mediated signaling pathway;GO:0006351//transcription, DNA-templated
Cs5g30520	54.0286	15.0724	2.40899	0.665953	-1.85494	3.4e-06	4.29e-05	yes	Cs5g30520	Pyruvate kinase isozyme A, chloroplastic isoform 1 [Theobroma cacao]	ko01100//Metabolic pathways;ko01110//Biosynthesis of secondary metabolites;ko00230//Purine metabolism;ko00010//Glycolysis / Gluconeogenesis;ko00620//Pyruvate metabolism;ko00710//Carbon fixation in photosynthetic organisms	GO:0009536//plastid	GO:0032550;GO:0031420;GO:0016301//kinase activity	GO:0044238;GO:0010038//response to metal ion;GO:0006091//generation of precursor metabolites and energy;GO:0006796//phosphate-containing compound metabolic process
Cs5g30540	363.751	775.901	28.8767	59.0976	1.03319	6.71e-12	2.13e-10	yes	Cs5g30540	dwarf 27 [Medicago truncatula]	-	GO:0009536//plastid	GO:0046914//transition metal ion binding;GO:0016853//isomerase activity	GO:0001763//morphogenesis of a branching structure;GO:0016106//sesquiterpenoid biosynthetic process
Cs5g30560	89.4284	186.793	6.65225	13.5877	1.03039	2.53e-05	0.000255125	yes	-	-	-	-	-	-
Cs5g30580	888.313	11.5292	45.4043	0.643706	-6.14028	2.02e-108	2.34e-104	yes	Cs5g30580	Ammonium transporter 2 [Theobroma cacao]	-	GO:0031224//intrinsic component of membrane	GO:0015077//monovalent inorganic cation transmembrane transporter activity	GO:0015696//ammonium transport
Cs5g30640	133.232	405.077	3.14628	9.30167	1.56384	1.03e-13	3.99e-12	yes	Cs5g30640	PREDICTED: calcium-transporting ATPase 12, plasma membrane-type-like [Vitis vinifera]	-	GO:0031224//intrinsic component of membrane	GO:0043169//cation binding;GO:0032550;GO:0019829//cation-transporting ATPase activity	GO:0006816//calcium ion transport
Cs5g30700	57.0367	25.2934	2.64792	1.16294	-1.18708	0.00139579	0.00842352	yes	Cs5g30700	Indeterminate(ID)-domain 12 [Theobroma cacao]	-	-	GO:0005488//binding	-
Cs5g30850	182.87	64.6413	7.57501	2.61739	-1.53312	0.00173829	0.0101082	yes	Cs5g30850	PREDICTED: sulfate transporter 3.1-like [Vitis vinifera]	-	GO:0031224//intrinsic component of membrane;GO:0009536//plastid;GO:0031224//intrinsic component of membrane;GO:0009536//plastid;GO:0031224//intrinsic component of membrane;GO:0009536//plastid	GO:0015291//secondary active transmembrane transporter activity;GO:0015103//inorganic anion transmembrane transporter activity;GO:0015291//secondary active transmembrane transporter activity;GO:0015103//inorganic anion transmembrane transporter activity;GO:0015291//secondary active transmembrane transporter activity;GO:0015103//inorganic anion transmembrane transporter activity	GO:0044763;GO:0008272//sulfate transport;GO:0044763;GO:0008272//sulfate transport;GO:0044763;GO:0008272//sulfate transport
Cs5g31060	210.477	629.601	14.1677	41.2974	1.54344	1.07e-19	6.63e-18	yes	-	-	-	-	-	-
Cs5g31150	80.4194	189.918	10.1325	21.8192	1.10662	8.01e-09	1.63e-07	yes	Cs5g31150	Os03g0701300 [Oryza sativa Japonica Group]	-	GO:0009536//plastid;GO:0009536//plastid	-	-
Cs5g31210	46.157	156.785	1.99948	6.68121	1.74048	1.38e-07	2.27e-06	yes	Cs5g31210	Copalyl diphosphate synthase [Theobroma cacao]	ko01100//Metabolic pathways;ko01110//Biosynthesis of secondary metabolites;ko00904//Diterpenoid biosynthesis	-	GO:0046872//metal ion binding;GO:0016872//intramolecular lyase activity;GO:0016838//carbon-oxygen lyase activity, acting on phosphates	-
Cs5g31250	565.339	92.7421	30.3583	5.40381	-2.49004	2.87e-32	4.58e-30	yes	Cs5g31250	PATATIN-like protein 9, IIIB isoform 1 [Theobroma cacao]	-	-	-	GO:0044238
Cs5g31410	21.4079	47.825	2.22372	4.82934	1.11885	0.00128926	0.00785849	yes	Cs5g31410	PREDICTED: aluminum-activated malate transporter 13-like [Fragaria vesca subsp. vesca]	-	-	-	GO:0015740//C4-dicarboxylate transport
Cs5g31660	438.307	80.4138	58.9894	10.3516	-2.5106	4.3e-27	4.81e-25	yes	-	-	-	-	-	-
Cs5g32060	259.05	78.7055	14.2747	4.29218	-1.73368	9.67e-11	2.66e-09	yes	Cs5g32060	Major facilitator superfamily protein isoform 1 [Theobroma cacao]	-	GO:0031224//intrinsic component of membrane;GO:0044437;GO:0009536//plastid	GO:0022857//transmembrane transporter activity;GO:0016628//oxidoreductase activity, acting on the CH-CH group of donors, NAD or NADP as acceptor	GO:0044765;GO:0044763;GO:0044710
Cs5g32300	73.6881	26.9106	14.2829	5.24047	-1.44653	2.59e-05	0.000261673	yes	-	-	-	-	-	-
Cs5g32400	106.4	3.40697	4.17715	0.136206	-4.93866	3.48e-28	4.29e-26	yes	Cs5g32400	PREDICTED: auxin response factor 23-like [Vitis vinifera]	-	-	GO:0005488//binding	GO:0009725//response to hormone;GO:0006351//transcription, DNA-templated;GO:0044702//single organism reproductive process;GO:0048367//shoot system development;GO:0050794//regulation of cellular process
Cs5g32420	28.5948	89.0538	2.07933	6.42565	1.62772	3.37e-08	6.2e-07	yes	Cs5g32420	flavine-containing monoxygenase [Populus trichocarpa]	-	-	GO:0016709//oxidoreductase activity, acting on paired donors, with incorporation or reduction of molecular oxygen, NAD(P)H as one donor, and incorporation of one atom of oxygen;GO:0000166//nucleotide binding;GO:0016709//oxidoreductase activity, acting on paired donors, with incorporation or reduction of molecular oxygen, NAD(P)H as one donor, and incorporation of one atom of oxygen;GO:0000166//nu…	GO:0044710;GO:0044710
Cs5g32440	38.212	129.174	2.77095	9.35887	1.75595	6.68e-12	2.13e-10	yes	Cs5g32440	flavine-containing monoxygenase [Populus trichocarpa]	-	-	GO:0016709//oxidoreductase activity, acting on paired donors, with incorporation or reduction of molecular oxygen, NAD(P)H as one donor, and incorporation of one atom of oxygen;GO:0000166//nucleotide binding	GO:0044710
Cs5g32630	29.0808	63.0337	1.56791	3.25452	1.0536	0.000749658	0.0049573	yes	Cs5g32630	PREDICTED: peptide chain release factor 1 [Vitis vinifera]	-	GO:0009536//plastid;GO:0005737//cytoplasm	GO:0003747//translation release factor activity;GO:0003747//translation release factor activity	GO:0009668;GO:0006412//translation;GO:0044699;GO:0009657//plastid organization;GO:0006412//translation
Cs5g32720	89.1868	204.719	2.60986	5.65147	1.11465	2.25e-06	2.93e-05	yes	-	-	-	-	-	-
Cs5g32780	168.68	81.9488	27.5692	13.0474	-1.07929	0.0105577	0.0444881	yes	Cs5g32780	phi class glutathione transferase GSTF3 [Populus trichocarpa]	-	-	GO:0016765//transferase activity, transferring alkyl or aryl (other than methyl) groups	-
Cs5g32830	262.452	844.812	22.689	74.8168	1.72137	1.99e-25	1.99e-23	yes	Cs5g32830	PREDICTED: cyclin-dependent kinase 12-like [Cicer arietinum]	-	-	GO:0043169//cation binding	GO:0006812//cation transport
Cs5g32840	168.738	356.315	44.1512	90.3333	1.0328	1.32e-09	3.07e-08	yes	-	-	-	-	-	-
Cs5g33290	5290.2	2106.03	650.242	261.628	-1.31346	1.96e-10	5.19e-09	yes	Cs5g33290	PREDICTED: indole-3-acetic acid-induced protein ARG2-like [Cucumis sativus]	-	-	-	GO:1901700;GO:0009628//response to abiotic stimulus;GO:0006979//response to oxidative stress;GO:1901700;GO:0009628//response to abiotic stimulus;GO:0006979//response to oxidative stress
Cs5g33320	5216.52	2163.72	752.845	310.095	-1.27964	2.89e-10	7.47e-09	yes	Cs5g33320	PREDICTED: indole-3-acetic acid-induced protein ARG2-like [Cucumis sativus]	-	-	-	GO:1901700;GO:0009628//response to abiotic stimulus;GO:0006979//response to oxidative stress
Cs5g33450	58.07	19.2336	2.87041	0.943794	-1.60471	2.08e-05	0.000215754	yes	Cs5g33450	PREDICTED: probable pectinesterase/pectinesterase inhibitor 40-like [Vitis vinifera]	ko01100//Metabolic pathways;ko00500//Starch and sucrose metabolism;ko00040//Pentose and glucuronate interconversions	GO:0030312;GO:0030312	GO:0030234//enzyme regulator activity;GO:0052689//carboxylic ester hydrolase activity;GO:0030234//enzyme regulator activity;GO:0052689//carboxylic ester hydrolase activity	GO:0071555//cell wall organization;GO:0000272//polysaccharide catabolic process;GO:0044092//negative regulation of molecular function;GO:0071555//cell wall organization;GO:0000272//polysaccharide catabolic process;GO:0044092//negative regulation of molecular function
Cs5g33490	80.3431	3.09805	4.89902	0.182045	-4.75013	8.81e-22	6.84e-20	yes	Cs5g33490	PREDICTED: cysteine-rich receptor-like protein kinase 11-like [Vitis vinifera]	-	-	GO:0016301//kinase activity	GO:0006796//phosphate-containing compound metabolic process
Cs5g33540	3073.26	768.823	198.942	51.6024	-1.94684	6.19e-28	7.39e-26	yes	Cs5g33540	ethylene responsive transcription factor 2b [Prunus salicina]	-	GO:0043231//intracellular membrane-bounded organelle	GO:0003676//nucleic acid binding;GO:0001071//nucleic acid binding transcription factor activity	GO:0006351//transcription, DNA-templated
Cs5g33630	46.3404	101.546	2.79888	5.72385	1.03214	4.4e-06	5.39e-05	yes	-	-	-	-	-	-
Cs5g33670	259.019	107.469	5.93013	2.37912	-1.31764	7.73e-08	1.34e-06	yes	Cs5g33670	Cellulose synthase-like D5 [Theobroma cacao]	ko01100//Metabolic pathways;ko00500//Starch and sucrose metabolism;ko00520//Amino sugar and nucleotide sugar metabolism	GO:0031224//intrinsic component of membrane	GO:0019187//beta-1,4-mannosyltransferase activity;GO:0016759//cellulose synthase activity	GO:0030243//cellulose metabolic process;GO:0070085//glycosylation;GO:0044767;GO:0006970//response to osmotic stress
Cs5g33680	782.988	313.033	41.1321	16.9468	-1.27926	1.49e-12	5.07e-11	yes	Cs5g33680	Galacturonosyltransferase-like 7 isoform 1 [Theobroma cacao]	-	-	GO:0016740//transferase activity;GO:0016740//transferase activity	-
Cs5g33820	807.826	228.15	236.803	67.0706	-1.81993	2.23e-16	1.08e-14	yes	-	-	-	-	-	-
Cs5g33920	37.2093	88.236	4.27525	10.888	1.34865	2.45e-05	0.000248045	yes	Cs5g33920	PREDICTED: probable carboxylesterase 2 [Vitis vinifera]	-	-	GO:0016787//hydrolase activity	-
Cs5g33990	352.962	155.213	29.3215	12.8958	-1.18505	1.79e-07	2.89e-06	yes	Cs5g33990	PREDICTED: probable carboxylesterase 5-like [Fragaria vesca subsp. vesca]	-	-	GO:0016787//hydrolase activity	GO:0006281//DNA repair
Cs5g34260	869.977	361.685	74.4539	32.4468	-1.19827	4.58e-09	9.71e-08	yes	Cs5g34260	Hormone-sensitive lipase [Medicago truncatula]	-	-	GO:0003824//catalytic activity	-
Cs5g34800	18.9012	42.746	1.37683	2.86088	1.05511	0.00648157	0.0297663	yes	-	-	-	-	-	-
Cs5g35030	25.4797	83.9296	1.22968	3.78121	1.62057	7.32e-09	1.5e-07	yes	-	-	-	-	-	-
Cs5g35060	251.787	64.8961	29.6487	7.56747	-1.97009	6.94e-17	3.53e-15	yes	Cs5g35060	O-methyltransferase [Theobroma cacao]	-	-	GO:0005515//protein binding;GO:0008171//O-methyltransferase activity	GO:0008152//metabolic process
Cs5g35070	142.94	17.2711	14.4367	1.69343	-3.09173	1.41e-20	9.46e-19	yes	Cs5g35070	caffeic acid 3-O-methyltransferase [Populus trichocarpa]	-	-	GO:0005515//protein binding;GO:0008171//O-methyltransferase activity	GO:0008152//metabolic process
Cs5g35080	10.7422	2.0987	1.80645	0.342008	-2.40105	0.00446146	0.0219131	yes	Cs5g35080	O-methyltransferase [Theobroma cacao]	-	-	GO:0005515//protein binding;GO:0008171//O-methyltransferase activity	GO:0008152//metabolic process
Cs5g35190	7.68823	20.5781	0.330842	0.842294	1.34818	0.00579964	0.0272416	yes	Cs5g35190	universal stress protein family protein [Arabidopsis lyrata subsp. lyrata]	-	-	-	GO:0050896//response to stimulus
Cs5g35250	30.0988	95.8953	8.36205	26.4872	1.66337	2.56e-08	4.78e-07	yes	Cs5g35250	PREDICTED: DNA mismatch repair protein MSH1, mitochondrial-like [Fragaria vesca subsp. vesca]	-	-	GO:0046872//metal ion binding	-
Cs5g35310	100.58	3.85219	5.80959	0.220322	-4.72075	5.64e-23	4.87e-21	yes	Cs5g35310	Chlorsulfuron/imidazolinone resistant 1 [Theobroma cacao]	ko01100//Metabolic pathways;ko01110//Biosynthesis of secondary metabolites;ko00770//Pantothenate and CoA biosynthesis;ko00290//Valine, leucine and isoleucine biosynthesis;ko00650//Butanoate metabolism;ko00660//C5-Branched dibasic acid metabolism	-	GO:0046872//metal ion binding;GO:0019842//vitamin binding;GO:0016744;GO:0000166//nucleotide binding	GO:0008652//cellular amino acid biosynthetic process;GO:0006549//isoleucine metabolic process;GO:0006573//valine metabolic process
Cs5g35330	3239.47	806.192	368.78	91.1322	-2.01673	1.05e-25	1.05e-23	yes	Cs5g35330	PREDICTED: kynurenine formamidase-like [Fragaria vesca subsp. vesca]	-	GO:0030312;GO:0043231//intracellular membrane-bounded organelle;GO:0043231//intracellular membrane-bounded organelle	-	GO:0006970//response to osmotic stress
Cs6g01070	439.505	173.547	10.0672	3.83253	-1.3933	1.14e-08	2.26e-07	yes	-	-	-	-	-	-
Cs6g01080	103.97	39.6028	2.07076	0.777054	-1.41407	8.1e-06	9.28e-05	yes	-	-	-	-	-	-
Cs6g01370	20.3135	3.88849	0.715595	0.130909	-2.45058	7.65e-05	0.000685602	yes	Cs6g01370	PREDICTED: probable LRR receptor-like serine/threonine-protein kinase At3g47570-like [Vitis vinifera]	-	-	GO:0016301//kinase activity	GO:0044763;GO:0006955//immune response;GO:0050794//regulation of cellular process;GO:0008152//metabolic process;GO:0051716//cellular response to stimulus
Cs6g01480	6.63971	25.2207	0.207373	0.72654	1.80881	0.000134693	0.00113205	yes	-	-	-	-	-	-
Cs6g01730	453.619	45.3263	27.5093	2.69268	-3.3528	3.21e-33	5.38e-31	yes	-	-	-	-	-	-
Cs6g01930	13.1419	31.0717	3.21489	7.61	1.24312	0.00342398	0.0176092	yes	-	-	-	-	-	-
Cs6g02170	79.9792	303.666	4.98892	17.1219	1.77904	6.52e-21	4.6e-19	yes	-	-	-	-	-	-
Cs6g02250	14.814	41.8015	0.339332	0.915085	1.43121	0.00125884	0.00770147	yes	-	-	-	-	-	-
Cs6g02290	23.291	2.88915	0.952103	0.118427	-3.00712	5.26e-05	0.000493262	yes	-	-	-	-	-	-
Cs6g02380	4.60377	23.9488	0.317875	1.58405	2.31709	8.13e-06	9.31e-05	yes	-	-	-	-	-	-
Cs6g02530	38.2884	113.893	2.87441	8.04983	1.48569	2.24e-08	4.23e-07	yes	-	-	-	-	-	-
Cs6g02750	217.601	34.9601	15.0721	2.36138	-2.67417	5.83e-23	5.02e-21	yes	-	-	-	-	-	-
Cs6g02930	4.58849	17.4801	0.664044	2.42316	1.86754	0.000544264	0.00378628	yes	-	-	-	-	-	-
Cs6g03670	656.589	4998.21	64.5521	497.769	2.94694	1.58e-59	9.39e-57	yes	-	-	-	-	-	-
Cs6g03700	2.55256	10.3572	0.10455	0.395103	1.91803	0.00615712	0.0285784	yes	-	-	-	-	-	-
Cs6g03730	6.12308	18.0979	0.627617	1.78826	1.5106	0.00402796	0.0201468	yes	-	-	-	-	-	-
Cs6g03830	100.43	449.312	17.9469	74.4389	2.05232	1.3e-26	1.39e-24	yes	-	-	-	-	-	-
Cs6g04560	1615.21	721.697	153.929	70.7212	-1.12206	3.55e-10	9.04e-09	yes	-	-	-	-	-	-
Cs6g05210	40.6882	16.8622	3.95992	1.61194	-1.29667	0.00189026	0.0108126	yes	-	-	-	-	-	-
Cs6g05250	32.0889	11.1113	0.684455	0.232818	-1.55575	0.00335335	0.0172999	yes	-	-	-	-	-	-
Cs6g05370	0	11.8744	0.001	0.745852	9.54275	9.05e-06	0.000102335	yes	-	-	-	-	-	-
Cs6g05510	1.50404	8.74004	0.134654	0.812453	2.59303	0.00401007	0.020092	yes	-	-	-	-	-	-
Cs6g05660	413.891	60.1897	120.011	17.8624	-2.74817	3.62e-27	4.11e-25	yes	-	-	-	-	-	-
Cs6g05770	61.7475	0	2.7055	0.001	-11.4017	4.02e-22	3.23e-20	yes	-	-	-	-	-	-
Cs6g05870	13.6738	1.92609	4.03446	0.54006	-2.90119	0.000731257	0.00485226	yes	-	-	-	-	-	-
Cs6g06020	71.1508	28.1462	3.06898	1.22498	-1.32499	8.33e-05	0.000738802	yes	-	-	-	-	-	-
Cs6g06610	60.6225	135.489	4.5953	10.3625	1.17315	0.000100101	0.000870072	yes	-	-	-	-	-	-
Cs6g06640	151.237	23.4672	9.02964	1.42858	-2.66009	2.37e-19	1.45e-17	yes	-	-	-	-	-	-
Cs6g06650	234.879	35.4054	13.1429	2.02056	-2.70145	1.21e-23	1.07e-21	yes	-	-	-	-	-	-
Cs6g06660	34.5804	14.4183	1.948	0.818088	-1.25167	0.00360433	0.0183492	yes	-	-	-	-	-	-
Cs6g06690	206.586	47.7612	31.4315	7.18698	-2.12875	4.87e-17	2.49e-15	yes	-	-	-	-	-	-
Cs6g06770	61.078	29.3544	6.47362	3.08905	-1.06741	0.00359303	0.0183098	yes	-	-	-	-	-	-
Cs6g06830	3037.32	699.23	128.984	28.0973	-2.19869	3.27e-30	4.58e-28	yes	-	-	-	-	-	-
Cs6g06890	12.7628	2.40762	0.749114	0.146378	-2.35549	0.00266689	0.0143403	yes	-	-	-	-	-	-
Cs6g07030	7.71879	0	0.324011	0.001	-8.3399	0.00171378	0.00998321	yes	-	-	-	-	-	-
Cs6g07200	2471.99	1073.42	282.536	115.12	-1.2953	8.5e-11	2.36e-09	yes	-	-	-	-	-	-
Cs6g07300	700.072	290.366	281.948	111.179	-1.34254	5.77e-10	1.43e-08	yes	-	-	-	-	-	-
Cs6g07330	60.0906	5.81459	3.89079	0.377877	-3.36407	3.33e-14	1.34e-12	yes	-	-	-	-	-	-
Cs6g07400	95.9793	234.809	5.16904	13.4786	1.3827	1.55e-08	3.01e-07	yes	-	-	-	-	-	-
Cs6g07410	139.553	362.185	7.52664	21.1363	1.48964	1.08e-12	3.77e-11	yes	-	-	-	-	-	-
Cs6g07450	126.608	300.704	7.20162	18.0652	1.32682	3.19e-11	9.33e-10	yes	-	-	-	-	-	-
Cs6g07470	213.895	91.3615	16.1011	6.41367	-1.32794	2.72e-07	4.27e-06	yes	-	-	-	-	-	-
Cs6g07510	512.937	119.326	25.9427	5.98275	-2.11645	3.54e-22	2.87e-20	yes	-	-	-	-	-	-
Cs6g07630	2.05122	14.0731	0.115202	0.751837	2.70625	9.42e-05	0.000823137	yes	-	-	-	-	-	-
Cs6g07700	246.241	123.833	34.8073	15.9533	-1.12554	4.37e-05	0.000417887	yes	-	-	-	-	-	-
Cs6g07780	39.5785	15.3813	1.75286	0.663845	-1.40079	0.00174658	0.0101411	yes	-	-	-	-	-	-
Cs6g07800	216.143	80.1686	12.2537	4.84696	-1.33807	1.91e-08	3.66e-07	yes	-	-	-	-	-	-
Cs6g07840	462.87	2864.46	24.4689	146.077	2.5777	1.61e-43	4.89e-41	yes	-	-	-	-	-	-
Cs6g08300	23.4133	56.9466	1.66466	3.89745	1.2273	3.94e-05	0.000380167	yes	-	-	-	-	-	-
Cs6g08490	201.68	18.2431	33.0005	2.86354	-3.52661	9.8e-19	5.67e-17	yes	Cs6g08490	Myb-like HTH transcriptional regulator family protein isoform 1 [Theobroma cacao]	-	-	GO:0003676//nucleic acid binding	-
Cs6g08560	102.588	43.0549	5.09429	2.0387	-1.32123	0.00193901	0.0110502	yes	-	-	-	-	-	-
Cs6g08600	2400.43	604.871	125.39	30.0078	-2.06301	2.46e-22	2.04e-20	yes	Cs6g08600	omega-3 fatty acid desaturase [Citrus medica var. sarcodactylis]	ko01040//Biosynthesis of unsaturated fatty acids	GO:0009526//plastid envelope;GO:0009526//plastid envelope;GO:0009526//plastid envelope	GO:0016705//oxidoreductase activity, acting on paired donors, with incorporation or reduction of molecular oxygen;GO:0016705//oxidoreductase activity, acting on paired donors, with incorporation or reduction of molecular oxygen;GO:0016705//oxidoreductase activity, acting on paired donors, with incorporation or reduction of molecular oxygen	GO:0006950//response to stress;GO:0044710;GO:0044238;GO:0006950//response to stress;GO:0044710;GO:0044238;GO:0006950//response to stress;GO:0044710;GO:0044238
Cs6g08630	363.111	815.077	30.0609	66.265	1.14036	7.63e-13	2.71e-11	yes	Cs6g08630	Acyl-CoA oxidase 4 [Theobroma cacao]	ko01100//Metabolic pathways;ko04146//Peroxisome;ko00592//alpha-Linolenic acid metabolism;ko00071//Fatty acid metabolism;ko01040//Biosynthesis of unsaturated fatty acids	-	GO:0016634;GO:0000166//nucleotide binding	GO:0009062//fatty acid catabolic process;GO:0003006//developmental process involved in reproduction
Cs6g09110	0	4.54263	0.001	1.29287	10.3364	0.00619198	0.0287115	yes	-	-	-	-	-	-
Cs6g09150	744.816	2060.25	70.6384	189.315	1.42226	3.56e-16	1.71e-14	yes	Cs6g09150	Ferretin 1 isoform 1 [Theobroma cacao]	ko00860//Porphyrin and chlorophyll metabolism	GO:0009532//plastid stroma;GO:0009534//chloroplast thylakoid;GO:0009532//plastid stroma;GO:0009534//chloroplast thylakoid;GO:0009532//plastid stroma;GO:0009534//chloroplast thylakoid	GO:0016724;GO:0005506//iron ion binding;GO:0016724;GO:0005506//iron ion binding;GO:0016724;GO:0005506//iron ion binding	GO:0048827//phyllome development;GO:0051707//response to other organism;GO:0010038//response to metal ion;GO:0001101//response to acid;GO:0044710;GO:0000302//response to reactive oxygen species;GO:0000041//transition metal ion transport;GO:0046916//cellular transition metal ion homeostasis;GO:0044237//cellular metabolic process;GO:0048827//phyllome development;GO:0051707//response to other organi…
Cs6g09320	67.2164	20.9233	8.81155	2.68395	-1.71504	3.8e-06	4.73e-05	yes	Cs6g09320	Tautomerase/MIF superfamily protein [Theobroma cacao]	-	GO:0042579//microbody	-	-
Cs6g09400	8884.87	2516.22	405.675	109.703	-1.88673	2.16e-15	9.7e-14	yes	Cs6g09400	Methyltransferases [Theobroma cacao]	-	-	GO:0016741	GO:0008152//metabolic process
Cs6g09420	1588.03	356.952	66.6913	14.3547	-2.21598	3.28e-25	3.24e-23	yes	Cs6g09420	WRKY transcription factor 17 [Dimocarpus longan]	ko04626//Plant-pathogen interaction	-	GO:0001071//nucleic acid binding transcription factor activity;GO:0003677//DNA binding;GO:0001071//nucleic acid binding transcription factor activity;GO:0003677//DNA binding;GO:0001071//nucleic acid binding transcription factor activity;GO:0003677//DNA binding	GO:0009408//response to heat;GO:0006351//transcription, DNA-templated;GO:0009408//response to heat;GO:0006351//transcription, DNA-templated;GO:0009408//response to heat;GO:0006351//transcription, DNA-templated
Cs6g09430	429.778	2713.2	17.7236	106.835	2.59164	7.44e-49	2.69e-46	yes	-	-	-	-	-	-
Cs6g09440	68.3566	1272.95	3.52883	64.4364	4.19062	1.31e-79	1.44e-76	yes	Cs6g09440	Iron regulated 1 protein [Theobroma cacao]	-	GO:0031224//intrinsic component of membrane;GO:0000325//plant-type vacuole;GO:0031224//intrinsic component of membrane;GO:0000325//plant-type vacuole;GO:0031224//intrinsic component of membrane;GO:0000325//plant-type vacuole;GO:0031224//intrinsic component of membrane;GO:0000325//plant-type vacuole;GO:0031224//intrinsic component of membrane;GO:0000325//plant-type vacuole	GO:0046915//transition metal ion transmembrane transporter activity;GO:0046915//transition metal ion transmembrane transporter activity;GO:0046915//transition metal ion transmembrane transporter activity;GO:0046915//transition metal ion transmembrane transporter activity;GO:0046915//transition metal ion transmembrane transporter activity	GO:0055076//transition metal ion homeostasis;GO:0015675//nickel cation transport;GO:0009267//cellular response to starvation;GO:0006826//iron ion transport;GO:0055076//transition metal ion homeostasis;GO:0015675//nickel cation transport;GO:0009267//cellular response to starvation;GO:0006826//iron ion transport;GO:0055076//transition metal ion homeostasis;GO:0015675//nickel cation transport;GO:000…
Cs6g09500	3.00807	193.625	0.413713	26.2246	5.98614	8.91e-51	3.89e-48	yes	-	-	-	-	-	-
Cs6g09525	43.8184	112.558	6.69631	15.8346	1.24165	5.15e-08	9.14e-07	yes	-	-	-	-	-	-
Cs6g09560	568.395	173.238	97.0309	28.6241	-1.76122	4.97e-13	1.8e-11	yes	Cs6g09560	PREDICTED: protein LURP-one-related 15-like [Glycine max]	-	-	-	GO:0050896//response to stimulus
Cs6g09570	11.1824	24.9481	2.51993	5.39737	1.09887	0.00478322	0.0232167	yes	Cs6g09570	PREDICTED: protein LURP-one-related 15-like [Solanum lycopersicum]	-	-	-	GO:0050896//response to stimulus
Cs6g09730	2355.68	6642.82	96.6339	257.969	1.4166	4.56e-19	2.72e-17	yes	Cs6g09730	CBL-interacting protein kinase 22 [Populus trichocarpa]	-	-	GO:0004672//protein kinase activity;GO:0032550;GO:0004672//protein kinase activity;GO:0032550	GO:0006796//phosphate-containing compound metabolic process;GO:0006464//cellular protein modification process;GO:0007154//cell communication;GO:0006796//phosphate-containing compound metabolic process;GO:0006464//cellular protein modification process;GO:0007154//cell communication
Cs6g09750	59.0115	19.4788	3.78533	1.33834	-1.49997	3.1e-05	0.000305908	yes	Cs6g09750	PREDICTED: adenine/guanine permease AZG1-like [Vitis vinifera]	-	-	GO:0015205//nucleobase transmembrane transporter activity	GO:0006863//purine nucleobase transport;GO:0044763
Cs6g09780	497.178	226.66	20.0553	9.39855	-1.09347	3.34e-09	7.25e-08	yes	Cs6g09780	PREDICTED: U-box domain-containing protein 16-like [Fragaria vesca subsp. vesca]	-	GO:0044424	GO:0019787//small conjugating protein ligase activity	GO:0010243//response to organonitrogen compound;GO:0032446//protein modification by small protein conjugation
Cs6g09800	8.14374	20.2329	0.531343	1.28215	1.27085	0.0050779	0.0243811	yes	-	-	-	-	-	-
Cs6g10120	121.306	632.336	10.3321	52.7364	2.35166	6.97e-35	1.27e-32	yes	Cs6g10120	PREDICTED: probable WRKY transcription factor 70-like [Vitis vinifera]	-	-	GO:0097159//organic cyclic compound binding;GO:1901363	-
Cs6g10220	22.3342	66.0681	1.90924	5.4557	1.51477	6.32e-07	9.15e-06	yes	-	-	-	-	-	-
Cs6g10250	3445.3	1531.69	107.873	46.9829	-1.19913	2.39e-09	5.32e-08	yes	Cs6g10250	Malectin/receptor-like protein kinase family protein [Theobroma cacao]	-	GO:0044426;GO:0005911//cell-cell junction;GO:0044426;GO:0005911//cell-cell junction	GO:0032550;GO:0004713//protein tyrosine kinase activity;GO:0032550;GO:0004713//protein tyrosine kinase activity	GO:0006468//protein phosphorylation;GO:0009620//response to fungus;GO:0009856//pollination;GO:0007275//multicellular organismal development;GO:0006468//protein phosphorylation;GO:0009620//response to fungus;GO:0009856//pollination;GO:0007275//multicellular organismal development
Cs6g10490	88.1993	35.6142	11.8233	4.8784	-1.27716	5.09e-05	0.000478599	yes	-	-	-	-	-	-
Cs6g10520	1676.56	398.08	160.639	40.0318	-2.00461	8.44e-29	1.08e-26	yes	Cs6g10520	Ca2+-binding protein [Citrus sinensis]	ko04626//Plant-pathogen interaction	-	GO:0046872//metal ion binding	GO:0000904//cell morphogenesis involved in differentiation;GO:0010038//response to metal ion
Cs6g10550	1200.85	487.135	137.103	56.0665	-1.29005	7.46e-11	2.09e-09	yes	-	-	-	-	-	-
Cs6g10580	18.8401	2.92544	2.77008	0.415731	-2.7362	3.17e-05	0.000312735	yes	Cs6g10580	Type one serine/threonine protein phosphatase 4 [Theobroma cacao]	-	GO:0031981//nuclear lumen	GO:0004721//phosphoprotein phosphatase activity	GO:0006796//phosphate-containing compound metabolic process
Cs6g10650	270.354	59.0089	40.9787	8.82429	-2.21532	3.96e-19	2.37e-17	yes	-	-	-	-	-	-
Cs6g10660	462.022	102.773	54.6608	11.9544	-2.19297	2.87e-20	1.89e-18	yes	-	-	-	-	-	-
Cs6g10675	1.01797	7.12285	0.569243	4.02688	2.82255	0.00462984	0.022605	yes	-	-	-	-	-	-
Cs6g10940	22.3495	8.0859	1.14755	0.433675	-1.40387	0.00704229	0.0318687	yes	-	-	-	-	-	-
Cs6g10950	113.664	22.4679	2.02129	0.404855	-2.3198	8.37e-13	2.96e-11	yes	-	-	-	-	-	-
Cs6g11040	1675.15	751.988	161.836	71.5225	-1.17806	3.72e-09	8.01e-08	yes	Cs6g11040	PREDICTED: protein NDR1-like [Fragaria vesca subsp. vesca]	-	-	-	GO:0045087//innate immune response;GO:0007165//signal transduction
Cs6g11550	101.674	46.1893	7.48806	3.53424	-1.08319	0.00900118	0.0391557	yes	Cs6g11550	glycosyltransferase [Pyrus communis]	-	-	GO:0035251//UDP-glucosyltransferase activity	-
Cs6g11570	7042.23	1962.71	856.838	256.069	-1.74249	3.64e-21	2.64e-19	yes	Cs6g11570	protease inhibitor/seed storage/LTP family protein [Arabidopsis thaliana]	-	GO:0000502//proteasome complex	GO:0004175//endopeptidase activity	GO:0006508//proteolysis
Cs6g11660	111.096	11.284	18.101	1.86999	-3.27496	1.09e-17	5.91e-16	yes	Cs6g11660	plasma intrinsic protein 2,2 [Juglans regia]	-	GO:0031224//intrinsic component of membrane	-	GO:0042044//fluid transport
Cs6g11670	9.11589	1.44457	2.8277	0.437161	-2.69339	0.00594478	0.0277823	yes	Cs6g11670	aquaporin 2 [Samanea saman]	-	GO:0005911//cell-cell junction;GO:0031224//intrinsic component of membrane;GO:0009536//plastid	GO:0044389;GO:0005372//water transmembrane transporter activity	GO:0006950//response to stress;GO:0055085//transmembrane transport;GO:0042044//fluid transport;GO:0001101//response to acid
Cs6g11690	1069.13	90.553	84.9631	7.46387	-3.50884	1.21e-43	3.72e-41	yes	Cs6g11690	plasma intrinsic protein 2,2 [Juglans regia]	-	GO:0031224//intrinsic component of membrane	-	GO:0042044//fluid transport
Cs6g11700	678.636	63.2338	57.3312	5.54199	-3.37084	8.52e-33	1.42e-30	yes	Cs6g11700	plasma intrinsic protein 2,2 [Juglans regia]	-	GO:0031224//intrinsic component of membrane	-	GO:0042044//fluid transport
Cs6g11720	710.737	340.043	89.4315	40.9053	-1.1285	5.82e-09	1.21e-07	yes	-	-	-	-	-	-
Cs6g12090	0	4.50632	0.001	0.270455	8.07924	0.0106841	0.0448884	yes	-	-	-	-	-	-
Cs6g12190	0.516625	6.15981	0.055474	0.605363	3.44792	0.00358625	0.0182934	yes	-	-	-	-	-	-
Cs6g12210	11.2435	31.8621	0.580972	1.49317	1.36184	0.000444862	0.00319467	yes	-	-	-	-	-	-
Cs6g12320	10.7116	24.1214	1.03974	2.1648	1.05801	0.00619658	0.0287213	yes	-	-	-	-	-	-
Cs6g12480	13488.4	4847.22	1055.42	397.76	-1.40785	5.93e-13	2.13e-11	yes	Cs6g12480	Polynucleotidyl transferase, ribonuclease H-like superfamily protein [Theobroma cacao]	-	GO:0043231//intracellular membrane-bounded organelle	GO:0097159//organic cyclic compound binding;GO:0000175//3'-5'-exoribonuclease activity	GO:0009625//response to insect;GO:0090501//RNA phosphodiester bond hydrolysis;GO:0009617//response to bacterium;GO:0000288//nuclear-transcribed mRNA catabolic process, deadenylation-dependent decay;GO:0006950//response to stress
Cs6g12560	18.3693	3.40697	2.41775	0.472306	-2.35587	0.000164884	0.00135191	yes	-	-	-	-	-	-
Cs6g12610	45.3225	121.951	4.24364	10.8254	1.35104	7.11e-09	1.46e-07	yes	-	-	-	-	-	-
Cs6g12630	35.69	99.5747	3.0194	7.99057	1.40404	7e-07	1.01e-05	yes	-	-	-	-	-	-
Cs6g12780	1.00269	362.048	0.095259	34.4947	8.5003	2.32e-83	2.98e-80	yes	Cs6g12780	Aluminum activated malate transporter family protein [Theobroma cacao]	-	-	-	GO:0015743//malate transport
Cs6g12800	53.0871	15.9992	4.77367	1.42445	-1.74469	3.79e-05	0.000367537	yes	Cs6g12800	PREDICTED: aluminum-activated malate transporter 2 [Vitis vinifera]	-	-	-	GO:0015743//malate transport
Cs6g13200	57.7672	126.758	4.5804	9.6585	1.07633	0.000169655	0.00138465	yes	-	-	-	-	-	-
Cs6g13210	6.60915	19.7877	0.596728	1.65559	1.4722	0.0020486	0.011547	yes	Cs6g13210	SPX (SYG1/Pho81/XPR1) domain-containing protein / zinc finger (C3HC4-type RING finger) protein-related [Theobroma cacao]	-	-	GO:0046914//transition metal ion binding	GO:0008152//metabolic process
Cs6g13310	47.4195	20.0603	20.3784	8.42159	-1.27488	0.00137615	0.00832452	yes	-	-	-	-	-	-
Cs6g13360	28.5031	81.4857	6.51602	17.8194	1.45139	1.24e-07	2.06e-06	yes	Cs6g13360	Uncharacterized protein TCM_023124 [Theobroma cacao]	-	-	-	GO:0009628//response to abiotic stimulus
Cs6g13370	413.313	174.756	32.6359	13.5948	-1.2634	6.1e-08	1.07e-06	yes	-	-	-	-	-	-
Cs6g13450	28.5337	72.8094	2.25806	5.37223	1.25044	4.98e-06	6.03e-05	yes	Cs6g13450	PREDICTED: iron-sulfur cluster co-chaperone protein HscB, mitochondrial-like [Cucumis sativus]	-	-	GO:0005515//protein binding;GO:0005515//protein binding;GO:0005515//protein binding;GO:0005515//protein binding	GO:0044267//cellular protein metabolic process;GO:0006461//protein complex assembly;GO:0044267//cellular protein metabolic process;GO:0006461//protein complex assembly;GO:0044267//cellular protein metabolic process;GO:0006461//protein complex assembly;GO:0044267//cellular protein metabolic process;GO:0006461//protein complex assembly
Cs6g13640	999.281	107.361	76.6362	8.00005	-3.25994	1.3e-59	7.9e-57	yes	Cs6g13640	Plant U-box 23 [Theobroma cacao]	-	GO:0044444//cytoplasmic part	GO:0019787//small conjugating protein ligase activity	GO:0006950//response to stress;GO:0016567//protein ubiquitination;GO:0002252;GO:0010243//response to organonitrogen compound
Cs6g13680	566.476	1277.22	17.5956	38.37	1.12476	3.35e-11	9.78e-10	yes	Cs6g13680	UDP-Glycosyltransferase superfamily protein isoform 1 [Theobroma cacao]	ko01100//Metabolic pathways;ko00561//Glycerolipid metabolism	GO:0009527//plastid outer membrane;GO:0030666//endocytic vesicle membrane;GO:0009527//plastid outer membrane;GO:0030666//endocytic vesicle membrane	GO:0035250//UDP-galactosyltransferase activity;GO:0035250//UDP-galactosyltransferase activity	GO:0009247//glycolipid biosynthetic process;GO:0044403//symbiosis, encompassing mutualism through parasitism;GO:0009247//glycolipid biosynthetic process;GO:0044403//symbiosis, encompassing mutualism through parasitism
Cs6g13760	74.7366	18.9246	22.3081	5.7388	-1.95874	1.49e-08	2.91e-07	yes	-	-	-	-	-	-
Cs6g13800	541.406	138.905	24.8712	6.20684	-2.00254	2.17e-21	1.62e-19	yes	Cs6g13800	PREDICTED: pentatricopeptide repeat-containing protein At5g66520-like [Vitis vinifera]	-	-	GO:0003824//catalytic activity;GO:0046914//transition metal ion binding	GO:0044710
Cs6g13930	68.1732	28.0462	7.12444	2.89258	-1.30042	0.000248389	0.00192989	yes	Cs6g13930	Ovate family protein [Arabidopsis thaliana]	-	-	-	GO:0006351//transcription, DNA-templated
Cs6g14100	33.0611	111.767	2.54507	8.90973	1.80768	3.31e-11	9.67e-10	yes	Cs6g14100	PREDICTED: B3 domain-containing protein At2g36080-like [Vitis vinifera]	-	-	-	GO:0048731;GO:0006351//transcription, DNA-templated
Cs6g14530	5352.99	1643.82	310.892	99.1137	-1.64926	3.68e-18	2.06e-16	yes	-	-	-	-	-	-
Cs6g14800	18.4151	134.98	1.74931	12.2175	2.80409	6.96e-17	3.53e-15	yes	-	-	-	-	-	-
Cs6g14840	0	23.9488	0.001	1.71754	10.7461	4.14e-12	1.36e-10	yes	-	-	-	-	-	-
Cs6g14850	10.1644	73.1546	0.907212	6.20925	2.77491	2.81e-15	1.25e-13	yes	-	-	-	-	-	-
Cs6g14980	54.1051	19.0609	6.25863	2.15256	-1.53979	0.000282386	0.00215638	yes	-	-	-	-	-	-
Cs6g15040	140.208	365.438	11.9073	31.7432	1.4146	1.09e-09	2.57e-08	yes	-	-	-	-	-	-
Cs6g15080	106.948	251.608	9.50043	21.5278	1.18013	3.52e-06	4.42e-05	yes	-	-	-	-	-	-
Cs6g15170	34.0943	14.6909	3.03016	1.25113	-1.27616	0.00697378	0.0316081	yes	-	-	-	-	-	-
Cs6g15280	1186.12	590.154	26.4257	12.7231	-1.05448	3.63e-06	4.55e-05	yes	-	-	-	-	-	-
Cs6g15350	340.154	162.072	14.3507	6.40816	-1.16314	3.4e-07	5.22e-06	yes	-	-	-	-	-	-
Cs6g15360	19.3566	4.37002	4.86915	1.10621	-2.13805	0.000277147	0.00212207	yes	-	-	-	-	-	-
Cs6g15380	56.5354	11.0114	13.142	2.49987	-2.39427	3.2e-09	6.98e-08	yes	-	-	-	-	-	-
Cs6g15480	70.1328	189.728	2.52142	6.6086	1.39011	5.33e-10	1.32e-08	yes	-	-	-	-	-	-
Cs6g15620	81.468	1063.78	5.79915	75.5169	3.70289	1.36e-39	3.42e-37	yes	-	-	-	-	-	-
Cs6g15650	317.389	122.633	12.2782	4.79363	-1.3569	6.83e-09	1.41e-07	yes	-	-	-	-	-	-
Cs6g15680	326.192	65.4502	14.6525	2.78044	-2.39777	7e-22	5.53e-20	yes	-	-	-	-	-	-
Cs6g15700	17.3055	2.27131	1.53073	0.193401	-2.98456	3.27e-05	0.000321542	yes	-	-	-	-	-	-
Cs6g15880	1227.61	261.19	55.916	12.8254	-2.12426	1.34e-05	0.000145412	yes	-	-	-	-	-	-
Cs6g15910	146.208	415.942	7.87447	20.8789	1.40679	1.22e-16	6.09e-15	yes	-	-	-	-	-	-
Cs6g16320	20.3593	5.67828	3.14494	0.896038	-1.8114	0.00115533	0.00713614	yes	-	-	-	-	-	-
Cs6g16350	3435.56	1627.99	265.012	131.131	-1.01505	1.34e-08	2.63e-07	yes	-	-	-	-	-	-
Cs6g16440	264.353	719.182	23.8466	64.0434	1.42527	3.27e-17	1.71e-15	yes	-	-	-	-	-	-
Cs6g16450	79.3098	34.4423	3.39685	1.47226	-1.20617	0.000227933	0.00179102	yes	-	-	-	-	-	-
Cs6g16490	14.1752	3.06175	2.91545	0.608988	-2.25923	0.00257148	0.0139244	yes	-	-	-	-	-	-
Cs6g16530	4.55793	0	0.526296	0.001	-9.03973	0.00663305	0.0303491	yes	-	-	-	-	-	-
Cs6g16610	1.03324	19.2699	0.0363383	0.664931	4.19364	3.83e-08	6.97e-07	yes	-	-	-	-	-	-
Cs6g16680	1975.77	678.97	160.66	53.6035	-1.58361	3.39e-17	1.76e-15	yes	-	-	-	-	-	-
Cs6g16750	651.53	2974.47	31.4434	145.186	2.20708	5.69e-35	1.05e-32	yes	-	-	-	-	-	-
Cs6g16770	4.58849	14.4183	0.383582	1.25552	1.71068	0.00414334	0.0205863	yes	-	-	-	-	-	-
Cs6g16800	5678.47	1873.73	203.472	67.427	-1.59343	1.31e-14	5.43e-13	yes	-	-	-	-	-	-
Cs6g17090	3104.8	1339.93	167.263	73.6461	-1.18344	1.79e-07	2.9e-06	yes	-	-	-	-	-	-
Cs6g17160	101.751	7.12285	15.388	1.03057	-3.90029	7.32e-23	6.23e-21	yes	-	-	-	-	-	-
Cs6g17190	34.1707	8.12219	6.39475	1.47887	-2.1124	3.7e-05	0.000359358	yes	-	-	-	-	-	-
Cs6g17360	732.918	352.291	28.9583	13.6781	-1.08211	7.44e-09	1.53e-07	yes	-	-	-	-	-	-
Cs6g17400	115.424	318.82	7.71507	19.8577	1.36395	1.08e-11	3.34e-10	yes	-	-	-	-	-	-
Cs6g17410	682.652	303.249	51.5033	22.0098	-1.22652	1.45e-05	0.000155722	yes	-	-	-	-	-	-
Cs6g17420	75.3448	35.8232	1.95359	0.899244	-1.11935	0.00133743	0.0081179	yes	-	-	-	-	-	-
Cs6g17430	17382.2	5540.77	976.4	308.702	-1.66126	1.05e-19	6.53e-18	yes	-	-	-	-	-	-
Cs6g17490	18.2929	133.154	1.96635	13.7348	2.80425	3.38e-17	1.76e-15	yes	-	-	-	-	-	-
Cs6g17540	26.3908	418.305	3.34414	50.4821	3.91606	5.05e-54	2.38e-51	yes	-	-	-	-	-	-
Cs6g17550	45.2919	124.695	3.98964	10.8207	1.43946	1.78e-08	3.43e-07	yes	-	-	-	-	-	-
Cs6g17590	2642.23	993.822	236.657	85.5236	-1.4684	5.35e-11	1.52e-09	yes	-	-	-	-	-	-
Cs6g17600	393.024	142.721	40.7303	14.3418	-1.50588	2.32e-10	6.09e-09	yes	-	-	-	-	-	-
Cs6g17680	114.453	277.709	7.43789	17.9963	1.27474	3.38e-10	8.65e-09	yes	-	-	-	-	-	-
Cs6g17810	19.8121	46.3078	1.68405	3.68057	1.12799	0.00421601	0.0208708	yes	-	-	-	-	-	-
Cs6g17890	3.57053	15.9992	0.233332	1.01318	2.11843	0.000491447	0.00346892	yes	-	-	-	-	-	-
Cs6g18020	270.324	146.065	66.4326	33.077	-1.00606	8.96e-05	0.000787798	yes	-	-	-	-	-	-
Cs6g18090	2905.08	495.084	351.571	59.6007	-2.56041	7.34e-31	1.09e-28	yes	-	-	-	-	-	-
Cs6g18200	4.57322	0	0.223808	0.001	-7.80612	0.00597441	0.0278983	yes	-	-	-	-	-	-
Cs6g18210	9.67835	0.65413	14.1008	0.95869	-3.87857	0.000694622	0.00463745	yes	-	-	-	-	-	-
Cs6g18300	71.1813	9.04896	2.43675	0.287814	-3.08175	1.29e-13	4.92e-12	yes	-	-	-	-	-	-
Cs6g18320	280.247	115.147	17.2803	6.69968	-1.36696	3.85e-07	5.83e-06	yes	-	-	-	-	-	-
Cs6g18330	686.484	200.739	155.977	46.1235	-1.75776	3.53e-18	1.98e-16	yes	-	-	-	-	-	-
Cs6g18360	500.406	1397.71	32.5782	85.3936	1.39022	3.52e-15	1.55e-13	yes	-	-	-	-	-	-
Cs6g18540	37.3162	11.0839	1.81393	0.532906	-1.76716	0.00760414	0.0339924	yes	-	-	-	-	-	-
Cs6g18700	955.297	201.811	69.9741	15.3872	-2.18509	5.58e-34	9.7e-32	yes	-	-	-	-	-	-
Cs6g18720	299.252	143.048	23.464	11.0767	-1.08292	9.77e-07	1.36e-05	yes	-	-	-	-	-	-
Cs6g18850	0	7.29547	0.001	0.434279	8.76248	0.000172757	0.001406	yes	-	-	-	-	-	-
Cs6g18880	3.58581	17.6527	0.316245	1.47984	2.22632	0.000124314	0.00105478	yes	-	-	-	-	-	-
Cs6g18920	20.876	6.46872	1.06414	0.318827	-1.73885	0.00147776	0.00883067	yes	-	-	-	-	-	-
Cs6g19100	422.548	200.657	30.1907	13.7823	-1.13128	4.38e-07	6.56e-06	yes	-	-	-	-	-	-
Cs6g19205	886.681	415.697	646.116	288.479	-1.16333	1.18e-09	2.76e-08	yes	-	-	-	-	-	-
Cs6g19230	15.3307	40.6748	0.689758	1.64789	1.25646	0.000150304	0.00124695	yes	-	-	-	-	-	-
Cs6g19330	49.9873	5.9872	9.67338	1.14208	-3.08236	2.46e-10	6.43e-09	yes	-	-	-	-	-	-
Cs6g19380	1847.82	664.871	99.1078	34.4699	-1.52366	1.54e-07	2.52e-06	yes	-	-	-	-	-	-
Cs6g19390	6.09253	0	0.812869	0.001	-9.66688	0.001005	0.0063605	yes	-	-	-	-	-	-
Cs6g19700	5.08983	23.4672	1.37024	5.85714	2.09577	2.01e-05	0.00020936	yes	-	-	-	-	-	-
Cs6g19710	33.0611	72.1189	5.37039	11.3224	1.07608	0.000149286	0.00123939	yes	-	-	-	-	-	-
Cs6g19760	262.465	81.3317	12.9401	4.41035	-1.55289	1.9e-07	3.06e-06	yes	-	-	-	-	-	-
Cs6g19840	102.601	1.13565	10.3889	0.114512	-6.5034	1.6e-29	2.13e-27	yes	-	-	-	-	-	-
Cs6g19990	3.53997	13.4552	1.08762	3.94969	1.86057	0.00248062	0.0135337	yes	-	-	-	-	-	-
Cs6g20030	21.8634	99.1749	0.784882	3.41663	2.12203	4.72e-13	1.71e-11	yes	-	-	-	-	-	-
Cs6g20190	196.165	597.321	8.0501	23.5953	1.55142	2.54e-16	1.23e-14	yes	-	-	-	-	-	-
Cs6g20250	34.6567	80.7591	2.37223	5.0835	1.09958	1.04e-05	0.000116215	yes	-	-	-	-	-	-
Cs6g20410	270.428	16.3807	18.2955	1.20931	-3.91923	7.5e-42	2.04e-39	yes	Cs6g20410	Glycerol-3-phosphate acyltransferase 6 [Theobroma cacao]	-	-	GO:0008374//O-acyltransferase activity	-
Cs6g20430	56.0188	22.2316	7.40104	2.84348	-1.38007	0.000569605	0.00393301	yes	-	-	-	-	-	-
Cs6g20450	71.7438	215.077	10.1684	29.2013	1.52194	5.01e-10	1.25e-08	yes	Cs6g20450	PREDICTED: ATP-dependent zinc metalloprotease FtsH-like [Vitis vinifera]	-	GO:0043231//intracellular membrane-bounded organelle	GO:0017111//nucleoside-triphosphatase activity;GO:0032550	GO:0009154//purine ribonucleotide catabolic process;GO:0044702//single organism reproductive process;GO:0048608//reproductive structure development
Cs6g20460	4.61906	41.0474	0.256146	2.07951	3.0212	1.47e-09	3.39e-08	yes	Cs6g20460	AAA-ATPase 1 [Theobroma cacao]	-	GO:0043231//intracellular membrane-bounded organelle;GO:0043231//intracellular membrane-bounded organelle	GO:0017111//nucleoside-triphosphatase activity;GO:0032550;GO:0017111//nucleoside-triphosphatase activity;GO:0032550	GO:0048608//reproductive structure development;GO:0008152//metabolic process;GO:0048608//reproductive structure development;GO:0008152//metabolic process
Cs6g20715	4.55793	13.2827	0.483199	1.24795	1.36887	0.0113662	0.0471225	yes	-	-	-	-	-	-
Cs6g20730	5.5759	16.3444	65.1133	185.013	1.50661	0.0055808	0.0263907	yes	Cs6g20730	PREDICTED: FACT complex subunit SSRP1-like [Cicer arietinum]	-	GO:0008023//transcription elongation factor complex;GO:0000790//nuclear chromatin	GO:0003676//nucleic acid binding;GO:0016628//oxidoreductase activity, acting on the CH-CH group of donors, NAD or NADP as acceptor	GO:0003006//developmental process involved in reproduction;GO:0044710
Cs6g20790	211.251	18.0705	15.8517	1.28652	-3.62309	7.05e-23	6.02e-21	yes	Cs6g20790	AP2 domain-containing transcription factor [Populus trichocarpa]	-	GO:0043231//intracellular membrane-bounded organelle	GO:0003676//nucleic acid binding;GO:0001071//nucleic acid binding transcription factor activity	GO:0006351//transcription, DNA-templated
Cs6g20930	0.516625	7.60438	0.136249	1.87361	3.7815	0.000716548	0.0047697	yes	Cs6g20930	PREDICTED: probable LRR receptor-like serine/threonine-protein kinase At4g08850-like [Glycine max]	-	-	GO:0036094//small molecule binding;GO:0004672//protein kinase activity;GO:1901363;GO:0097159//organic cyclic compound binding	GO:0006468//protein phosphorylation
Cs6g20980	200.946	77.8336	10.991	4.19083	-1.39101	7.12e-07	1.02e-05	yes	Cs6g20980	NAC domain protein, IPR003441 [Theobroma cacao]	-	-	GO:0003676//nucleic acid binding	GO:0006351//transcription, DNA-templated
Cs6g21140	181.26	67.1675	6.83174	2.3364	-1.54797	1.14e-08	2.25e-07	yes	-	-	-	-	-	-
Cs6g21260	725.603	188.637	925.596	230.778	-2.00388	1.93e-10	5.12e-09	yes	Cs6g21260	GA-stimulated transcript-like protein 5 [Gossypium hirsutum]	-	-	-	GO:0009746;GO:0034285;GO:0009628//response to abiotic stimulus;GO:0001101//response to acid;GO:0019725//cellular homeostasis
Cs6g21320	3374.43	735.681	221.37	48.5326	-2.18944	8.22e-25	7.99e-23	yes	Cs6g21320	Amino acid transporter isoform 2 [Theobroma cacao]	-	GO:0031224//intrinsic component of membrane;GO:0044437;GO:0031224//intrinsic component of membrane;GO:0031224//intrinsic component of membrane	-	-
Cs6g21330	9.72416	35.5416	0.712166	2.54296	1.83622	8e-05	0.000713649	yes	Cs6g21330	Amino acid transporter isoform 2 [Theobroma cacao]	-	GO:0031224//intrinsic component of membrane;GO:0044437;GO:0031224//intrinsic component of membrane	-	-
Cs6g21360	0.501345	6.81394	0.104121	1.50861	3.85689	0.00232042	0.0128016	yes	Cs6g21360	Gb:AAC24089.1 [Theobroma cacao]	-	GO:0000325//plant-type vacuole	-	GO:0003006//developmental process involved in reproduction
Cs6g21530	8.61454	0	0.545407	0.001	-9.09119	7.61e-05	0.000682743	yes	Cs6g21530	Myb domain protein 106 [Theobroma cacao]	-	-	GO:0005488//binding	GO:0000902//cell morphogenesis;GO:0009725//response to hormone;GO:0001101//response to acid
Cs6g22090	607.011	275.311	45.0459	20.9394	-1.10518	9.2e-10	2.2e-08	yes	Cs6g22090	Biotin carboxyl carrier protein subunit of of Het-ACCase (BCCP2) [Ricinus communis]	ko01100//Metabolic pathways;ko01110//Biosynthesis of secondary metabolites;ko00620//Pyruvate metabolism;ko00061//Fatty acid biosynthesis;ko00640//Propanoate metabolism	GO:0009536//plastid;GO:0009536//plastid;GO:0009536//plastid	GO:0016874//ligase activity	-
Cs6g22140	166.415	30.6627	12.1003	2.16819	-2.48047	1.22e-16	6.08e-15	yes	Cs6g22140	PREDICTED: UDP-glycosyltransferase 83A1 [Vitis vinifera]	-	-	GO:0035251//UDP-glucosyltransferase activity	-
Cs6g22190	804.09	366.627	27.7991	12.0619	-1.20458	1.16e-09	2.73e-08	yes	Cs6g22190	Exocyst subunit exo70 family protein E1 [Theobroma cacao]	-	GO:0043234//protein complex;GO:0044444//cytoplasmic part	-	GO:0016192//vesicle-mediated transport
Cs6g22230	835.984	306.474	12.7613	4.66445	-1.45199	2.2e-13	8.23e-12	yes	-	-	-	-	-	-
Cs7g01010	54.4231	6.98654	4.69845	0.682409	-2.78348	3.85e-11	1.12e-09	yes	-	-	-	-	-	-
Cs7g01020	107.981	21.1322	3.53251	0.830009	-2.08949	3.06e-10	7.89e-09	yes	-	-	-	-	-	-
Cs7g01030	80.9361	26.8654	3.0131	0.999637	-1.59177	0.00309192	0.0162003	yes	-	-	-	-	-	-
Cs7g01060	490.003	78.2062	31.9688	5.12584	-2.6408	9.01e-29	1.14e-26	yes	Cs7g01060	PREDICTED: beta-hexosaminidase-like [Vitis vinifera]	ko01100//Metabolic pathways;ko01110//Biosynthesis of secondary metabolites;ko00520//Amino sugar and nucleotide sugar metabolism;ko00511//Other glycan degradation;ko00531//Glycosaminoglycan degradation;ko00603//Glycosphingolipid biosynthesis - globo series;ko00604//Glycosphingolipid biosynthesis - ganglio series	-	GO:0008194//UDP-glycosyltransferase activity;GO:0015929//hexosaminidase activity	GO:0044238
Cs7g01080	77.0017	25.257	6.07023	1.89657	-1.67835	3.69e-06	4.62e-05	yes	-	-	-	-	-	-
Cs7g01290	39.23	6.77764	4.07294	0.696207	-2.54848	1.37e-07	2.26e-06	yes	Cs7g01290	H1005F08.10 [Oryza sativa Indica Group]	-	-	GO:0003676//nucleic acid binding	-
Cs7g01300	181.351	79.9595	6.39633	2.71556	-1.236	3.91e-05	0.00037791	yes	Cs7g01300	PREDICTED: G-type lectin S-receptor-like serine/threonine-protein kinase RLK1-like [Glycine max]	-	-	GO:0016301//kinase activity	GO:0009987//cellular process
Cs7g01390	708.038	358.068	29.0392	14.279	-1.02411	1.86e-07	3e-06	yes	Cs7g01390	O-fucosyltransferase family protein [Theobroma cacao]	-	GO:0009536//plastid;GO:0009536//plastid	-	-
Cs7g01400	713.58	232.464	36.8124	11.7992	-1.6415	4.95e-13	1.79e-11	yes	Cs7g01400	Urophorphyrin methylase 1 isoform 1 [Theobroma cacao]	-	GO:0009536//plastid;GO:0009536//plastid	GO:0016628//oxidoreductase activity, acting on the CH-CH group of donors, NAD or NADP as acceptor;GO:0008169//C-methyltransferase activity;GO:0016628//oxidoreductase activity, acting on the CH-CH group of donors, NAD or NADP as acceptor;GO:0008169//C-methyltransferase activity	GO:0006783//heme biosynthetic process;GO:0006783//heme biosynthetic process
Cs7g01735	54.4689	26.8742	19.4799	9.44118	-1.04495	0.00445609	0.0218953	yes	-	-	-	-	-	-
Cs7g01770	427.183	9869.67	36.4771	802.887	4.46013	3.3e-107	1.91e-103	yes	Cs7g01770	Ferric reductase defective 3b [Medicago truncatula]	-	GO:0031224//intrinsic component of membrane	GO:0015142//tricarboxylic acid transmembrane transporter activity;GO:0015291//secondary active transmembrane transporter activity	GO:0034614//cellular response to reactive oxygen species;GO:0015893//drug transport;GO:0006842//tricarboxylic acid transport;GO:0009723//response to ethylene;GO:0010039//response to iron ion;GO:0046916//cellular transition metal ion homeostasis
Cs7g01980	559.394	179.779	42.9975	14.9826	-1.52096	6.84e-12	2.16e-10	yes	Cs7g01980	polygalacturonase-inhibiting protein [Gossypium hirsutum]	-	GO:0005911//cell-cell junction;GO:0005576//extracellular region;GO:0030312;GO:0009536//plastid	GO:0016628//oxidoreductase activity, acting on the CH-CH group of donors, NAD or NADP as acceptor;GO:0016772//transferase activity, transferring phosphorus-containing groups	GO:0006796//phosphate-containing compound metabolic process;GO:0042221//response to chemical;GO:0044710;GO:0009416//response to light stimulus
Cs7g02050	172.464	82.3399	43.1056	19.9831	-1.1091	0.000171169	0.00139405	yes	Cs7g02050	Os07g0185900 [Oryza sativa Japonica Group]	-	-	GO:0070011//peptidase activity, acting on L-amino acid peptides	GO:0016485//protein processing
Cs7g02180	87.9702	224.588	4.12209	10.0719	1.28889	8.96e-11	2.48e-09	yes	Cs7g02180	Plasma-membrane choline transporter family protein isoform 1 [Theobroma cacao]	-	GO:0031224//intrinsic component of membrane;GO:0031224//intrinsic component of membrane;GO:0031224//intrinsic component of membrane	-	-
Cs7g02230	33.0763	72.9095	2.78724	5.93164	1.0896	0.000152036	0.00125906	yes	Cs7g02230	Basic-leucine zipper transcription factor family protein isoform 1 [Theobroma cacao]	-	GO:0043231//intracellular membrane-bounded organelle;GO:0043231//intracellular membrane-bounded organelle	GO:0001071//nucleic acid binding transcription factor activity;GO:0003677//DNA binding;GO:0001071//nucleic acid binding transcription factor activity;GO:0003677//DNA binding	GO:0006972//hyperosmotic response;GO:0006351//transcription, DNA-templated;GO:0006972//hyperosmotic response;GO:0006351//transcription, DNA-templated
Cs7g02530	258.536	13.9731	14.9207	0.785188	-4.24813	4.66e-36	9.54e-34	yes	Cs7g02530	Purple acid phosphatase 27 isoform 1 [Theobroma cacao]	-	-	GO:0016791//phosphatase activity;GO:0043169//cation binding	GO:0006796//phosphate-containing compound metabolic process
Cs7g02600	105.294	240.85	7.63035	17.1702	1.17009	3.07e-06	3.9e-05	yes	Cs7g02600	PREDICTED: U3 small nucleolar ribonucleoprotein protein IMP4 [Vitis vinifera]	ko03008//Ribosome biogenesis in eukaryotes	GO:0032991//macromolecular complex;GO:0034399//nuclear periphery;GO:0019028//viral capsid;GO:0032991//macromolecular complex;GO:0034399//nuclear periphery;GO:0019028//viral capsid	-	-
Cs7g02660	82.1221	219.99	4.70875	11.9221	1.34022	1.05e-10	2.88e-09	yes	Cs7g02660	PREDICTED: annexin D3-like [Fragaria vesca subsp. vesca]	-	GO:0043231//intracellular membrane-bounded organelle;GO:0043231//intracellular membrane-bounded organelle	GO:0046872//metal ion binding;GO:0005543//phospholipid binding;GO:0043167//ion binding;GO:0046872//metal ion binding;GO:0005543//phospholipid binding	GO:0006970//response to osmotic stress;GO:0009628//response to abiotic stimulus;GO:0006950//response to stress;GO:0006970//response to osmotic stress
Cs7g02680	1670.06	424.346	73.9107	18.3425	-2.01059	4.36e-27	4.85e-25	yes	Cs7g02680	Annexin-like protein RJ4 isoform 2 [Theobroma cacao]	-	-	GO:0046872//metal ion binding;GO:0005543//phospholipid binding	GO:0006970//response to osmotic stress
Cs7g02820	804.897	316.467	91.7138	35.5119	-1.36884	4.21e-13	1.54e-11	yes	Cs7g02820	protein TIFY 9 [Arabidopsis thaliana]	ko04075//Plant hormone signal transduction;ko04626//Plant-pathogen interaction	-	-	GO:0050896//response to stimulus;GO:0050896//response to stimulus;GO:0050896//response to stimulus
Cs7g02860	222.36	103.681	29.4703	12.8315	-1.19957	1.87e-05	0.000197105	yes	-	-	-	-	-	-
Cs7g02950	50.9595	255.933	3.48253	16.8703	2.27628	2.73e-23	2.38e-21	yes	Cs7g02950	PREDICTED: glycerophosphodiester phosphodiesterase GDE1 [Vitis vinifera]	-	GO:0043231//intracellular membrane-bounded organelle	GO:0008081//phosphoric diester hydrolase activity	GO:0019400;GO:0072502
Cs7g03050	684.471	263.627	36.221	13.5285	-1.42082	1.64e-10	4.38e-09	yes	Cs7g03050	UDP-glucose 6-dehydrogenase family protein [Theobroma cacao]	ko01100//Metabolic pathways;ko01110//Biosynthesis of secondary metabolites;ko00500//Starch and sucrose metabolism;ko00520//Amino sugar and nucleotide sugar metabolism;ko00040//Pentose and glucuronate interconversions;ko00053//Ascorbate and aldarate metabolism	-	GO:0000166//nucleotide binding;GO:0016616//oxidoreductase activity, acting on the CH-OH group of donors, NAD or NADP as acceptor	GO:0044710
Cs7g03390	18.8553	59.8445	2.85843	8.61536	1.59169	1.34e-06	1.82e-05	yes	Cs7g03390	PREDICTED: uncharacterized protein LOC100241338 [Vitis vinifera]	-	-	GO:0016772//transferase activity, transferring phosphorus-containing groups	GO:0008152//metabolic process
Cs7g03525	11.1671	29.727	1.76446	4.49017	1.34754	0.00132756	0.0080601	yes	Cs7g03525	cinnamyl alcohol dehydrogenase [Pyrus x bretschneideri]	-	GO:0005911//cell-cell junction;GO:0043231//intracellular membrane-bounded organelle;GO:0044444//cytoplasmic part;GO:0016020//membrane	GO:0016616//oxidoreductase activity, acting on the CH-OH group of donors, NAD or NADP as acceptor;GO:0048037//cofactor binding	GO:0044710
Cs7g03670	127.778	263.946	5.76417	11.9632	1.05342	1.81e-07	2.92e-06	yes	-	-	-	-	-	-
Cs7g03680	62.7807	147.817	3.37563	7.5808	1.16719	2.07e-06	2.72e-05	yes	Cs7g03680	Homeodomain-like superfamily protein isoform 1 [Theobroma cacao]	-	-	GO:0005488//binding;GO:0005488//binding;GO:0005488//binding;GO:0005488//binding;GO:0005488//binding	-
Cs7g03710	57.0215	21.0234	3.70868	1.33981	-1.46887	5.95e-05	0.000550742	yes	Cs7g03710	Glucose-methanol-choline oxidoreductase family protein isoform 1 [Theobroma cacao]	-	-	GO:0016614//oxidoreductase activity, acting on CH-OH group of donors;GO:0000166//nucleotide binding;GO:0016832//aldehyde-lyase activity	GO:0044281//small molecule metabolic process
Cs7g03770	73.7797	274.666	7.85253	29.7997	1.92407	8.14e-20	5.09e-18	yes	Cs7g03770	Ribonuclease T2 [Medicago truncatula]	-	GO:0030312;GO:0016020//membrane;GO:0044421	GO:0003676//nucleic acid binding;GO:0016892//endoribonuclease activity, producing 3'-phosphomonoesters	GO:0009813//flavonoid biosynthetic process;GO:0090501//RNA phosphodiester bond hydrolysis;GO:0009267//cellular response to starvation
Cs7g03850	28.549	12.0107	2.83391	1.17421	-1.27111	0.0117109	0.0483266	yes	-	-	-	-	-	-
Cs7g03920	27.5157	66.5859	1.25907	2.80427	1.15527	1.86e-05	0.00019592	yes	-	-	-	-	-	-
Cs7g04160	33.6234	6.33242	2.47409	0.4569	-2.43694	3.17e-06	4.03e-05	yes	Cs7g04160	PREDICTED: protein kinase 2B, chloroplastic-like [Fragaria vesca subsp. vesca]	-	GO:0044464	GO:0004672//protein kinase activity;GO:0032550	GO:0006796//phosphate-containing compound metabolic process;GO:0006464//cellular protein modification process
Cs7g04300	86.4661	6.15981	7.50124	0.524228	-3.83886	2.85e-20	1.88e-18	yes	Cs7g04300	Integrase-type DNA-binding superfamily protein [Theobroma cacao]	-	-	-	GO:0006351//transcription, DNA-templated
Cs7g04640	47.8445	4.19741	3.67313	0.333537	-3.46109	1.83e-12	6.2e-11	yes	Cs7g04640	Glycerol-3-phosphate acyltransferase 6 [Theobroma cacao]	-	-	GO:0008374//O-acyltransferase activity	-
Cs7g04650	18.8706	0	0.704011	0.001	-9.45945	2.03e-09	4.6e-08	yes	Cs7g04650	Vps51/Vps67 family (components of vesicular transport) protein [Theobroma cacao]	-	GO:0044444//cytoplasmic part;GO:0016020//membrane;GO:0044444//cytoplasmic part;GO:0016020//membrane	-	-
Cs7g04750	12.717	34.7876	2.13385	5.59715	1.39123	0.000134641	0.00113205	yes	-	-	-	-	-	-
Cs7g04990	1847.26	70.9011	152.13	6.02025	-4.65933	8.22e-45	2.68e-42	yes	Cs7g04990	PREDICTED: ammonium transporter 3 member 1-like [Vitis vinifera]	-	GO:0031224//intrinsic component of membrane	GO:0015077//monovalent inorganic cation transmembrane transporter activity	GO:0015696//ammonium transport
Cs7g05010	79.3709	6.50502	9.73919	0.816577	-3.57614	2.71e-17	1.43e-15	yes	-	-	-	-	-	-
Cs7g05030	27.4087	63.4879	2.91441	6.37786	1.12987	6.46e-05	0.000591802	yes	Cs7g05030	Acyl-protein thioesterase 2 [Theobroma cacao]	-	-	GO:0016788//hydrolase activity, acting on ester bonds	-
Cs7g05080	16.3486	50.0963	8.18829	24.0341	1.55345	2.85e-05	0.000284591	yes	Cs7g05080	PREDICTED: crooked neck-like protein 1 [Vitis vinifera]	-	GO:0005622//intracellular	-	-
Cs7g05130	11.1518	0.65413	4.2119	0.242601	-4.11781	0.000261482	0.00201538	yes	-	-	-	-	-	-
Cs7g05180	0	6.50502	0.001	2.2959	11.1648	0.000638182	0.00432017	yes	Cs7g05180	PREDICTED: EG45-like domain containing protein [Vitis vinifera]	-	GO:0005576//extracellular region;GO:0030312	-	GO:0009060//aerobic respiration
Cs7g05260	6.09253	0.65413	1.0117	0.108405	-3.22228	0.00622628	0.0288185	yes	Cs7g05260	PREDICTED: probable L-type lectin-domain containing receptor kinase S.7-like [Vitis vinifera]	-	-	GO:0005488//binding;GO:0016301//kinase activity	-
Cs7g05270	1202.54	80.0954	238.321	15.5543	-3.93752	6.38e-22	5.07e-20	yes	Cs7g05270	PREDICTED: probable L-type lectin-domain containing receptor kinase S.7-like [Vitis vinifera]	-	-	GO:0016772//transferase activity, transferring phosphorus-containing groups	-
Cs7g05280	216.46	22.0953	41.5602	4.05869	-3.35611	1.3e-24	1.26e-22	yes	Cs7g05280	PREDICTED: probable L-type lectin-domain containing receptor kinase S.7-like [Vitis vinifera]	-	-	GO:0005488//binding	-
Cs7g05290	45.246	2.92544	16.9361	1.05107	-4.01017	2.1e-13	7.87e-12	yes	Cs7g05290	PREDICTED: probable L-type lectin-domain containing receptor kinase S.7-like [Vitis vinifera]	-	-	GO:0005488//binding;GO:0016301//kinase activity	-
Cs7g05340	1117.62	2949.38	91.5648	231.159	1.33602	1.18e-17	6.39e-16	yes	Cs7g05340	PREDICTED: SPX domain-containing protein 2 isoform 1 [Vitis vinifera]	-	-	-	GO:0009267//cellular response to starvation;GO:0009267//cellular response to starvation;GO:0009267//cellular response to starvation
Cs7g05450	24.3548	50.3689	1.62257	3.24618	1.00046	0.00738941	0.0331799	yes	Cs7g05450	PREDICTED: structural maintenance of chromosomes protein 3-like [Vitis vinifera]	-	GO:0005911//cell-cell junction;GO:0044427//chromosomal part;GO:0044427//chromosomal part;GO:0005911//cell-cell junction	GO:0046906//tetrapyrrole binding;GO:0004601//peroxidase activity;GO:0032550;GO:0032550;GO:0003676//nucleic acid binding;GO:0034061	GO:0007059//chromosome segregation;GO:0006950//response to stress;GO:0044710;GO:0006996//organelle organization;GO:0006996//organelle organization;GO:0006260//DNA replication;GO:0007059//chromosome segregation
Cs7g05460	678.107	187.857	24.8237	6.78222	-1.87189	2.93e-14	1.19e-12	yes	-	-	-	-	-	-
Cs7g05540	17.2138	48.5154	1.70446	4.64015	1.44486	7.92e-05	0.000707657	yes	-	-	-	-	-	-
Cs7g05590	115.015	318.086	2.94413	7.57536	1.36348	2.15e-09	4.84e-08	yes	Cs7g05590	Myosin heavy chain-related protein isoform 2 [Theobroma cacao]	-	-	GO:0003824//catalytic activity	-
Cs7g05690	114.514	376.557	3.09144	9.82526	1.66822	5.4e-20	3.46e-18	yes	Cs7g05690	Sucrose phosphate synthase 1F [Theobroma cacao]	ko01100//Metabolic pathways;ko00500//Starch and sucrose metabolism	GO:0005911//cell-cell junction;GO:0044444//cytoplasmic part;GO:0016020//membrane;GO:0005911//cell-cell junction;GO:0044444//cytoplasmic part;GO:0016020//membrane	GO:0035251//UDP-glucosyltransferase activity;GO:0035251//UDP-glucosyltransferase activity	GO:0009555//pollen development;GO:0005984//disaccharide metabolic process;GO:0009555//pollen development;GO:0005984//disaccharide metabolic process
Cs7g05750	6.13837	1157.31	0.453275	82.7977	7.51306	1.69e-129	3.91e-125	yes	Cs7g05750	Glucuronidase 3 isoform 1 [Theobroma cacao]	ko01100//Metabolic pathways;ko00531//Glycosaminoglycan degradation	-	GO:0016787//hydrolase activity	GO:0008152//metabolic process
Cs7g05820	1383.33	3247.85	69.8732	155.406	1.15324	1.27e-13	4.86e-12	yes	-	-	-	-	-	-
Cs7g05920	251.362	50.7505	83.0134	17.0847	-2.28064	8.18e-20	5.1e-18	yes	-	-	-	-	-	-
Cs7g06010	51.9469	17.789	5.15034	1.70646	-1.59367	4.62e-05	0.000437723	yes	Cs7g06010	homogentisate geranylgeranyl transferase [Hevea brasiliensis]	-	-	GO:0016740//transferase activity	-
Cs7g06030	15.3154	69.7113	1.12292	4.94317	2.13818	3.54e-10	9.02e-09	yes	Cs7g06030	PREDICTED: probable homogentisate phytyltransferase 1, chloroplastic-like [Vitis vinifera]	-	-	GO:0004659//prenyltransferase activity	-
Cs7g06070	0.516625	54.9115	0.0825845	8.31769	6.65417	1.11e-17	6e-16	yes	Cs7g06070	Monogalactosyldiacylglycerol synthase 2 [Theobroma cacao]	ko01100//Metabolic pathways;ko00561//Glycerolipid metabolism	-	GO:0005488//binding;GO:0016757//transferase activity, transferring glycosyl groups	GO:0032787//monocarboxylic acid metabolic process;GO:0006664//glycolipid metabolic process;GO:0030258//lipid modification;GO:0009267//cellular response to starvation
Cs7g06120	166.385	70.9834	22.0382	9.53331	-1.20896	2.93e-06	3.75e-05	yes	Cs7g06120	Integrase-type DNA-binding superfamily protein [Theobroma cacao]	-	GO:0043231//intracellular membrane-bounded organelle	GO:0003676//nucleic acid binding;GO:0001071//nucleic acid binding transcription factor activity	GO:0006351//transcription, DNA-templated
Cs7g06130	2923.89	801.548	187.608	50.5069	-1.89317	9.56e-23	8.07e-21	yes	-	-	-	-	-	-
Cs7g06320	2089.05	728.067	154.016	50.643	-1.60464	3.13e-12	1.04e-10	yes	Cs7g06320	WRKY transcription factor 2 [Gossypium hirsutum]	-	-	GO:0005488//binding;GO:0005488//binding;GO:0005488//binding;GO:0005488//binding	GO:0098542;GO:0009617//response to bacterium;GO:0031347//regulation of defense response;GO:0010033//response to organic substance;GO:0098542;GO:0009617//response to bacterium;GO:0031347//regulation of defense response;GO:0010033//response to organic substance;GO:0098542;GO:0009617//response to bacterium;GO:0031347//regulation of defense response;GO:0010033//response to organic substance;GO:009854…
Cs7g06350	1.01797	8.0859	0.4688	3.58462	2.93478	0.0018139	0.0104533	yes	Cs7g06350	Calmodulin-binding heat shock protein [Medicago truncatula]	-	-	GO:0016298//lipase activity	GO:0006629//lipid metabolic process
Cs7g06470	37.6495	76.4616	3.51735	7.8422	1.15677	0.000138374	0.0011592	yes	-	-	-	-	-	-
Cs7g06540	0	5.64198	0.001	0.429347	8.746	0.00282488	0.01505	yes	-	-	-	-	-	-
Cs7g06630	268.334	66.2681	41.6774	10.9283	-1.9312	5.05e-16	2.39e-14	yes	-	-	-	-	-	-
Cs7g06690	18.7943	53.6759	0.912965	2.57631	1.49667	1.3e-05	0.000141621	yes	Cs7g06690	Translocon at the inner envelope membrane of chloroplasts 55-II [Theobroma cacao]	-	GO:0009526//plastid envelope	GO:0016703;GO:0043169//cation binding;GO:0051536//iron-sulfur cluster binding;GO:0016709//oxidoreductase activity, acting on paired donors, with incorporation or reduction of molecular oxygen, NAD(P)H as one donor, and incorporation of one atom of oxygen	GO:0006605//protein targeting;GO:0044710
Cs7g06780	6.13837	281.389	0.443329	20.1765	5.50816	1.86e-57	1.02e-54	yes	-	-	-	-	-	-
Cs7g06790	73.3701	923.88	6.93211	85.8026	3.62965	3.62e-72	3.1e-69	yes	-	-	-	-	-	-
Cs7g06960	11.699	24.9481	0.473768	0.963528	1.02414	0.00689151	0.0313026	yes	Cs7g06960	Glutamate receptor 2.9 [Theobroma cacao]	-	GO:0031224//intrinsic component of membrane	GO:0004888//transmembrane signaling receptor activity;GO:0005231//excitatory extracellular ligand-gated ion channel activity	GO:0007215//glutamate receptor signaling pathway;GO:0006811//ion transport
Cs7g07090	395.503	24.4029	257.767	15.0742	-4.09591	9.4e-39	2.29e-36	yes	Cs7g07090	PREDICTED: EG45-like domain containing protein-like [Vitis vinifera]	-	GO:0043231//intracellular membrane-bounded organelle	-	-
Cs7g07240	61.4725	6.77764	20.3599	2.13884	-3.25083	9.23e-13	3.24e-11	yes	-	-	-	-	-	-
Cs7g07590	42.7546	112.903	2.43669	6.60687	1.43904	2.1e-08	3.99e-07	yes	Cs7g07590	chaperone protein dnaJ-related protein [Arabidopsis thaliana]	-	GO:0043231//intracellular membrane-bounded organelle;GO:0043231//intracellular membrane-bounded organelle;GO:0043231//intracellular membrane-bounded organelle	GO:0005515//protein binding;GO:0005515//protein binding;GO:0005515//protein binding	-
Cs7g07640	1016.76	219.701	76.0601	16.0785	-2.24201	6.89e-27	7.55e-25	yes	Cs7g07640	PREDICTED: cation transport regulator-like protein 2 isoform 1 [Vitis vinifera]	-	-	GO:0016798//hydrolase activity, acting on glycosyl bonds;GO:0016798//hydrolase activity, acting on glycosyl bonds;GO:0016798//hydrolase activity, acting on glycosyl bonds;GO:0016798//hydrolase activity, acting on glycosyl bonds	GO:0044238;GO:0010038//response to metal ion;GO:0044238;GO:0010038//response to metal ion;GO:0044238;GO:0010038//response to metal ion;GO:0010038//response to metal ion;GO:0044238;GO:0010038//response to metal ion
Cs7g07680	284.197	46.553	13.1595	2.10893	-2.64152	1.31e-24	1.26e-22	yes	Cs7g07680	PREDICTED: probable LRR receptor-like serine/threonine-protein kinase At4g31250-like [Fragaria vesca subsp. vesca]	-	GO:0016020//membrane	GO:0097159//organic cyclic compound binding;GO:0016301//kinase activity;GO:1901363;GO:0036094//small molecule binding	GO:0051704;GO:0044699;GO:0022414//reproductive process;GO:0044237//cellular metabolic process
Cs7g07690	407.053	1374.64	26.3429	85.1825	1.69314	1.38e-20	9.29e-19	yes	Cs7g07690	Kinase C-like zinc finger protein [Theobroma cacao]	-	-	GO:0004672//protein kinase activity;GO:0016668//oxidoreductase activity, acting on a sulfur group of donors, NAD(P) as acceptor;GO:0032550;GO:0004672//protein kinase activity;GO:0016668//oxidoreductase activity, acting on a sulfur group of donors, NAD(P) as acceptor;GO:0032550;GO:0004672//protein kinase activity;GO:0016668//oxidoreductase activity, acting on a sulfur group of donors, NAD(P) as ac…	GO:0006464//cellular protein modification process;GO:0007165//signal transduction;GO:0044710;GO:0006464//cellular protein modification process;GO:0007165//signal transduction;GO:0044710;GO:0006464//cellular protein modification process;GO:0007165//signal transduction;GO:0044710;GO:0006464//cellular protein modification process;GO:0007165//signal transduction;GO:0044710
Cs7g07830	264.262	640.212	17.2133	41.3638	1.26485	3.81e-14	1.53e-12	yes	-	-	-	-	-	-
Cs7g07850	389.851	816.631	23.8931	48.6166	1.02485	1.71e-09	3.91e-08	yes	-	-	-	-	-	-
Cs7g07860	98.1957	36.7863	3.20999	1.19443	-1.42625	3.4e-06	4.3e-05	yes	-	-	-	-	-	-
Cs7g07900	1747.99	464.904	110.189	29.7426	-1.88939	8.93e-18	4.88e-16	yes	-	-	-	-	-	-
Cs7g07990	6005.24	1337.67	362.704	86.3636	-2.0703	1.43e-26	1.52e-24	yes	-	-	-	-	-	-
Cs7g08000	41.1437	129.593	2.7273	8.45107	1.63166	1.34e-10	3.61e-09	yes	-	-	-	-	-	-
Cs7g08100	60.5309	17.6527	7.11623	1.93064	-1.88203	1.01e-06	1.4e-05	yes	-	-	-	-	-	-
Cs7g08180	415.303	172.321	35.013	14.4302	-1.2788	1.81e-09	4.12e-08	yes	-	-	-	-	-	-
Cs7g08480	16.8041	4.85154	1.03684	0.281251	-1.88226	0.00284667	0.0151382	yes	-	-	-	-	-	-
Cs7g08580	20.3593	7.46807	1.0212	0.364525	-1.48618	0.0100398	0.0427261	yes	-	-	-	-	-	-
Cs7g08600	1476.54	325.78	66.7319	15.1655	-2.13758	2.64e-29	3.49e-27	yes	-	-	-	-	-	-
Cs7g08610	136.894	51.7313	7.52344	2.98996	-1.33127	0.000893037	0.00574773	yes	-	-	-	-	-	-
Cs7g08620	868.446	369.943	40.7291	18.3459	-1.1506	3.05e-12	1.01e-10	yes	-	-	-	-	-	-
Cs7g08680	745.198	191.518	54.9345	13.6949	-2.00407	2.55e-24	2.4e-22	yes	-	-	-	-	-	-
Cs7g08770	31.0251	238.036	2.43937	18.5534	2.9271	2.56e-13	9.52e-12	yes	-	-	-	-	-	-
Cs7g08860	580.914	283.534	44.5185	21.0048	-1.08369	2.34e-07	3.71e-06	yes	-	-	-	-	-	-
Cs7g09120	27.4393	7.15914	1.31215	0.328906	-1.99619	0.000424815	0.0030736	yes	-	-	-	-	-	-
Cs7g09310	19.8427	0.96305	1.15789	0.055494	-4.38302	5.78e-08	1.02e-06	yes	-	-	-	-	-	-
Cs7g09410	1515.13	681.033	75.7033	32.6855	-1.21171	1.57e-08	3.05e-07	yes	-	-	-	-	-	-
Cs7g09730	39.1688	17.0986	0.823899	0.351471	-1.22906	0.00831982	0.0366534	yes	-	-	-	-	-	-
Cs7g10020	597.834	1503.8	25.3525	62.1095	1.29269	4.15e-15	1.81e-13	yes	-	-	-	-	-	-
Cs7g10070	50.3359	7.29547	3.49952	0.500282	-2.80634	2.11e-10	5.56e-09	yes	-	-	-	-	-	-
Cs7g10110	230.7	101.682	17.6831	7.92103	-1.15861	3.09e-07	4.77e-06	yes	-	-	-	-	-	-
Cs7g10200	44.3503	11.8744	1.03516	0.263827	-1.97219	7.13e-05	0.000643752	yes	-	-	-	-	-	-
Cs7g10410	131.85	48.0701	4.96997	1.81245	-1.4553	1.03e-07	1.74e-06	yes	-	-	-	-	-	-
Cs7g10570	3120.02	1139.94	167.561	60.2824	-1.47488	6.59e-15	2.83e-13	yes	-	-	-	-	-	-
Cs7g10680	254.262	67.3764	13.7907	3.64653	-1.9191	4.16e-16	1.98e-14	yes	-	-	-	-	-	-
Cs7g10740	37.1634	15.5903	2.55803	1.13547	-1.17175	0.00620074	0.0287348	yes	-	-	-	-	-	-
Cs7g11320	10.7574	0.96305	0.58572	0.0496983	-3.55894	0.000954549	0.00608741	yes	-	-	-	-	-	-
Cs7g11550	156.69	49.3421	4.31783	1.31702	-1.71304	4.21e-10	1.06e-08	yes	-	-	-	-	-	-
Cs7g11650	1494.08	76.189	489.896	24.7326	-4.30799	1.09e-84	1.57e-81	yes	-	-	-	-	-	-
Cs7g11820	0	5.81459	0.001	1.05831	10.0475	0.00112758	0.00699088	yes	-	-	-	-	-	-
Cs7g11870	10.6658	45.181	0.372723	1.4727	1.98229	4.05e-08	7.32e-07	yes	-	-	-	-	-	-
Cs7g12100	617.637	249.126	51.6718	20.143	-1.3591	0.00182476	0.0104976	yes	-	-	-	-	-	-
Cs7g12150	68.2344	231.847	2.07129	6.78154	1.71108	8.52e-16	3.97e-14	yes	-	-	-	-	-	-
Cs7g12210	6.09253	0	1.73612	0.001	-10.7617	0.00100501	0.0063605	yes	-	-	-	-	-	-
Cs7g12260	12.2309	0.481524	1.52882	0.0588655	-4.69885	1.15e-05	0.000126434	yes	-	-	-	-	-	-
Cs7g12600	320.113	863.336	51.0035	136.505	1.42028	8.01e-17	4.05e-15	yes	-	-	-	-	-	-
Cs7g12680	1207.9	111.358	109.633	10.06	-3.44598	5.63e-65	4.35e-62	yes	-	-	-	-	-	-
Cs7g12790	97.4497	35.6868	6.77855	2.84973	-1.25015	3.43e-05	0.000335512	yes	-	-	-	-	-	-
Cs7g12870	2128.29	959.743	102.591	46.2152	-1.15047	1.69e-09	3.86e-08	yes	-	-	-	-	-	-
Cs7g12890	1957.69	641.693	206.694	69.2094	-1.57846	2.16e-17	1.15e-15	yes	-	-	-	-	-	-
Cs7g12980	1060.41	480.666	59.0984	29.3595	-1.00929	3.43e-09	7.42e-08	yes	-	-	-	-	-	-
Cs7g13030	20.9523	80.3863	1.67257	6.17195	1.88366	5.49e-09	1.15e-07	yes	-	-	-	-	-	-
Cs7g13080	122.475	42.2193	6.62881	2.17923	-1.60493	1.19e-07	1.99e-06	yes	-	-	-	-	-	-
Cs7g13170	802.965	355.825	40.7094	19.1176	-1.09046	1.6e-10	4.29e-09	yes	-	-	-	-	-	-
Cs7g13190	3.57053	22.3405	0.205206	1.34669	2.71427	0.00175987	0.0102055	yes	-	-	-	-	-	-
Cs7g13200	1627.85	6387.26	86.7201	344.985	1.9921	1.03e-30	1.49e-28	yes	Cs7g13200	PREDICTED: probable nitrite transporter At1g68570-like [Glycine max]	-	GO:0031224//intrinsic component of membrane;GO:0031224//intrinsic component of membrane;GO:0031224//intrinsic component of membrane;GO:0031224//intrinsic component of membrane	-	GO:0015833//peptide transport;GO:0015833//peptide transport;GO:0015833//peptide transport;GO:0015833//peptide transport
Cs7g13220	6689.69	3335.99	429.394	205.481	-1.0633	3.49e-07	5.33e-06	yes	-	-	-	-	-	-
Cs7g13290	54.9397	7.77698	5.80406	0.812287	-2.837	2.24e-11	6.69e-10	yes	-	-	-	-	-	-
Cs7g13320	40.2326	19.2699	1.45328	0.676579	-1.10298	0.00842864	0.0370342	yes	Cs7g13320	PREDICTED: homocysteine S-methyltransferase 1 [Vitis vinifera]	ko01100//Metabolic pathways;ko01110//Biosynthesis of secondary metabolites;ko00270//Cysteine and methionine metabolism	-	GO:0043169//cation binding;GO:0008172	GO:0000097//sulfur amino acid biosynthetic process
Cs7g13360	1337.76	527.173	76.6375	32.2197	-1.25011	2.81e-12	9.36e-11	yes	Cs7g13360	PREDICTED: aspartic proteinase nepenthesin-1-like [Vitis vinifera]	-	-	GO:0004175//endopeptidase activity	GO:0016485//protein processing
Cs7g13610	11.1671	37.2315	1.9188	6.45223	1.7496	8.87e-06	0.000100462	yes	-	-	-	-	-	-
Cs7g13900	988.78	415.207	94.5466	41.7958	-1.17767	1.81e-10	4.81e-09	yes	-	-	-	-	-	-
Cs7g13970	0.501345	6.15981	0.0308204	0.381739	3.63063	0.00358344	0.0182871	yes	Cs7g13970	Photosystem II stability/assembly factor, chloroplast (HCF136) isoform 1 [Theobroma cacao]	-	GO:0009526//plastid envelope;GO:0009532//plastid stroma;GO:0044436;GO:0009534//chloroplast thylakoid;GO:0009526//plastid envelope;GO:0009532//plastid stroma;GO:0044436;GO:0009534//chloroplast thylakoid	-	GO:0065003;GO:0010038//response to metal ion;GO:0065003;GO:0010038//response to metal ion
Cs7g14120	311.984	8.60372	51.245	1.37784	-5.21693	8.64e-60	5.55e-57	yes	Cs7g14120	PREDICTED: probable glutathione S-transferase [Vitis vinifera]	-	-	GO:0016846//carbon-sulfur lyase activity	GO:0010038//response to metal ion
Cs7g14180	58.07	6.50502	8.57481	0.943427	-3.18412	4.61e-12	1.5e-10	yes	Cs7g14180	PREDICTED: probable glutathione S-transferase [Vitis vinifera]	-	-	GO:0003824//catalytic activity	GO:0010038//response to metal ion
Cs7g14300	10.1797	1.78979	2.68914	0.468368	-2.52143	0.00401325	0.0201036	yes	Cs7g14300	Glutathione S-transferase TAU 19 [Theobroma cacao]	-	-	GO:0016846//carbon-sulfur lyase activity	GO:0010038//response to metal ion
Cs7g14360	14.7529	39.7754	15.9055	40.0219	1.33127	0.000130042	0.00109854	yes	-	-	-	-	-	-
Cs7g14460	749.861	1738.38	62.9732	142.655	1.17972	2.98e-14	1.21e-12	yes	-	-	-	-	-	-
Cs7g14540	19.3108	6.95024	0.651528	0.223618	-1.54279	0.00639414	0.0294716	yes	Cs7g14540	NBS-LRR type disease resistance protein [Citrus trifoliata]	-	-	GO:0016787//hydrolase activity;GO:0032550	-
Cs7g14680	80.8291	39.9205	2.66668	1.29729	-1.03955	0.00425065	0.0210063	yes	Cs7g14680	Leucine-rich receptor-like protein kinase family protein [Theobroma cacao]	-	GO:0031224//intrinsic component of membrane	GO:0032550;GO:0016628//oxidoreductase activity, acting on the CH-CH group of donors, NAD or NADP as acceptor;GO:0004702//receptor signaling protein serine/threonine kinase activity	GO:0035556//intracellular signal transduction;GO:0044710;GO:0006464//cellular protein modification process;GO:0006796//phosphate-containing compound metabolic process
Cs7g14710	1048.7	2895.78	35.6137	92.3765	1.37509	3.23e-17	1.69e-15	yes	-	-	-	-	-	-
Cs7g14740	15.3001	68.3031	0.897983	3.70613	2.04515	1.29e-10	3.5e-09	yes	Cs7g14740	PREDICTED: mechanosensitive ion channel protein 10-like [Cucumis sativus]	-	-	-	GO:0044765
Cs7g14760	121.001	289.075	4.80746	11.288	1.23144	4.17e-11	1.2e-09	yes	Cs7g14760	Phospholipase C 2 [Theobroma cacao]	ko01100//Metabolic pathways;ko00562//Inositol phosphate metabolism;ko04070//Phosphatidylinositol signaling system	-	GO:0008081//phosphoric diester hydrolase activity;GO:0008081//phosphoric diester hydrolase activity	GO:0007165//signal transduction;GO:0007165//signal transduction
Cs7g15550	22.3189	4.19741	1.48524	0.26669	-2.47746	0.000119287	0.00101585	yes	Cs7g15550	Cytochrome P450, family 87, subfamily A, polypeptide 6 [Theobroma cacao]	-	-	GO:0016491//oxidoreductase activity;GO:0005488//binding	-
Cs7g15650	3.03862	12.8011	0.530545	2.1204	1.99879	0.00207551	0.0116516	yes	Cs7g15650	PREDICTED: 50S ribosomal protein L14-like [Vitis vinifera]	ko03010//Ribosome	GO:0044391;GO:0044391	GO:0005198//structural molecule activity;GO:0005198//structural molecule activity	GO:0010467//gene expression;GO:0010467//gene expression
Cs7g15670	53.4051	111.894	2.54333	5.11893	1.00913	3.04e-05	0.00030104	yes	-	-	-	-	-	-
Cs7g15680	54.4689	132.654	8.00383	18.6565	1.22092	4.38e-08	7.87e-07	yes	-	-	-	-	-	-
Cs7g15810	24.4159	79.7058	2.50386	8.14853	1.70239	0.00147343	0.00880709	yes	Cs7g15810	Aspartic proteinase nepenthesin-1 [Medicago truncatula]	-	-	GO:0016787//hydrolase activity	GO:0008152//metabolic process
Cs7g15900	8.66037	23.5036	1.67351	4.36895	1.38441	0.00157264	0.0092921	yes	-	-	-	-	-	-
Cs7g16020	398.893	163.889	39.2764	16.1	-1.2866	1.08e-09	2.55e-08	yes	-	-	-	-	-	-
Cs7g16030	3642.82	550.724	75.3616	11.3239	-2.73446	2.68e-23	2.35e-21	yes	-	-	-	-	-	-
Cs7g16400	149.825	327.134	7.95444	16.4032	1.04415	1.05e-09	2.48e-08	yes	Cs7g16400	PREDICTED: xylogalacturonan beta-1,3-xylosyltransferase [Vitis vinifera]	-	GO:0005911//cell-cell junction	GO:0003824//catalytic activity	GO:0009553//embryo sac development;GO:0003006//developmental process involved in reproduction
Cs7g16450	11.7754	42.183	1.62847	5.42631	1.73645	2.79e-05	0.000280137	yes	-	-	-	-	-	-
Cs7g16670	18.3387	6.95024	2.24841	0.81304	-1.46751	0.0106146	0.0446545	yes	-	-	-	-	-	-
Cs7g16680	582.412	2283.07	55.5663	227.403	2.03297	3.01e-23	2.62e-21	yes	-	-	-	-	-	-
Cs7g16720	2245.79	902.325	116.615	46.1249	-1.33814	2.2e-09	4.94e-08	yes	-	-	-	-	-	-
Cs7g16760	1008.09	186.476	61.8747	11.3582	-2.44562	1.19e-21	9.18e-20	yes	-	-	-	-	-	-
Cs7g16850	179.028	404.731	5.6516	12.3641	1.12943	1.04e-07	1.76e-06	yes	-	-	-	-	-	-
Cs7g17390	18.3234	57.0102	4.2114	12.7881	1.60243	1.81e-05	0.000190598	yes	-	-	-	-	-	-
Cs7g17410	22.9119	110.604	1.52995	7.18316	2.23113	3.16e-07	4.88e-06	yes	-	-	-	-	-	-
Cs7g17460	9.177	20.7508	1.77486	3.61809	1.02753	0.0110203	0.0459934	yes	-	-	-	-	-	-
Cs7g17750	140.724	35.9958	16.8236	4.25038	-1.98482	1.71e-10	4.57e-09	yes	-	-	-	-	-	-
Cs7g18030	91.3298	40.6022	11.5848	5.03327	-1.20266	0.000470688	0.00334381	yes	-	-	-	-	-	-
Cs7g18040	53.3898	144.665	2.55218	6.76046	1.40539	1.39e-09	3.22e-08	yes	-	-	-	-	-	-
Cs7g18430	35.1428	78.524	3.08232	6.85705	1.15357	1.91e-05	0.000200784	yes	-	-	-	-	-	-
Cs7g18460	1100.43	546.988	47.7118	23.0822	-1.04756	1.24e-07	2.06e-06	yes	-	-	-	-	-	-
Cs7g18580	2.55256	12.6648	0.352724	1.61976	2.19917	0.00150282	0.00894765	yes	-	-	-	-	-	-
Cs7g18920	154	44.1817	10.1425	2.72363	-1.89681	5.21e-11	1.48e-09	yes	-	-	-	-	-	-
Cs7g18930	154.578	50.4052	9.75499	3.04718	-1.67867	2.72e-08	5.05e-07	yes	-	-	-	-	-	-
Cs7g19100	16.1805	180.197	1.18275	13.0032	3.45865	1.87e-26	1.98e-24	yes	-	-	-	-	-	-
Cs7g19130	1.50404	19.7877	0.0926255	1.18261	3.67442	4.01e-07	6.04e-06	yes	-	-	-	-	-	-
Cs7g19210	29.5211	72.9184	1.9949	4.63098	1.215	6.65e-06	7.8e-05	yes	-	-	-	-	-	-
Cs7g19510	19.8427	84.9202	1.99691	8.1513	2.02926	3.73e-11	1.08e-09	yes	-	-	-	-	-	-
Cs7g19550	27.4699	781.889	2.57155	74.8191	4.8627	2.64e-82	3.22e-79	yes	-	-	-	-	-	-
Cs7g19570	29.9765	11.8018	1.40847	0.550747	-1.35466	0.00361583	0.0183915	yes	-	-	-	-	-	-
Cs7g19710	92.1338	216.202	6.67356	15.6959	1.23386	7.76e-10	1.88e-08	yes	Cs7g19710	PREDICTED: magnesium-protoporphyrin O-methyltransferase [Vitis vinifera]	ko01100//Metabolic pathways;ko01110//Biosynthesis of secondary metabolites;ko00860//Porphyrin and chlorophyll metabolism	GO:0009526//plastid envelope;GO:0031976	GO:0008171//O-methyltransferase activity	GO:0006779//porphyrin-containing compound biosynthetic process
Cs7g19830	16.743	51.0956	1.23804	3.86417	1.64211	8.75e-06	9.93e-05	yes	Cs7g19830	PREDICTED: phosphate carrier protein, mitochondrial [Vitis vinifera]	-	GO:0019866//organelle inner membrane;GO:0031224//intrinsic component of membrane;GO:0030312;GO:0044437;GO:0009536//plastid	GO:0005488//binding	GO:0051234//establishment of localization;GO:0006970//response to osmotic stress
Cs7g20270	116.442	6.95024	29.8632	1.78151	-4.06719	1.04e-25	1.05e-23	yes	Cs7g20270	PREDICTED: germin-like protein 9-3 [Vitis vinifera]	-	-	GO:0046914//transition metal ion binding;GO:0003824//catalytic activity;GO:0016209//antioxidant activity	GO:0044710
Cs7g20420	153.12	71.8826	11.2355	5.09957	-1.13962	2.38e-05	0.000242146	yes	-	-	-	-	-	-
Cs7g20450	2.55256	12.6648	1.10016	5.18267	2.23598	0.00150133	0.0089415	yes	Cs7g20450	T32E20.5 [Arabidopsis thaliana]	-	-	GO:0003676//nucleic acid binding;GO:0005515//protein binding	-
Cs7g20460	8.64509	23.8125	0.917611	2.28733	1.31771	0.00132371	0.00804308	yes	Cs7g20460	BED zinc finger,hAT family dimerization domain [Theobroma cacao]	-	-	GO:0003676//nucleic acid binding	-
Cs7g20780	510.959	220.527	36.0117	14.8088	-1.28201	5.33e-10	1.32e-08	yes	Cs7g20780	Major facilitator superfamily protein isoform 1 [Theobroma cacao]	-	GO:0031224//intrinsic component of membrane	-	GO:0051234//establishment of localization;GO:0044763
Cs7g20890	39.7007	9.39416	1.92239	0.438175	-2.13332	3.1e-06	3.94e-05	yes	Cs7g20890	PREDICTED: probable LRR receptor-like serine/threonine-protein kinase At3g47570-like [Fragaria vesca subsp. vesca]	-	-	GO:0004672//protein kinase activity	GO:0044763;GO:0050896//response to stimulus;GO:0008152//metabolic process
Cs7g21350	31.6029	93.9693	0.973526	2.70223	1.47286	5.87e-08	1.03e-06	yes	Cs7g21350	Os06g0651300 [Oryza sativa Japonica Group]	-	GO:0043231//intracellular membrane-bounded organelle;GO:0043231//intracellular membrane-bounded organelle	-	-
Cs7g21620	2.02066	18.7884	0.585937	5.45823	3.21962	1.33e-06	1.81e-05	yes	Cs7g21620	Os06g0651300 [Oryza sativa Japonica Group]	-	-	GO:0005488//binding	-
Cs7g21650	182.113	422.956	11.8028	25.5884	1.11636	4.94e-10	1.24e-08	yes	Cs7g21650	dual protein phosphatase 4 [Castanea sativa]	-	GO:0009532//plastid stroma;GO:0009532//plastid stroma	GO:0004721//phosphoprotein phosphatase activity;GO:0001871;GO:0004721//phosphoprotein phosphatase activity;GO:0001871	GO:0006796//phosphate-containing compound metabolic process;GO:0005982//starch metabolic process;GO:0006464//cellular protein modification process;GO:0006796//phosphate-containing compound metabolic process;GO:0005982//starch metabolic process;GO:0006464//cellular protein modification process
Cs7g21670	282.647	675.363	16.2501	37.2872	1.19823	8.03e-15	3.41e-13	yes	-	-	-	-	-	-
Cs7g21880	173.858	10.2209	12.3052	0.706718	-4.12199	2.43e-32	3.93e-30	yes	Cs7g21880	PREDICTED: monocopper oxidase-like protein SKU5-like [Vitis vinifera]	-	-	GO:0046914//transition metal ion binding;GO:0016682//oxidoreductase activity, acting on diphenols and related substances as donors, oxygen as acceptor;GO:0032550	GO:0035556//intracellular signal transduction;GO:0044710
Cs7g21890	257.06	9.39416	16.0472	0.581457	-4.7865	3.36e-50	1.36e-47	yes	Cs7g21890	Cupredoxin superfamily protein [Theobroma cacao]	-	-	GO:0046914//transition metal ion binding;GO:0016682//oxidoreductase activity, acting on diphenols and related substances as donors, oxygen as acceptor;GO:0032550	GO:0035556//intracellular signal transduction;GO:0044710
Cs7g21940	434.431	155.739	33.7629	13.8833	-1.2821	1.68e-13	6.4e-12	yes	Cs7g21940	Pectin lyase-like superfamily protein isoform 1 [Theobroma cacao]	ko00040//Pentose and glucuronate interconversions	-	GO:0016837	GO:0009825//multidimensional cell growth;GO:0045087//innate immune response
Cs7g22000	69.1149	145.547	3.82942	7.97419	1.05821	6.72e-06	7.87e-05	yes	Cs7g22000	major facilitator protein [Arabidopsis thaliana]	-	GO:0005911//cell-cell junction;GO:0031224//intrinsic component of membrane;GO:0005911//cell-cell junction;GO:0031224//intrinsic component of membrane	-	GO:0009620//response to fungus;GO:0044763;GO:0009620//response to fungus;GO:0044763
Cs7g22090	22.4259	6.98654	3.43385	1.04877	-1.71112	0.0028271	0.0150583	yes	-	-	-	-	-	-
Cs7g22120	348.741	1090.12	25.0797	78.4373	1.64502	2.33e-17	1.23e-15	yes	Cs7g22120	Pyridoxal phosphate-dependent transferases superfamily protein [Theobroma cacao]	-	-	GO:0043168//anion binding	-
Cs7g22250	179.863	446.014	9.02927	21.6173	1.25951	2.56e-13	9.52e-12	yes	Cs7g22250	Haloacid dehalogenase-like hydrolase (HAD) superfamily protein [Theobroma cacao]	-	GO:0016020//membrane;GO:0044444//cytoplasmic part;GO:0016020//membrane;GO:0044444//cytoplasmic part	GO:0016791//phosphatase activity;GO:0016791//phosphatase activity	GO:0006796//phosphate-containing compound metabolic process;GO:0006796//phosphate-containing compound metabolic process
Cs7g22320	7.67297	18.7884	0.282958	0.638255	1.17355	0.00898696	0.0391307	yes	-	-	-	-	-	-
Cs7g22420	861.573	332.921	53.0932	19.6715	-1.43242	1.85e-09	4.2e-08	yes	-	-	-	-	-	-
Cs7g22470	11.6837	44.418	0.395407	1.4484	1.87305	5.7e-06	6.79e-05	yes	-	-	-	-	-	-
Cs7g22540	14.3279	48.4791	0.784439	2.47505	1.65772	2.66e-05	0.000267598	yes	-	-	-	-	-	-
Cs7g22555	59.6657	171.139	6.75853	17.806	1.39759	2.81e-08	5.21e-07	yes	-	-	-	-	-	-
Cs7g22700	32.1195	66.4859	2.55906	5.15547	1.01049	0.000547045	0.00379992	yes	Cs7g22700	PREDICTED: S-norcoclaurine synthase 1-like [Vitis vinifera]	-	-	GO:0016706//oxidoreductase activity, acting on paired donors, with incorporation or reduction of molecular oxygen, 2-oxoglutarate as one donor, and incorporation of one atom each of oxygen into both donors;GO:0016706//oxidoreductase activity, acting on paired donors, with incorporation or reduction of molecular oxygen, 2-oxoglutarate as one donor, and incorporation of one atom each of oxygen into…	GO:0051553;GO:0051553
Cs7g22760	362.03	959.115	16.0198	41.4535	1.37164	1.47e-13	5.58e-12	yes	Cs7g22760	PREDICTED: nitrate transporter 1.5-like [Cucumis sativus]	-	-	GO:0015103//inorganic anion transmembrane transporter activity	GO:0001101//response to acid;GO:0015698//inorganic anion transport
Cs7g22960	98.0761	271.032	4.98614	13.0812	1.3915	4.53e-09	9.62e-08	yes	Cs7g22960	Plant intracellular ras group-related LRR 4 isoform 1 [Theobroma cacao]	-	-	GO:0016791//phosphatase activity	GO:0009314//response to radiation;GO:0006796//phosphate-containing compound metabolic process
Cs7g23090	150.934	59.7356	8.25782	3.55869	-1.21442	1.87e-06	2.48e-05	yes	Cs7g23090	cationic amino acid transporter [Populus trichocarpa]	-	GO:0031224//intrinsic component of membrane	GO:0046943//carboxylic acid transmembrane transporter activity	GO:0006865//amino acid transport;GO:0051707//response to other organism
Cs7g23670	224.668	57.637	17.3666	4.24401	-2.03281	3.59e-15	1.58e-13	yes	-	-	-	-	-	-
Cs7g23790	39.0466	5.16045	3.18369	0.413901	-2.94334	1.13e-07	1.9e-06	yes	-	-	-	-	-	-
Cs7g23890	10.2561	38.2308	1.13665	4.08532	1.84566	1.66e-05	0.000176224	yes	-	-	-	-	-	-
Cs7g24340	100.186	41.0836	19.562	7.63811	-1.35677	1.93e-05	0.000201876	yes	-	-	-	-	-	-
Cs7g24390	45.3225	113.067	1.77783	4.27182	1.26473	2.89e-07	4.51e-06	yes	-	-	-	-	-	-
Cs7g24400	53.9064	129.72	4.95625	11.7552	1.24598	3.45e-07	5.28e-06	yes	-	-	-	-	-	-
Cs7g24450	43.8948	96.7579	3.97266	8.22545	1.04999	3.39e-05	0.000332244	yes	-	-	-	-	-	-
Cs7g24730	401.021	125.186	24.3076	7.75177	-1.64881	4.7e-15	2.03e-13	yes	-	-	-	-	-	-
Cs7g24790	13.2489	46.0078	0.780752	2.44353	1.64603	6.26e-07	9.08e-06	yes	-	-	-	-	-	-
Cs7g24850	39.7619	86.301	2.96983	6.06752	1.03073	2.38e-05	0.000242409	yes	-	-	-	-	-	-
Cs7g24920	0.516625	20.9507	0.0212807	0.827784	5.28164	7.11e-07	1.02e-05	yes	-	-	-	-	-	-
Cs7g24950	122.871	287.176	5.97635	13.2607	1.14981	1.64e-09	3.75e-08	yes	-	-	-	-	-	-
Cs7g25160	17.7763	5.81459	1.46647	0.50283	-1.5442	0.00593787	0.0277556	yes	-	-	-	-	-	-
Cs7g25380	13.2795	36.1595	1.33426	3.5614	1.41641	0.00195432	0.0111086	yes	-	-	-	-	-	-
Cs7g25510	32.5597	72.9821	1.87643	4.09233	1.12494	3.56e-05	0.000347241	yes	-	-	-	-	-	-
Cs7g25580	5.10511	75.9443	0.384084	5.64922	3.87856	0.00044782	0.00320695	yes	-	-	-	-	-	-
Cs7g25680	2911.24	926.909	160.072	51.3269	-1.64094	9.16e-16	4.24e-14	yes	-	-	-	-	-	-
Cs7g25810	70.3008	156.012	2.98814	6.08581	1.0262	2.87e-07	4.47e-06	yes	-	-	-	-	-	-
Cs7g26085	9.19226	34.1697	2.21468	7.81394	1.81896	8.41e-06	9.59e-05	yes	-	-	-	-	-	-
Cs7g26440	261.132	584.556	9.4246	19.7163	1.06489	5.1e-13	1.84e-11	yes	-	-	-	-	-	-
Cs7g26490	0.501345	8.74004	0.050556	0.876866	4.1164	0.000236667	0.00185	yes	-	-	-	-	-	-
Cs7g26710	941.073	167.36	86.4301	16.1445	-2.42049	1.34e-36	2.9e-34	yes	-	-	-	-	-	-
Cs7g27000	45.0045	102.228	1.85668	3.76695	1.02067	0.000136841	0.00114802	yes	-	-	-	-	-	-
Cs7g27080	34.5956	75.2533	2.57654	5.48128	1.08908	5.33e-05	0.00049882	yes	-	-	-	-	-	-
Cs7g27110	5.08983	19.7514	0.516997	2.053	1.98951	0.000198518	0.00158445	yes	-	-	-	-	-	-
Cs7g27450	139.584	51.332	16.4004	5.89136	-1.47706	9.1e-06	0.000102825	yes	-	-	-	-	-	-
Cs7g27480	93.6989	46.4167	15.0577	7.29329	-1.04586	0.000769362	0.00506302	yes	-	-	-	-	-	-
Cs7g27860	36.2066	143.048	2.72186	9.99677	1.87687	7.19e-14	2.81e-12	yes	-	-	-	-	-	-
Cs7g28110	1456.7	314.733	55.6392	11.7492	-2.24353	5.74e-28	6.88e-26	yes	-	-	-	-	-	-
Cs7g28120	31.6334	2.75284	3.37961	0.294637	-3.51985	8.68e-09	1.75e-07	yes	-	-	-	-	-	-
Cs7g28390	361.697	1308.93	24.5369	87.9809	1.84224	6.36e-24	5.8e-22	yes	-	-	-	-	-	-
Cs7g28480	16.8194	44.9447	2.1061	5.37134	1.35071	0.00014724	0.00122548	yes	-	-	-	-	-	-
Cs7g28520	0.516625	10.5298	0.0456541	0.886247	4.27889	2.94e-05	0.000293339	yes	-	-	-	-	-	-
Cs7g28560	1.01797	23.8488	0.0510717	1.1678	4.51512	3.33e-09	7.24e-08	yes	-	-	-	-	-	-
Cs7g28570	5.08983	0	0.46135	0.001	-8.84972	0.00321244	0.016722	yes	-	-	-	-	-	-
Cs7g28650	4089.45	983.506	508.54	127.383	-1.99719	4.72e-29	6.13e-27	yes	-	-	-	-	-	-
Cs7g28690	3.53997	16.1718	0.210942	0.922057	2.12801	0.000442051	0.00317744	yes	-	-	-	-	-	-
Cs7g28960	10.195	1.30827	3.96312	0.57109	-2.79485	0.0017337	0.0100841	yes	-	-	-	-	-	-
Cs7g29020	8547.98	2799.05	320.702	104.969	-1.61126	2.21e-10	5.82e-09	yes	-	-	-	-	-	-
Cs7g29040	497.178	133.336	18.563	4.97809	-1.89877	1.61e-21	1.22e-19	yes	-	-	-	-	-	-
Cs7g29230	8.12847	24.1214	1.11718	3.13224	1.48733	0.000605143	0.00413581	yes	-	-	-	-	-	-
Cs7g29290	63.1446	152.188	5.65617	13.1123	1.21302	1.28e-07	2.12e-06	yes	-	-	-	-	-	-
Cs7g29370	193.276	484.872	11.6862	28.1565	1.26866	3.81e-15	1.67e-13	yes	-	-	-	-	-	-
Cs7g29440	156.204	16.2444	91.7254	9.19298	-3.31872	1.68e-22	1.4e-20	yes	-	-	-	-	-	-
Cs7g29450	2801.11	126.076	197.04	9.13274	-4.43129	7.52e-31	1.11e-28	yes	-	-	-	-	-	-
Cs7g29660	58.495	1402.69	4.90851	113.568	4.53213	2.39e-91	5.54e-88	yes	-	-	-	-	-	-
Cs7g29720	1.50404	10.1846	0.077085	0.508771	2.72249	0.00122818	0.00753187	yes	-	-	-	-	-	-
Cs7g29730	1691.89	172.429	138.795	14.1109	-3.29807	8.12e-64	6.06e-61	yes	-	-	-	-	-	-
Cs7g29740	348.466	134.952	19.6854	7.39901	-1.41172	0.000197991	0.00158079	yes	-	-	-	-	-	-
Cs7g29750	100.749	35.6232	15.0854	5.37911	-1.48772	0.000440696	0.00317065	yes	-	-	-	-	-	-
Cs7g29760	797.598	240.368	29.9075	8.92461	-1.74464	5.08e-08	9.02e-07	yes	-	-	-	-	-	-
Cs7g29770	259.34	86.764	17.7962	5.87472	-1.59898	1.54e-06	2.07e-05	yes	-	-	-	-	-	-
Cs7g29860	256.938	100.919	15.5827	6.03679	-1.36809	6.65e-09	1.38e-07	yes	-	-	-	-	-	-
Cs7g29900	129.16	270.651	8.54956	17.2024	1.00869	3.4e-07	5.22e-06	yes	-	-	-	-	-	-
Cs7g29980	500.541	122.46	88.7773	21.6535	-2.03559	1.29e-20	8.72e-19	yes	-	-	-	-	-	-
Cs7g30170	0.516625	6.15981	0.0330931	0.348553	3.39678	0.00359317	0.0183098	yes	-	-	-	-	-	-
Cs7g30210	139.281	48.1065	18.2433	5.89497	-1.62981	3.9e-07	5.9e-06	yes	-	-	-	-	-	-
Cs7g30250	2296.76	1120.94	189.02	91.8125	-1.04178	5.39e-08	9.56e-07	yes	-	-	-	-	-	-
Cs7g30370	784.38	367.998	65.9703	29.4784	-1.16216	8.8e-09	1.78e-07	yes	-	-	-	-	-	-
Cs7g30780	1266.65	3421.64	43.356	112.539	1.37612	1.38e-14	5.71e-13	yes	-	-	-	-	-	-
Cs7g30900	1526.33	244.231	94.8817	14.6553	-2.69471	5.34e-40	1.39e-37	yes	-	-	-	-	-	-
Cs7g30970	121.291	47.0708	10.2635	3.87548	-1.40508	3e-06	3.83e-05	yes	-	-	-	-	-	-
Cs7g31000	21870.4	6252.19	669.332	184.387	-1.85999	2.21e-18	1.25e-16	yes	-	-	-	-	-	-
Cs7g31010	61.6711	15.4177	4.01218	1.05016	-1.93378	5.21e-07	7.64e-06	yes	-	-	-	-	-	-
Cs7g31060	601.514	94.1779	23.9849	3.67837	-2.70498	4.39e-38	1.04e-35	yes	-	-	-	-	-	-
Cs7g31150	658.218	226.15	78.9926	25.7631	-1.61641	3.6e-15	1.58e-13	yes	-	-	-	-	-	-
Cs7g31190	44.2281	126.277	3.56444	10.4076	1.54589	2.06e-08	3.9e-07	yes	-	-	-	-	-	-
Cs7g31270	1283.37	319.084	64.0503	15.5537	-2.04195	6.83e-27	7.53e-25	yes	-	-	-	-	-	-
Cs7g31360	5049.35	1530.33	286.656	92.0623	-1.63864	1.66e-15	7.55e-14	yes	-	-	-	-	-	-
Cs7g31410	18339.5	6296.15	1831.31	666.693	-1.45778	1.48e-14	6.11e-13	yes	-	-	-	-	-	-
Cs7g31460	110.002	55.9472	12.0052	5.83514	-1.04082	0.000926302	0.00593049	yes	-	-	-	-	-	-
Cs7g31490	45.7933	111.931	3.23483	7.18614	1.15153	4.85e-07	7.18e-06	yes	-	-	-	-	-	-
Cs7g31500	472.334	123.514	30.8357	8.42377	-1.87206	2.62e-13	9.73e-12	yes	-	-	-	-	-	-
Cs7g31630	5.63703	0	2.33753	0.001	-11.1908	0.00276122	0.0147686	yes	-	-	-	-	-	-
Cs7g31750	15.3154	160.683	1.58834	16.2305	3.35311	5.61e-24	5.15e-22	yes	-	-	-	-	-	-
Cs7g31790	58.5408	19.2699	2.32533	0.721779	-1.68781	8.26e-06	9.45e-05	yes	-	-	-	-	-	-
Cs7g31910	7.1105	31.3168	0.343676	1.4618	2.08862	1.06e-05	0.000117916	yes	-	-	-	-	-	-
Cs7g32130	88.4562	0.96305	4.66315	0.050654	-6.52449	8.87e-29	1.13e-26	yes	-	-	-	-	-	-
Cs7g32160	3398.57	951.082	785.831	223.291	-1.8153	7.1e-21	4.98e-19	yes	-	-	-	-	-	-
Cs7g32230	78.2766	161.273	4.99625	10.1619	1.02425	3.82e-06	4.75e-05	yes	-	-	-	-	-	-
Cs7g32260	102.845	26.0838	8.91484	2.1868	-2.02739	1.6e-10	4.29e-09	yes	-	-	-	-	-	-
Cs7g32520	930.333	291.582	58.1827	18.0765	-1.68647	3.17e-20	2.08e-18	yes	-	-	-	-	-	-
Cs8g01160	7197.28	1972.82	306.853	86.4795	-1.82712	1.29e-18	7.41e-17	yes	Cs8g01160	3-hydroxy-3-methylglutaryl coenzyme A reductase 2 [Dimocarpus longan]	ko01100//Metabolic pathways;ko01110//Biosynthesis of secondary metabolites;ko00900//Terpenoid backbone biosynthesis	GO:0031224//intrinsic component of membrane;GO:0031224//intrinsic component of membrane	GO:0016616//oxidoreductase activity, acting on the CH-OH group of donors, NAD or NADP as acceptor;GO:0048037//cofactor binding;GO:0000166//nucleotide binding;GO:0016616//oxidoreductase activity, acting on the CH-OH group of donors, NAD or NADP as acceptor;GO:0048037//cofactor binding;GO:0000166//nucleotide binding	GO:0006720//isoprenoid metabolic process;GO:0006732//coenzyme metabolic process;GO:0006720//isoprenoid metabolic process;GO:0006732//coenzyme metabolic process
Cs8g01170	899.214	321.401	63.396	22.31	-1.5067	1.31e-16	6.54e-15	yes	Cs8g01170	PREDICTED: xylem cysteine proteinase 1-like [Cucumis sativus]	-	-	GO:0008233//peptidase activity	-
Cs8g01200	485.161	1142.74	15.3288	35.3593	1.20584	1.25e-12	4.32e-11	yes	Cs8g01200	Glutamate receptor 2 isoform 1 [Theobroma cacao]	-	GO:0031224//intrinsic component of membrane;GO:0031224//intrinsic component of membrane;GO:0031224//intrinsic component of membrane;GO:0031224//intrinsic component of membrane	GO:0005231//excitatory extracellular ligand-gated ion channel activity;GO:0004888//transmembrane signaling receptor activity;GO:0005231//excitatory extracellular ligand-gated ion channel activity;GO:0005231//excitatory extracellular ligand-gated ion channel activity;GO:0004888//transmembrane signaling receptor activity;GO:0005231//excitatory extracellular ligand-gated ion channel activity	GO:0007215//glutamate receptor signaling pathway;GO:0006811//ion transport;GO:0007215//glutamate receptor signaling pathway;GO:0006811//ion transport;GO:0007215//glutamate receptor signaling pathway;GO:0006811//ion transport;GO:0007215//glutamate receptor signaling pathway;GO:0006811//ion transport
Cs8g01260	539.615	231.601	46.8435	19.5723	-1.25904	5.48e-08	9.71e-07	yes	-	-	-	-	-	-
Cs8g01420	10.1797	2.0987	2.63679	0.547935	-2.26671	0.00384823	0.0193735	yes	Cs8g01420	metallothionein-like protein [Sesamum indicum]	-	GO:0044424	GO:0046914//transition metal ion binding	-
Cs8g01550	105.52	48.6969	3.99546	1.76849	-1.17585	0.00137758	0.00832885	yes	Cs8g01550	U-box domain-containing protein 15 isoform 1 [Theobroma cacao]	-	GO:0044424	GO:0019787//small conjugating protein ligase activity	GO:0032446//protein modification by small protein conjugation
Cs8g01690	65.2721	144.419	3.17531	6.86562	1.11249	8.96e-07	1.26e-05	yes	Cs8g01690	O-fucosyltransferase family protein [Theobroma cacao]	-	GO:0043231//intracellular membrane-bounded organelle;GO:0043231//intracellular membrane-bounded organelle	-	-
Cs8g01810	872.759	376.557	85.549	38.2653	-1.16071	1.31e-11	4.01e-10	yes	Cs8g01810	acidic class II chitinase [Citrus jambhiri]	ko01110//Biosynthesis of secondary metabolites;ko00520//Amino sugar and nucleotide sugar metabolism	-	GO:0004553//hydrolase activity, hydrolyzing O-glycosyl compounds;GO:0004553//hydrolase activity, hydrolyzing O-glycosyl compounds	GO:0050896//response to stimulus;GO:0044036//cell wall macromolecule metabolic process;GO:0044238;GO:0006026;GO:0044036//cell wall macromolecule metabolic process;GO:0044238;GO:0006026
Cs8g01880	1544.49	695.86	142.314	61.7494	-1.20458	4.1e-09	8.76e-08	yes	Cs8g01880	Expansin-like protein isoform 1 [Theobroma cacao]	-	GO:0005911//cell-cell junction;GO:0044444//cytoplasmic part;GO:0005618//cell wall;GO:0043231//intracellular membrane-bounded organelle;GO:0005911//cell-cell junction;GO:0044444//cytoplasmic part;GO:0005618//cell wall;GO:0043231//intracellular membrane-bounded organelle	-	GO:0000003//reproduction;GO:0000003//reproduction
Cs8g01950	2325.01	353.481	79.99	11.6306	-2.7819	3.43e-39	8.45e-37	yes	Cs8g01950	PREDICTED: GDSL esterase/lipase At5g33370-like [Fragaria vesca subsp. vesca]	-	-	GO:0016787//hydrolase activity	-
Cs8g01960	349.545	86.4462	17.6514	4.48031	-1.97811	2.48e-16	1.2e-14	yes	Cs8g01960	PREDICTED: L-ascorbate oxidase homolog [Vitis vinifera]	-	GO:0005911//cell-cell junction;GO:0005576//extracellular region;GO:0005618//cell wall;GO:0005911//cell-cell junction;GO:0005576//extracellular region;GO:0005618//cell wall	GO:0046914//transition metal ion binding;GO:0016682//oxidoreductase activity, acting on diphenols and related substances as donors, oxygen as acceptor;GO:0046914//transition metal ion binding;GO:0016682//oxidoreductase activity, acting on diphenols and related substances as donors, oxygen as acceptor	GO:0044710;GO:0044710
Cs8g01970	54.4995	20.2329	3.05314	1.1984	-1.34918	9.79e-05	0.000852335	yes	Cs8g01970	Chloroplast signal recognition particle component [Theobroma cacao]	-	GO:0009526//plastid envelope;GO:0009534//chloroplast thylakoid;GO:0048500//signal recognition particle	GO:0005515//protein binding	GO:0009642//response to light intensity
Cs8g02070	17.2597	0.65413	11.2645	0.403356	-4.80359	8.35e-07	1.18e-05	yes	-	-	-	-	-	-
Cs8g02130	2333.25	859.47	181.656	64.8726	-1.48553	4.62e-12	1.5e-10	yes	Cs8g02130	RS-norcoclaurine 6-O-methyltransferase [Theobroma cacao]	-	-	GO:0005515//protein binding;GO:0008171//O-methyltransferase activity	GO:0008152//metabolic process
Cs8g02370	48.9083	7.46807	2.94138	0.441638	-2.73556	2.54e-09	5.64e-08	yes	Cs8g02370	Serine/threonine protein phosphatase 2A 57 kDa regulatory subunit B' beta isoform 1 [Theobroma cacao]	-	GO:0008287//protein serine/threonine phosphatase complex	GO:0019888//protein phosphatase regulator activity	GO:0019222//regulation of metabolic process;GO:0006886//intracellular protein transport;GO:0007154//cell communication
Cs8g02380	16.8652	3.71589	0.982654	0.206342	-2.25165	0.00161551	0.00951379	yes	Cs8g02380	PREDICTED: uncharacterized transporter lpg1691 isoform 2 [Vitis vinifera]	-	GO:0031224//intrinsic component of membrane	GO:0046943//carboxylic acid transmembrane transporter activity	GO:0006865//amino acid transport;GO:0015846//polyamine transport
Cs8g02390	61.1392	29.7996	5.79012	2.73141	-1.08395	0.00312473	0.016339	yes	-	-	-	-	-	-
Cs8g02440	30.5237	62.6522	2.34745	4.7039	1.00277	0.00315606	0.0164767	yes	Cs8g02440	PREDICTED: FAD-dependent urate hydroxylase-like [Fragaria vesca subsp. vesca]	-	-	-	GO:0008152//metabolic process
Cs8g02450	138.535	469.854	8.24623	26.4262	1.68016	5.05e-21	3.63e-19	yes	Cs8g02450	PREDICTED: FAD-dependent urate hydroxylase-like [Fragaria vesca subsp. vesca]	-	-	GO:0003824//catalytic activity;GO:0003824//catalytic activity;GO:0003824//catalytic activity;GO:0003824//catalytic activity	GO:0044710;GO:0044710;GO:0044710;GO:0044710
Cs8g02530	1099.75	494.721	91.825	43.2762	-1.08531	1.36e-08	2.66e-07	yes	Cs8g02530	Plasma membrane intrinsic protein 3 isoform 2, partial [Theobroma cacao]	-	GO:0005911//cell-cell junction;GO:0043231//intracellular membrane-bounded organelle;GO:0031225//anchored component of membrane;GO:0005911//cell-cell junction;GO:0043231//intracellular membrane-bounded organelle;GO:0031225//anchored component of membrane;GO:0005911//cell-cell junction;GO:0043231//intracellular membrane-bounded organelle;GO:0031225//anchored component of membrane	GO:0005372//water transmembrane transporter activity;GO:0005372//water transmembrane transporter activity;GO:0005372//water transmembrane transporter activity	GO:0042044//fluid transport;GO:0001101//response to acid;GO:0042044//fluid transport;GO:0001101//response to acid;GO:0042044//fluid transport;GO:0001101//response to acid
Cs8g02740	61.6711	135.025	3.68723	7.93179	1.10511	1.11e-06	1.52e-05	yes	Cs8g02740	MYB transcription factor [Morus alba var. multicaulis]	-	-	GO:0005488//binding	GO:0001101//response to acid;GO:0031323//regulation of cellular metabolic process;GO:1901360//organic cyclic compound metabolic process;GO:0006725//cellular aromatic compound metabolic process
Cs8g02760	236.929	120.844	9.86115	4.81275	-1.03489	5.25e-05	0.000491944	yes	Cs8g02760	PREDICTED: amino acid permease 2-like [Fragaria vesca subsp. vesca]	-	GO:0031224//intrinsic component of membrane;GO:0031224//intrinsic component of membrane	GO:0015171//amino acid transmembrane transporter activity;GO:0022804;GO:0015171//amino acid transmembrane transporter activity;GO:0022804	GO:0006865//amino acid transport;GO:0006865//amino acid transport
Cs8g02840	1977.63	688.699	109.897	40.8868	-1.42645	7.61e-16	3.56e-14	yes	Cs8g02840	Major facilitator superfamily protein [Theobroma cacao]	-	-	-	GO:0009628//response to abiotic stimulus
Cs8g02920	16.3027	43.255	4.04695	10.9971	1.44222	4.95e-05	0.000465989	yes	-	-	-	-	-	-
Cs8g02980	299.447	7.77698	120.387	2.9997	-5.32672	3.28e-58	1.85e-55	yes	Cs8g02980	Subtilase family protein [Theobroma cacao]	-	-	GO:0004175//endopeptidase activity;GO:0005515//protein binding;GO:0016628//oxidoreductase activity, acting on the CH-CH group of donors, NAD or NADP as acceptor	GO:0016485//protein processing;GO:0044710;GO:0044092//negative regulation of molecular function
Cs8g03300	181.274	454.109	9.99143	23.796	1.25196	1.15e-14	4.81e-13	yes	Cs8g03300	PREDICTED: DUF21 domain-containing protein At2g14520-like [Cucumis sativus]	-	GO:0016020//membrane;GO:0016020//membrane	GO:0017076//purine nucleotide binding;GO:0017076//purine nucleotide binding	-
Cs8g03350	8.66037	0.65413	1.14185	0.088283	-3.69309	0.00183879	0.0105521	yes	Cs8g03350	squalene monooxygenase 3 [Azadirachta indica]	ko01100//Metabolic pathways;ko01110//Biosynthesis of secondary metabolites;ko00909//Sesquiterpenoid biosynthesis	GO:0031224//intrinsic component of membrane	GO:0016709//oxidoreductase activity, acting on paired donors, with incorporation or reduction of molecular oxygen, NAD(P)H as one donor, and incorporation of one atom of oxygen;GO:0000166//nucleotide binding	GO:0006950//response to stress;GO:0044710;GO:0001101//response to acid
Cs8g03420	183.918	46.9798	16.4581	4.21179	-1.96629	4.3e-08	7.75e-07	yes	Cs8g03420	D-aminoacid aminotransferase-like PLP-dependent enzymes superfamily protein isoform 1 [Theobroma cacao]	ko01100//Metabolic pathways;ko01110//Biosynthesis of secondary metabolites;ko00280//Valine, leucine and isoleucine degradation;ko00770//Pantothenate and CoA biosynthesis;ko00290//Valine, leucine and isoleucine biosynthesis;ko00966//Glucosinolate biosynthesis	GO:0009532//plastid stroma	GO:0004084//branched-chain-amino-acid transaminase activity	GO:0009314//response to radiation;GO:0006520//cellular amino acid metabolic process;GO:0019758;GO:0006950//response to stress
Cs8g03430	20.3746	72.2462	3.15219	10.822	1.77954	4.49e-05	0.000427859	yes	Cs8g03430	Cysteine-rich receptor-like protein kinase 29 [Aegilops tauschii]	-	-	GO:0016772//transferase activity, transferring phosphorus-containing groups	-
Cs8g03480	37.2552	190.31	5.75746	28.3656	2.30064	2.86e-07	4.47e-06	yes	Cs8g03480	Cysteine-rich receptor-like protein kinase 29 [Aegilops tauschii]	-	-	GO:0016772//transferase activity, transferring phosphorus-containing groups	-
Cs8g03490	4.57322	22.1316	1.90635	8.95745	2.23228	0.000739041	0.00489481	yes	-	-	-	-	-	-
Cs8g03530	12.717	1.61718	1.64278	0.200459	-3.03476	0.000137183	0.00115047	yes	Cs8g03530	squalene monooxygenase 3 [Azadirachta indica]	ko01100//Metabolic pathways;ko01110//Biosynthesis of secondary metabolites;ko00909//Sesquiterpenoid biosynthesis	GO:0031224//intrinsic component of membrane	GO:0016709//oxidoreductase activity, acting on paired donors, with incorporation or reduction of molecular oxygen, NAD(P)H as one donor, and incorporation of one atom of oxygen;GO:0000166//nucleotide binding	GO:0006694//steroid biosynthetic process;GO:0006950//response to stress;GO:0001101//response to acid
Cs8g03560	655.388	294.936	37.1628	17.7665	-1.0647	1.73e-07	2.81e-06	yes	Cs8g03560	Gb:AAC34331.1 [Theobroma cacao]	-	GO:0044464	-	-
Cs8g03680	5193.85	2154.8	275.333	118.109	-1.22106	7e-10	1.71e-08	yes	Cs8g03680	alpha tubulin [Betula pendula]	ko04145//Phagosome	GO:0031981//nuclear lumen;GO:0005911//cell-cell junction;GO:0016020//membrane;GO:0015630//microtubule cytoskeleton;GO:0043234//protein complex;GO:0030312;GO:0044444//cytoplasmic part;GO:0031981//nuclear lumen;GO:0005911//cell-cell junction;GO:0016020//membrane;GO:0015630//microtubule cytoskeleton;GO:0043234//protein complex;GO:0030312;GO:0044444//cytoplasmic part	GO:0005198//structural molecule activity;GO:0032550;GO:0017111//nucleoside-triphosphatase activity;GO:0005198//structural molecule activity;GO:0032550;GO:0017111//nucleoside-triphosphatase activity	GO:0007017//microtubule-based process;GO:0009629//response to gravity;GO:0006970//response to osmotic stress;GO:0043623//cellular protein complex assembly;GO:0009154//purine ribonucleotide catabolic process;GO:0007017//microtubule-based process;GO:0009629//response to gravity;GO:0006970//response to osmotic stress;GO:0043623//cellular protein complex assembly;GO:0009154//purine ribonucleotide cat…
Cs8g03700	136.879	47.1071	10.3288	3.42176	-1.59386	1.95e-08	3.72e-07	yes	-	-	-	-	-	-
Cs8g03750	164.697	472.179	24.9739	66.6058	1.41522	4.65e-14	1.85e-12	yes	-	-	-	-	-	-
Cs8g03770	102.421	992.221	16.79	158.908	3.24252	2.48e-68	1.98e-65	yes	-	-	-	-	-	-
Cs8g03800	28.5642	6.33242	24.5567	5.36472	-2.19454	4.81e-05	0.000454099	yes	-	-	-	-	-	-
Cs8g03810	23.4591	7.77698	14.6259	4.71685	-1.63263	0.00226142	0.0125089	yes	-	-	-	-	-	-
Cs8g03850	14.7224	4.0611	6.68241	1.76797	-1.91827	0.00711621	0.0321592	yes	-	-	-	-	-	-
Cs8g03860	30.0071	291.474	2.1885	20.2558	3.21032	1.69e-37	3.87e-35	yes	Cs8g03860	PREDICTED: serine carboxypeptidase-like 18-like [Fragaria vesca subsp. vesca]	-	-	GO:0004180//carboxypeptidase activity	-
Cs8g03870	18.7943	4.50632	6.07765	1.36092	-2.15894	0.000865809	0.00560523	yes	-	-	-	-	-	-
Cs8g04000	103.301	42.4282	5.86883	2.40462	-1.28727	1.08e-05	0.000119828	yes	Cs8g04000	Major facilitator superfamily protein [Theobroma cacao]	-	GO:0016020//membrane	-	GO:0006810//transport
Cs8g04130	17.2902	52.7129	1.66031	4.35799	1.39221	3.68e-06	4.6e-05	yes	Cs8g04130	Os10g0351100 [Oryza sativa Japonica Group]	-	GO:0043231//intracellular membrane-bounded organelle;GO:0043231//intracellular membrane-bounded organelle;GO:0043231//intracellular membrane-bounded organelle	GO:0003677//DNA binding;GO:0034061;GO:0003677//DNA binding;GO:0034061;GO:0003677//DNA binding;GO:0034061	GO:0006260//DNA replication;GO:0006260//DNA replication;GO:0006260//DNA replication
Cs8g04160	185.756	60.4172	190.425	57.7796	-1.72059	5.51e-09	1.16e-07	yes	-	-	-	-	-	-
Cs8g04280	11188.5	4253.12	712.569	288.64	-1.30376	7.1e-12	2.23e-10	yes	Cs8g04280	PREDICTED: zinc finger protein ZAT10-like [Vitis vinifera]	-	-	-	GO:0009628//response to abiotic stimulus;GO:0006950//response to stress
Cs8g04300	148.562	40.3295	16.4148	4.77189	-1.78237	7.09e-12	2.23e-10	yes	-	-	-	-	-	-
Cs8g04920	486.207	1721.06	23.8969	84.6451	1.8246	2.09e-27	2.41e-25	yes	Cs8g04920	limonoid UDP-glucosyltransferase [Citrus sinensis]	-	GO:0044424	GO:0035251//UDP-glucosyltransferase activity	GO:0009813//flavonoid biosynthetic process;GO:0009698//phenylpropanoid metabolic process;GO:0009411//response to UV
Cs8g05000	1651.95	609.722	129.719	46.2723	-1.48717	6.39e-14	2.51e-12	yes	Cs8g05000	MYB domain class transcription factor [Malus domestica]	-	-	-	GO:0009719;GO:0010033//response to organic substance
Cs8g05230	818.186	386.688	74.8003	35.1872	-1.08799	3.38e-09	7.33e-08	yes	-	-	-	-	-	-
Cs8g05300	1635.02	784.54	77.0627	35.5548	-1.11599	1.14e-08	2.26e-07	yes	Cs8g05300	UDP-glucosyl transferase 73B3 [Theobroma cacao]	-	GO:0044444//cytoplasmic part	GO:0035251//UDP-glucosyltransferase activity	GO:0051553;GO:0043207
Cs8g05320	98.85	37.9582	5.33889	1.96046	-1.44535	1.94e-05	0.000202825	yes	Cs8g05320	ABA glucosyltransferase [Citrus sinensis]	-	-	GO:0035251//UDP-glucosyltransferase activity	GO:0050896//response to stimulus;GO:0008152//metabolic process
Cs8g05500	122.079	26.2201	3.77075	0.819794	-2.20152	1.69e-13	6.4e-12	yes	Cs8g05500	PREDICTED: subtilisin-like protease-like [Vitis vinifera]	-	GO:0043231//intracellular membrane-bounded organelle	GO:0004175//endopeptidase activity;GO:0005515//protein binding	GO:0016485//protein processing;GO:0044092//negative regulation of molecular function
Cs8g05610	120.255	51.8498	13.6255	5.93619	-1.19869	0.000431779	0.00311424	yes	-	-	-	-	-	-
Cs8g05620	2024.49	1000.63	171.277	83.737	-1.03239	1.42e-07	2.35e-06	yes	Cs8g05620	PREDICTED: probable carboxylesterase 12-like [Cicer arietinum]	-	-	GO:0003824//catalytic activity	-
Cs8g05670	442.844	197.405	38.4541	16.7098	-1.20244	9.26e-09	1.86e-07	yes	Cs8g05670	PREDICTED: probable carboxylesterase 2 [Vitis vinifera]	-	-	GO:0003824//catalytic activity	-
Cs8g05910	1600.56	262.484	118.058	19.0757	-2.62969	7.08e-11	1.98e-09	yes	-	-	-	-	-	-
Cs8g06060	164.761	78.3514	18.627	8.68518	-1.10077	0.000114868	0.000983645	yes	Cs8g06060	Thioredoxin superfamily protein [Theobroma cacao]	-	-	GO:0030234//enzyme regulator activity;GO:0015036//disulfide oxidoreductase activity;GO:0030234//enzyme regulator activity;GO:0015036//disulfide oxidoreductase activity;GO:0030234//enzyme regulator activity;GO:0015036//disulfide oxidoreductase activity	GO:0018904;GO:0044093;GO:0019725//cellular homeostasis;GO:0018904;GO:0044093;GO:0019725//cellular homeostasis;GO:0018904;GO:0044093;GO:0019725//cellular homeostasis
Cs8g06080	11490.5	2875.7	521.149	132.05	-1.98061	3.69e-17	1.91e-15	yes	Cs8g06080	PREDICTED: subtilisin-like protease-like [Vitis vinifera]	-	GO:0043231//intracellular membrane-bounded organelle	GO:0004175//endopeptidase activity;GO:0005515//protein binding	GO:0016485//protein processing;GO:0044092//negative regulation of molecular function
Cs8g06570	1595.09	631.808	190.003	74.406	-1.35253	5.01e-08	8.93e-07	yes	-	-	-	-	-	-
Cs8g06610	2320.53	877.946	303.473	114.41	-1.40735	4.02e-12	1.32e-10	yes	-	-	-	-	-	-
Cs8g06620	344.012	48.5154	72.791	10.0632	-2.85467	1.46e-32	2.41e-30	yes	-	-	-	-	-	-
Cs8g06630	130.802	34.6512	18.5631	4.92082	-1.91547	1.36e-11	4.14e-10	yes	-	-	-	-	-	-
Cs8g06650	4579.57	2141.57	529.083	244.791	-1.11195	2.79e-08	5.18e-07	yes	-	-	-	-	-	-
Cs8g06740	41.1895	122.906	10.1252	29.1742	1.52674	3.53e-09	7.64e-08	yes	-	-	-	-	-	-
Cs8g06810	867.853	1658.19	45.9947	93.0789	1.01699	5.15e-07	7.58e-06	yes	Cs8g06810	mannitol transporter [Citrus sinensis]	-	GO:0031224//intrinsic component of membrane;GO:0031224//intrinsic component of membrane	GO:0015146//pentose transmembrane transporter activity;GO:0005402//cation:sugar symporter activity;GO:0015149//hexose transmembrane transporter activity;GO:0016628//oxidoreductase activity, acting on the CH-CH group of donors, NAD or NADP as acceptor;GO:0015166//polyol transmembrane transporter activity;GO:0015146//pentose transmembrane transporter activity;GO:0005402//cation:sugar symporter acti…	GO:0006818//hydrogen transport;GO:0015791//polyol transport;GO:0044763;GO:0044710;GO:0008645//hexose transport;GO:0015750;GO:0006818//hydrogen transport;GO:0015791//polyol transport;GO:0044763;GO:0044710;GO:0008645//hexose transport;GO:0015750
Cs8g06820	1455.55	4761.1	84.0259	290.672	1.79049	6.66e-20	4.22e-18	yes	Cs8g06820	mannitol transporter [Citrus sinensis]	-	GO:0031224//intrinsic component of membrane;GO:0031224//intrinsic component of membrane	GO:0015146//pentose transmembrane transporter activity;GO:0005402//cation:sugar symporter activity;GO:0015149//hexose transmembrane transporter activity;GO:0016628//oxidoreductase activity, acting on the CH-CH group of donors, NAD or NADP as acceptor;GO:0015166//polyol transmembrane transporter activity;GO:0015146//pentose transmembrane transporter activity;GO:0005402//cation:sugar symporter acti…	GO:0006818//hydrogen transport;GO:0015791//polyol transport;GO:0044763;GO:0044710;GO:0008645//hexose transport;GO:0015750;GO:0006818//hydrogen transport;GO:0015791//polyol transport;GO:0044763;GO:0044710;GO:0008645//hexose transport;GO:0015750
Cs8g06950	403.965	137.124	49.3059	16.8668	-1.54757	1.17e-14	4.88e-13	yes	Cs8g06950	PREDICTED: pyruvate dehydrogenase E1 component subunit beta-like isoform 2 [Cucumis sativus]	ko01100//Metabolic pathways;ko01110//Biosynthesis of secondary metabolites;ko00010//Glycolysis / Gluconeogenesis;ko00620//Pyruvate metabolism;ko00020//Citrate cycle (TCA cycle);ko00290//Valine, leucine and isoleucine biosynthesis;ko00650//Butanoate metabolism	GO:0009526//plastid envelope;GO:0009532//plastid stroma	GO:0046914//transition metal ion binding;GO:0004738//pyruvate dehydrogenase activity	GO:0003006//developmental process involved in reproduction;GO:0044710
Cs8g07230	3390.39	8067.23	178.04	405.313	1.18684	3.56e-15	1.57e-13	yes	Cs8g07230	ADP-glucose pyrophosphorylase large subunit [Citrus sinensis]	ko01100//Metabolic pathways;ko00500//Starch and sucrose metabolism;ko00520//Amino sugar and nucleotide sugar metabolism	GO:0009536//plastid	GO:0070566//adenylyltransferase activity	GO:0005982//starch metabolic process;GO:0005977//glycogen metabolic process
Cs8g07390	8.64509	29.0367	0.50501	1.62703	1.68786	0.0011618	0.00716652	yes	Cs8g07390	Cytochrome BC1 synthesis [Theobroma cacao]	-	GO:0043231//intracellular membrane-bounded organelle	GO:0016462//pyrophosphatase activity;GO:0032550	-
Cs8g07520	75.7699	13.2464	7.0796	1.24801	-2.50404	1.52e-11	4.64e-10	yes	-	-	-	-	-	-
Cs8g07540	2.53728	15.9992	0.207068	1.23553	2.57695	7.79e-05	0.000696711	yes	-	-	-	-	-	-
Cs8g07670	5.10511	23.4672	0.799737	3.51432	2.13565	2.22e-05	0.000228185	yes	-	-	-	-	-	-
Cs8g07680	4.08715	15.8266	0.275884	1.008	1.86936	0.00205023	0.0115534	yes	-	-	-	-	-	-
Cs8g07690	5.60646	19.0972	1.95562	6.48536	1.72956	0.00079548	0.00520232	yes	Cs8g07690	PREDICTED: uncharacterized LOC101211196 [Cucumis sativus]	-	GO:0043231//intracellular membrane-bounded organelle	GO:0043169//cation binding	-
Cs8g07700	76.21	241.096	1.98283	5.94288	1.5836	9.34e-13	3.27e-11	yes	-	-	-	-	-	-
Cs8g07830	34.0637	14.7272	2.41785	0.97324	-1.31286	0.0044722	0.0219474	yes	-	-	-	-	-	-
Cs8g07970	66.7609	206.39	8.72063	25.3796	1.54116	1.87e-13	7.06e-12	yes	Cs8g07970	ribosome-binding factor A [Arabidopsis thaliana]	-	GO:0044435	GO:0016763//transferase activity, transferring pentosyl groups	GO:0006144//purine nucleobase metabolic process;GO:0042254//ribosome biogenesis;GO:0009657//plastid organization
Cs8g08070	22.38	48.788	10.2595	21.0453	1.03654	0.00171566	0.00998967	yes	Cs8g08070	purple acid phosphatase [Nicotiana tabacum]	-	-	GO:0016791//phosphatase activity;GO:0043169//cation binding	GO:0009856//pollination;GO:0006796//phosphate-containing compound metabolic process;GO:0044707
Cs8g08160	17.3055	46.7256	1.10224	2.74295	1.31529	5.68e-05	0.000528893	yes	-	-	-	-	-	-
Cs8g08210	14.7682	44.7995	1.00537	2.82558	1.49082	9.17e-06	0.00010335	yes	-	-	-	-	-	-
Cs8g08220	25.495	72.219	1.34733	3.63672	1.43253	1.35e-05	0.000146267	yes	-	-	-	-	-	-
Cs8g08520	28.5031	58.8364	1.73883	3.98759	1.1974	0.0010507	0.00659376	yes	-	-	-	-	-	-
Cs8g08540	55.0008	128.766	1.93845	4.20958	1.11877	1.86e-07	3e-06	yes	-	-	-	-	-	-
Cs8g08580	18.7943	38.9849	1.32101	2.65462	1.00687	0.00234618	0.0129006	yes	Cs8g08580	PREDICTED: subtilisin-like protease-like [Fragaria vesca subsp. vesca]	-	GO:0005618//cell wall;GO:0043231//intracellular membrane-bounded organelle;GO:0005618//cell wall;GO:0043231//intracellular membrane-bounded organelle	GO:0070011//peptidase activity, acting on L-amino acid peptides;GO:0070011//peptidase activity, acting on L-amino acid peptides	GO:0008152//metabolic process;GO:0008152//metabolic process
Cs8g08680	124.238	62.1433	5.4974	2.72214	-1.01401	0.000272556	0.00209445	yes	Cs8g08680	Glycosyl hydrolase family protein [Theobroma cacao]	-	GO:0030312	GO:0015926//glucosidase activity	GO:0005975//carbohydrate metabolic process
Cs8g08840	15.3307	1.78979	1.31188	0.1517	-3.11234	0.000140647	0.00117611	yes	Cs8g08840	PREDICTED: COBRA-like protein 2-like [Vitis vinifera]	-	GO:0031224//intrinsic component of membrane;GO:0043231//intracellular membrane-bounded organelle;GO:0071944//cell periphery	-	GO:0040007//growth;GO:0030198//extracellular matrix organization
Cs8g09090	903.151	416.666	80.3842	36.5373	-1.13754	0.00343221	0.0176398	yes	-	-	-	-	-	-
Cs8g09350	146.101	51.6223	7.96711	2.84327	-1.48651	1.79e-06	2.39e-05	yes	Cs8g09350	Amidase family protein [Theobroma cacao]	-	-	GO:0016879//ligase activity, forming carbon-nitrogen bonds;GO:0016811//hydrolase activity, acting on carbon-nitrogen (but not peptide) bonds, in linear amides	-
Cs8g09390	66.7914	706.042	4.77323	50.2427	3.39588	1.08e-06	1.48e-05	yes	Cs8g09390	cytochrome P450 [Populus trichocarpa]	-	-	GO:0046872//metal ion binding;GO:0016705//oxidoreductase activity, acting on paired donors, with incorporation or reduction of molecular oxygen;GO:0004497//monooxygenase activity	-
Cs8g09395	54.5759	111.975	8.25191	18.1141	1.13432	3.75e-05	0.000363998	yes	-	-	-	-	-	-
Cs8g09510	265.946	55.3745	30.8819	6.6611	-2.21293	4.38e-15	1.9e-13	yes	Cs8g09510	PREDICTED: epidermis-specific secreted glycoprotein EP1-like [Glycine max]	-	GO:0005618//cell wall	-	-
Cs8g09520	628.037	145.091	45.4355	10.3664	-2.1319	3.81e-18	2.13e-16	yes	Cs8g09520	PREDICTED: epidermis-specific secreted glycoprotein EP1-like [Glycine max]	-	GO:0005618//cell wall	-	-
Cs8g09540	149.595	30.599	13.1222	2.71173	-2.27472	4.08e-08	7.37e-07	yes	-	-	-	-	-	-
Cs8g09660	7.12577	27.4646	0.293189	1.00115	1.77176	0.000323394	0.00241221	yes	-	-	-	-	-	-
Cs8g09720	207.286	615.128	12.7959	37.4626	1.54977	1.12e-18	6.46e-17	yes	Cs8g09720	ripening-related P-450 enzyme-like [Vitis vinifera]	-	-	GO:0046872//metal ion binding;GO:0016705//oxidoreductase activity, acting on paired donors, with incorporation or reduction of molecular oxygen;GO:0004497//monooxygenase activity	-
Cs8g09730	0	7.08657	0.001	0.453993	8.82653	0.00102643	0.00646947	yes	Cs8g09730	ripening-related P-450 enzyme-like [Vitis vinifera]	-	-	GO:0046872//metal ion binding;GO:0016705//oxidoreductase activity, acting on paired donors, with incorporation or reduction of molecular oxygen;GO:0004497//monooxygenase activity	-
Cs8g09785	10.1491	25.3571	0.813417	1.88183	1.21007	0.00574306	0.0270307	yes	-	-	-	-	-	-
Cs8g09790	494.216	1053.46	53.4717	109.231	1.03054	3.52e-09	7.6e-08	yes	Cs8g09790	NAD(P)-binding Rossmann-fold superfamily protein isoform 1 [Theobroma cacao]	-	GO:0044424	GO:0016616//oxidoreductase activity, acting on the CH-OH group of donors, NAD or NADP as acceptor;GO:0048037//cofactor binding	GO:0016132//brassinosteroid biosynthetic process
Cs8g09900	108.271	261.211	14.0877	31.7831	1.17382	2.36e-08	4.45e-07	yes	Cs8g09900	NAD(P)-binding Rossmann-fold superfamily protein isoform 1 [Theobroma cacao]	-	-	GO:0016616//oxidoreductase activity, acting on the CH-OH group of donors, NAD or NADP as acceptor;GO:0048037//cofactor binding	GO:0016131//brassinosteroid metabolic process
Cs8g09980	8.15902	20.2692	0.304592	0.750409	1.3008	0.00653713	0.029954	yes	Cs8g09980	Microtubule associated protein family protein isoform 4 [Theobroma cacao]	-	GO:0005881//cytoplasmic microtubule;GO:0015630//microtubule cytoskeleton;GO:0044444//cytoplasmic part;GO:0044430//cytoskeletal part	GO:0015631//tubulin binding	GO:0051707//response to other organism;GO:0031109//microtubule polymerization or depolymerization;GO:0048285;GO:0052093;GO:1902410;GO:0050896//response to stimulus;GO:0000910//cytokinesis;GO:0051704;GO:0000226//microtubule cytoskeleton organization
Cs8g10170	178.022	78.2514	20.242	8.55859	-1.24191	2.22e-06	2.9e-05	yes	Cs8g10170	aldo/keto reductase AKR [Manihot esculenta]	-	GO:0009526//plastid envelope;GO:0016020//membrane	GO:0004033//aldo-keto reductase (NADP) activity	GO:0044710;GO:0010038//response to metal ion
Cs8g10210	4.57322	0	0.34455	0.001	-8.42857	0.00597177	0.0278916	yes	-	-	-	-	-	-
Cs8g10370	315.601	151.024	35.7311	16.3194	-1.1306	5.18e-07	7.61e-06	yes	Cs8g10370	PREDICTED: probable methyltransferase PMT20 [Vitis vinifera]	-	GO:0043231//intracellular membrane-bounded organelle	GO:0016741	GO:0008152//metabolic process
Cs8g10995	4.60377	17.4801	1.46566	5.24627	1.83975	0.000625601	0.00425114	yes	-	-	-	-	-	-
Cs8g11330	730.293	317.703	39.3522	17.6068	-1.16031	4.13e-11	1.19e-09	yes	Cs8g11330	pectate lyase 1-27 [Populus tremula x Populus tremuloides]	ko00040//Pentose and glucuronate interconversions	-	GO:0016837;GO:0016837	-
Cs8g11340	65.7124	182.496	3.40076	9.3158	1.45382	5.53e-09	1.16e-07	yes	Cs8g11340	Purple acid phosphatase 23 isoform 1 [Theobroma cacao]	-	-	GO:0016791//phosphatase activity;GO:0043169//cation binding	GO:0006796//phosphate-containing compound metabolic process
Cs8g11514	20.2982	6.81394	10.9708	3.64381	-1.59015	0.00619327	0.0287117	yes	-	-	-	-	-	-
Cs8g11640	0	4.85154	0.001	2.12032	11.0501	0.00328206	0.0169775	yes	-	-	-	-	-	-
Cs8g12020	127.839	64.1872	11.3142	5.42103	-1.0615	0.00976616	0.0418212	yes	Cs8g12020	xyloglucan endotransglycosylase [Shorea parvifolia subsp. parvifolia]	-	GO:0005618//cell wall;GO:0009536//plastid;GO:0005911//cell-cell junction;GO:0005576//extracellular region;GO:0005618//cell wall;GO:0009536//plastid;GO:0005911//cell-cell junction;GO:0005576//extracellular region	GO:0016798//hydrolase activity, acting on glycosyl bonds;GO:0016758//transferase activity, transferring hexosyl groups;GO:0016798//hydrolase activity, acting on glycosyl bonds;GO:0016758//transferase activity, transferring hexosyl groups	GO:0009642//response to light intensity;GO:0044042//glucan metabolic process;GO:0000902//cell morphogenesis;GO:0009725//response to hormone;GO:0009605//response to external stimulus;GO:0009642//response to light intensity;GO:0044042//glucan metabolic process;GO:0000902//cell morphogenesis;GO:0009725//response to hormone;GO:0009605//response to external stimulus
Cs8g12170	34.0637	93.6963	4.16908	10.8981	1.38627	9.33e-08	1.59e-06	yes	Cs8g12170	PREDICTED: uncharacterized LOC101204123 [Cucumis sativus]	-	GO:0043231//intracellular membrane-bounded organelle	-	-
Cs8g12310	0.516625	5.19675	0.0687985	0.657926	3.25748	0.0119917	0.049213	yes	-	-	-	-	-	-
Cs8g12370	1527.63	445.678	68.9022	19.4139	-1.82746	2.19e-17	1.16e-15	yes	Cs8g12370	PREDICTED: L-type lectin-domain containing receptor kinase IX.1-like [Vitis vinifera]	-	-	GO:0036094//small molecule binding;GO:0004672//protein kinase activity;GO:1901363;GO:0097159//organic cyclic compound binding	GO:0016310//phosphorylation;GO:0006464//cellular protein modification process
Cs8g12450	387.36	158.975	42.1865	18.0444	-1.22523	1.63e-10	4.36e-09	yes	Cs8g12450	Class I glutamine amidotransferase-like superfamily protein [Theobroma cacao]	-	-	GO:0008233//peptidase activity	GO:0006790//sulfur compound metabolic process;GO:0006520//cellular amino acid metabolic process
Cs8g12530	10.1797	0	0.780049	0.001	-9.60742	8.73e-06	9.92e-05	yes	Cs8g12530	cytochrome P450 [Populus trichocarpa]	-	-	GO:0046872//metal ion binding;GO:0016705//oxidoreductase activity, acting on paired donors, with incorporation or reduction of molecular oxygen;GO:0004497//monooxygenase activity	-
Cs8g12550	10.7116	30.3449	0.751409	2.03039	1.43409	0.00237602	0.0130368	yes	Cs8g12550	Leucine-rich repeat protein kinase family protein [Theobroma cacao]	-	-	GO:0016301//kinase activity	GO:0008152//metabolic process
Cs8g12570	23.991	56.6739	0.876177	1.96027	1.16176	8.25e-05	0.000733152	yes	Cs8g12570	Leucine-rich repeat protein kinase family protein [Theobroma cacao]	-	-	GO:0016301//kinase activity	GO:0008152//metabolic process
Cs8g12580	52.8426	115.683	2.29739	4.6363	1.01298	5.53e-06	6.61e-05	yes	-	-	-	-	-	-
[truncated: 744 more rows]
