# Supplementary material for: Root Adaptive Responses to Aluminum-Treatment Revealed by RNA-Seq in Two Citrus Species With Different Aluminum-Tolerance
Source: Front Plant Sci. 2017 Mar 8;8:330. doi: 10.3389/fpls.2017.00330 (PMC5340773; doi:10.3389/fpls.2017.00330)
Supplement: Supplementary file 3 [file Table_3.XLS]

## Sheet: Xcontrol-vs-XAl.filter.aa
TABLE S3 | DEGs identified in Al-treated C. sinensis roots.
id	Xcontrol_count	XAl_count	Xcontrol_fpkm	Xal_fpkm	log2(FC)	Pvalue	FDR	significant	Symbol	Description	Pathway	GO Component	GO Function	GO Process
Cs1g01110	0.452394	9.60643	0.151517	3.19361	4.39764	4.00903e-05	0.00019665	yes	-	-	-	-	-	-
Cs1g01120	5.37166	43.3441	1.1072	8.76816	2.98536	8.20085e-16	1.27001e-14	yes	-	-	-	-	-	-
Cs1g01130	1.76678	68.4647	0.147577	5.69786	5.27088	2.01746e-29	6.51958e-28	yes	-	-	-	-	-	-
Cs1g01140	27.6061	12.9059	0.869707	0.401336	-1.11572	0.00210511	0.00739177	yes	-	-	-	-	-	-
Cs1g01690	0	7.94534	0.001	9.42385	13.2021	3.99185e-05	0.000195848	yes	-	-	-	-	-	-
Cs1g02030	12.0291	43.6587	0.421722	1.51652	1.8464	1.90699e-09	1.69196e-08	yes	-	-	-	-	-	-
Cs1g02050	25.7395	5.61266	6.18677	1.36095	-2.18458	7.65266e-07	4.91274e-06	yes	-	-	-	-	-	-
Cs1g02100	3.13822	11.7509	0.430841	1.59956	1.89244	0.00233281	0.00811718	yes	-	-	-	-	-	-
Cs1g02280	78.3231	241.523	16.6453	51.4454	1.62793	1.16192e-34	4.74497e-33	yes	-	-	-	-	-	-
Cs1g02350	33.3732	10.0055	17.8347	5.35718	-1.73514	4.33307e-07	2.88255e-06	yes	-	-	-	-	-	-
Cs1g02450	133.974	300.021	18.911	42.9753	1.18428	2.93152e-23	7.24497e-22	yes	-	-	-	-	-	-
Cs1g02540	31.0827	11.4557	2.06158	0.748096	-1.46246	5.69015e-05	0.000271518	yes	-	-	-	-	-	-
Cs1g02620	40.4688	12.4647	1.93873	0.595175	-1.70372	6.1157e-08	4.60105e-07	yes	-	-	-	-	-	-
Cs1g02630	14.234	29.533	2.50406	5.26256	1.0715	0.00138067	0.00504561	yes	-	-	-	-	-	-
Cs1g02690	28.9491	159.818	1.39337	7.6976	2.46583	2.39727e-42	1.33269e-40	yes	-	-	-	-	-	-
Cs1g02880	28.9491	63.3355	3.26465	6.78771	1.056	2.93905e-06	1.73456e-05	yes	-	-	-	-	-	-
Cs1g03100	10.2196	1.00898	1.58353	0.156211	-3.34158	0.000121226	0.000544057	yes	-	-	-	-	-	-
Cs1g03150	560.634	1217.15	134.903	300.536	1.15562	5.58411e-39	2.70682e-37	yes	-	-	-	-	-	-
Cs1g03270	9.3291	19.4854	1.72637	3.60738	1.06321	0.0134913	0.0382403	yes	-	-	-	-	-	-
Cs1g03310	736.767	2037.88	70.8188	197.587	1.48028	1.17314e-117	4.30435e-115	yes	-	-	-	-	-	-
Cs1g03580	15.4771	31.9501	1.36053	2.82263	1.05287	0.0050896	0.0162232	yes	-	-	-	-	-	-
Cs1g03730	571.515	211	44.3103	16.4004	-1.43391	3.92356e-53	3.14004e-51	yes	-	-	-	-	-	-
Cs1g03950	14.7436	46.371	1.30248	4.07937	1.64708	6.20393e-09	5.24115e-08	yes	-	-	-	-	-	-
Cs1g03960	524.574	1559.84	42.9611	126.299	1.55575	1.86369e-77	2.90505e-75	yes	-	-	-	-	-	-
Cs1g03980	25.8536	6.97852	1.34427	0.361486	-1.89481	2.83382e-06	1.6766e-05	yes	-	-	-	-	-	-
Cs1g04110	7.63361	1.53456	0.419357	0.0855884	-2.29269	0.01299	0.0369424	yes	-	-	-	-	-	-
Cs1g04240	818.614	339.222	45.4141	18.6166	-1.28655	2.46099e-49	1.74679e-47	yes	Cs1g04240	PREDICTED: premnaspirodiene oxygenase-like [Solanum lycopersicum]	-	-	GO:0046872//metal ion binding;GO:0016705//oxidoreductase activity, acting on paired donors, with incorporation or reduction of molecular oxygen;GO:0004497//monooxygenase activity	-
Cs1g04260	475.386	190.802	40.7091	16.3411	-1.31685	3.028e-37	1.36512e-35	yes	-	-	-	-	-	-
Cs1g04280	34.3064	16.5006	9.59655	4.61151	-1.05728	0.000502231	0.00200901	yes	Cs1g04280	PREDICTED: vinorine synthase-like [Vitis vinifera]	-	-	GO:0016740//transferase activity	-
Cs1g04290	1583.69	646.731	176.178	72.241	-1.28614	6.83513e-61	7.02634e-59	yes	-	-	-	-	-	-
Cs1g04300	1193.39	503.411	103.647	43.9088	-1.2391	3.38589e-42	1.86922e-40	yes	-	-	-	-	-	-
Cs1g04380	65.4604	30.4998	3.55067	1.64863	-1.10683	9.45517e-07	5.9861e-06	yes	Cs1g04380	Serine/threonine-protein kinase [Theobroma cacao]	-	-	GO:0004674//protein serine/threonine kinase activity;GO:0032550	GO:0044763;GO:0006796//phosphate-containing compound metabolic process;GO:0006464//cellular protein modification process
Cs1g04550	33817.1	13104.6	9002.89	3482.26	-1.37036	5.7575e-151	3.74284e-148	yes	-	-	-	-	-	-
Cs1g04580	9.81002	26.8435	1.38915	3.84732	1.46966	0.000113786	0.000513803	yes	-	-	-	-	-	-
Cs1g04650	57.4172	627.521	4.08876	44.441	3.44216	1.02658e-181	1.06448e-178	yes	Cs1g04650	AP2/ERF domain-containing transcription factor [Populus trichocarpa]	-	GO:0043231//intracellular membrane-bounded organelle	GO:0001071//nucleic acid binding transcription factor activity;GO:0003676//nucleic acid binding	GO:0009987//cellular process;GO:0050896//response to stimulus;GO:0009987//cellular process;GO:0050896//response to stimulus;GO:0009987//cellular process;GO:0050896//response to stimulus;GO:0044699;GO:0006351//transcription, DNA-templated;GO:0050794//regulation of cellular process;GO:0006950//response to stress;GO:0009737//response to abscisic acid
Cs1g04870	98.4952	531.75	6.84964	36.9836	2.43279	4.55935e-105	1.23564e-102	yes	Cs1g04870	PREDICTED: FAD-dependent urate hydroxylase-like [Fragaria vesca subsp. vesca]	-	-	GO:0016709//oxidoreductase activity, acting on paired donors, with incorporation or reduction of molecular oxygen, NAD(P)H as one donor, and incorporation of one atom of oxygen;GO:0016709//oxidoreductase activity, acting on paired donors, with incorporation or reduction of molecular oxygen, NAD(P)H as one donor, and incorporation of one atom of oxygen;GO:0016709//oxidoreductase activity, acting o…	GO:0008152//metabolic process;GO:0008152//metabolic process;GO:0008152//metabolic process;GO:0008152//metabolic process
Cs1g04930	1.78104	11.4979	0.465348	3.04475	2.70994	0.00031272	0.00129909	yes	-	-	-	-	-	-
Cs1g04940	5.3574	56.2499	1.34004	14.2096	3.40651	6.13889e-22	1.39968e-20	yes	-	-	-	-	-	-
Cs1g05040	43.2545	14.3561	9.49925	3.11447	-1.60883	6.25919e-07	4.07078e-06	yes	-	-	-	-	-	-
Cs1g05060	37.0637	11.6665	5.69946	1.76862	-1.6882	1.33576e-06	8.26587e-06	yes	-	-	-	-	-	-
Cs1g05090	17.3865	0.966805	1.22159	0.067162	-4.18497	1.02763e-08	8.47731e-08	yes	-	-	-	-	-	-
Cs1g05390	45.5022	104.743	0.956716	2.18365	1.19058	2.28772e-09	2.01402e-08	yes	Cs1g05390	PREDICTED: protein TONSOKU-like [Vitis vinifera]	-	-	-	GO:0044699;GO:0044699;GO:0044699
Cs1g05480	19.1533	4.51933	1.64684	0.381959	-2.10822	2.49642e-05	0.000126864	yes	-	-	-	-	-	-
Cs1g05620	3006.93	1308.62	150.296	64.758	-1.21468	5.9607e-100	1.46553e-97	yes	Cs1g05620	Chloroplastic NIFS-like cysteine desulfurase isoform 1 [Theobroma cacao]	-	-	GO:0016740//transferase activity	-
Cs1g05710	16.9627	3.99375	2.87122	0.67592	-2.08674	7.6609e-05	0.000356706	yes	Cs1g05710	PREDICTED: chitinase 2-like [Vitis vinifera]	-	-	GO:0016798//hydrolase activity, acting on glycosyl bonds	GO:0044238
Cs1g05930	165.423	389.425	9.97476	23.4527	1.2334	7.59205e-30	2.49742e-28	yes	Cs1g05930	PREDICTED: vinorine synthase-like [Fragaria vesca subsp. vesca]	-	-	GO:0016740//transferase activity	-
Cs1g05960	16.5246	40.9886	0.681466	1.6737	1.29633	2.83131e-05	0.000142276	yes	Cs1g05960	PREDICTED: G-type lectin S-receptor-like serine/threonine-protein kinase At4g27290-like [Vitis vinifera]	-	-	GO:0016301//kinase activity	GO:0009987//cellular process
Cs1g06240	363.543	1161.65	52.8274	167.869	1.66797	5.16808e-63	5.52707e-61	yes	-	-	-	-	-	-
Cs1g06460	500.721	245.958	73.9594	36.2326	-1.02944	2.95848e-24	7.61952e-23	yes	-	-	-	-	-	-
Cs1g06470	404.906	194.542	46.3107	22.1233	-1.06577	1.68085e-24	4.37149e-23	yes	-	-	-	-	-	-
Cs1g06560	4.01448	11.6665	0.352331	1.01883	1.53191	0.0106807	0.0312125	yes	-	-	-	-	-	-
Cs1g06630	8.05752	20.2218	0.975009	2.44537	1.32657	0.00204515	0.007195	yes	-	-	-	-	-	-
Cs1g06800	2.23344	11.5401	0.710936	3.63714	2.35501	0.000311065	0.00129334	yes	Cs1g06800	Toll-Interleukin-Resistance domain family protein [Theobroma cacao]	-	GO:0031224//intrinsic component of membrane	-	GO:0007154//cell communication
Cs1g06850	107.243	44.353	6.71275	2.68756	-1.32061	1.13665e-12	1.35948e-11	yes	Cs1g06850	PREDICTED: protochlorophyllide reductase, chloroplastic-like [Fragaria vesca subsp. vesca]	ko01100//Metabolic pathways;ko01110//Biosynthesis of secondary metabolites;ko00860//Porphyrin and chlorophyll metabolism	GO:0009526//plastid envelope;GO:0009534//chloroplast thylakoid;GO:0009526//plastid envelope;GO:0009534//chloroplast thylakoid;GO:0009526//plastid envelope;GO:0009534//chloroplast thylakoid	GO:0016628//oxidoreductase activity, acting on the CH-CH group of donors, NAD or NADP as acceptor;GO:0016651//oxidoreductase activity, acting on NAD(P)H;GO:0016628//oxidoreductase activity, acting on the CH-CH group of donors, NAD or NADP as acceptor;GO:0016651//oxidoreductase activity, acting on NAD(P)H;GO:0016628//oxidoreductase activity, acting on the CH-CH group of donors, NAD or NADP as acce…	GO:0044710;GO:0006779//porphyrin-containing compound biosynthetic process;GO:0009725//response to hormone;GO:0044710;GO:0006779//porphyrin-containing compound biosynthetic process;GO:0009725//response to hormone;GO:0044710;GO:0006779//porphyrin-containing compound biosynthetic process;GO:0009725//response to hormone
Cs1g06970	38.8019	154.731	154.454	592.025	1.93848	3.56411e-31	1.25555e-29	yes	-	-	-	-	-	-
Cs1g06990	7.5623	1.00898	0.971867	0.133894	-2.85967	0.00235094	0.00817551	yes	-	-	-	-	-	-
Cs1g07100	12.453	33.8642	2.41007	6.62205	1.4582	9.53715e-06	5.20723e-05	yes	Cs1g07100	PREDICTED: expansin-A12-like [Vitis vinifera]	-	GO:0030312	-	GO:0071555//cell wall organization
Cs1g07245	578.511	262.166	28.4847	12.7993	-1.15412	7.47216e-38	3.45356e-36	yes	-	-	-	-	-	-
Cs1g07420	186.204	93.1606	15.0663	7.50664	-1.00509	6.10392e-12	6.82157e-11	yes	Cs1g07420	NAD(P)-linked oxidoreductase superfamily protein [Theobroma cacao]	-	-	GO:0016746//transferase activity, transferring acyl groups	-
Cs1g08140	41.3593	72.4358	2.65203	5.36387	1.01618	6.10106e-05	0.000289406	yes	-	-	-	-	-	-
Cs1g08205	6.65752	21.0621	3.91804	12.0106	1.6161	0.000113887	0.000514024	yes	-	-	-	-	-	-
Cs1g08350	177.847	66.5084	41.157	15.3362	-1.42419	4.00836e-20	8.34894e-19	yes	-	-	-	-	-	-
Cs1g08510	172.833	438.212	14.9441	37.4736	1.3263	8.23257e-39	3.95047e-37	yes	-	-	-	-	-	-
Cs1g08680	44.1307	9.52207	12.7073	2.7358	-2.21562	1.3084e-11	1.42031e-10	yes	-	-	-	-	-	-
Cs1g08720	97.9714	47.2535	9.30184	4.54751	-1.03244	6.29572e-09	5.31305e-08	yes	-	-	-	-	-	-
Cs1g08890	9.79574	2.94259	0.630879	0.190071	-1.73082	0.00936052	0.0278283	yes	-	-	-	-	-	-
Cs1g09270	153.155	77.4808	18.921	9.41604	-1.00679	1.31699e-11	1.42833e-10	yes	-	-	-	-	-	-
Cs1g09580	264.909	130.201	11.3127	5.55938	-1.02496	1.45031e-18	2.74948e-17	yes	-	-	-	-	-	-
Cs1g09610	28.0443	13.0324	1.35252	0.63256	-1.09637	0.00122364	0.00451951	yes	-	-	-	-	-	-
Cs1g09630	131.683	61.2527	14.4978	6.78782	-1.09482	8.95286e-12	9.84402e-11	yes	-	-	-	-	-	-
Cs1g09940	10.7291	0	24.0597	0.001	-14.5543	1.30155e-06	8.0646e-06	yes	-	-	-	-	-	-
Cs1g09970	29.8254	3.46817	63.5924	7.10898	-3.16114	1.33881e-11	1.45133e-10	yes	-	-	-	-	-	-
Cs1g10000	8.89095	19.6962	5.98782	12.8554	1.10227	0.00751799	0.0229867	yes	-	-	-	-	-	-
Cs1g10280	15.577	35.0613	1.24958	2.80313	1.1656	0.000172128	0.000753224	yes	-	-	-	-	-	-
Cs1g10425	1.31438	7.06288	0.529825	2.893	2.44898	0.0127301	0.0363331	yes	-	-	-	-	-	-
Cs1g10530	150.512	55.7244	11.605	4.3674	-1.4099	9.6634e-20	1.95805e-18	yes	-	-	-	-	-	-
Cs1g10640	18.6867	6.66382	0.872021	0.312957	-1.4784	0.000964853	0.00363519	yes	-	-	-	-	-	-
Cs1g11120	14.2198	33.7798	2.22193	5.31393	1.25797	5.48483e-05	0.000262455	yes	-	-	-	-	-	-
Cs1g11200	25.8252	56.4186	3.47465	7.50197	1.1104	2.35384e-06	1.41154e-05	yes	Cs1g11200	mitochondrial glycoprotein family protein [Arabidopsis thaliana]	-	GO:0044429//mitochondrial part	-	-
Cs1g11470	15.6341	5.08709	1.15161	0.371638	-1.63168	0.0017149	0.00612624	yes	-	-	-	-	-	-
Cs1g11600	10.7291	36.0281	0.627589	2.08594	1.7328	3.89752e-07	2.60955e-06	yes	-	-	-	-	-	-
Cs1g11660	20.5676	10.0477	1.68711	0.814222	-1.05106	0.0148562	0.0415803	yes	Cs1g11660	PREDICTED: receptor-like serine/threonine-protein kinase SD1-8-like [Vitis vinifera]	-	-	GO:0036094//small molecule binding;GO:0004672//protein kinase activity;GO:1901363;GO:0097159//organic cyclic compound binding	GO:0006796//phosphate-containing compound metabolic process
Cs1g12000	33.4445	7.5041	3.95695	0.888428	-2.15506	7.04497e-09	5.91812e-08	yes	Cs1g12000	homogentisate geranylgeranyl transferase [Hevea brasiliensis]	ko01100//Metabolic pathways;ko01110//Biosynthesis of secondary metabolites;ko00130//Ubiquinone and other terpenoid-quinone biosynthesis	GO:0043231//intracellular membrane-bounded organelle;GO:0016020//membrane	GO:0004659//prenyltransferase activity	GO:0009987//cellular process;GO:0050896//response to stimulus;GO:0044699;GO:0008152//metabolic process
Cs1g12350	6.24791	15.1769	0.273394	0.661311	1.27435	0.00792339	0.0240658	yes	-	-	-	-	-	-
Cs1g12360	10.1625	21.4189	0.687817	1.43998	1.06595	0.0146691	0.0411289	yes	-	-	-	-	-	-
Cs1g12470	0	4.0781	0.001	1.09863	10.1015	0.00781378	0.0237692	yes	-	-	-	-	-	-
Cs1g12480	3.51929	15.1769	0.760227	3.33069	2.13132	0.000225329	0.000959106	yes	-	-	-	-	-	-
Cs1g12520	554.119	275.955	40.1501	19.8298	-1.01774	1.76724e-28	5.54566e-27	yes	-	-	-	-	-	-
Cs1g12820	14.177	44.1843	6.43886	20.1521	1.64606	4.96193e-08	3.78557e-07	yes	-	-	-	-	-	-
Cs1g12870	22.2345	51.815	2.74671	6.42882	1.22685	8.96722e-07	5.69229e-06	yes	Cs1g12870	GINS complex subunit 1-like protein [Arabidopsis thaliana]	-	GO:0009536//plastid;GO:0009536//plastid	-	GO:0006259//DNA metabolic process;GO:0006259//DNA metabolic process
Cs1g13290	778.645	1842.8	50.8283	120.531	1.24569	5.96073e-60	5.97301e-58	yes	Cs1g13290	AT5g25460/F18G18_200 [Arabidopsis thaliana]	-	GO:0005911//cell-cell junction;GO:0005618//cell wall	-	GO:0009628//response to abiotic stimulus;GO:0009653//anatomical structure morphogenesis
Cs1g13370	56.922	170.936	4.72833	14.1471	1.5811	1.43379e-24	3.76177e-23	yes	Cs1g13370	PREDICTED: vinorine synthase-like [Glycine max]	-	-	GO:0016740//transferase activity	-
Cs1g13620	19.0963	9.56424	0.43041	0.214508	-1.00468	0.0166139	0.0458277	yes	Cs1g13620	Pleiotropic drug resistance 12 [Theobroma cacao]	-	-	GO:0032550;GO:0015604//organic phosphonate transmembrane transporter activity;GO:0042626//ATPase activity, coupled to transmembrane movement of substances	GO:0046864;GO:0015846//polyamine transport;GO:0015718//monocarboxylic acid transport;GO:0030001//metal ion transport;GO:0051181//cofactor transport;GO:0000302//response to reactive oxygen species;GO:0009154//purine ribonucleotide catabolic process
Cs1g13660	2296.73	810.096	51.6975	18.1015	-1.51398	1.03058e-94	2.31871e-92	yes	Cs1g13660	Pleiotropic drug resistance protein [Medicago truncatula]	-	-	GO:0032550;GO:0015604//organic phosphonate transmembrane transporter activity;GO:0042626//ATPase activity, coupled to transmembrane movement of substances;GO:0017111//nucleoside-triphosphatase activity;GO:0017111//nucleoside-triphosphatase activity;GO:0097159//organic cyclic compound binding;GO:1901363;GO:0036094//small molecule binding	GO:0046864;GO:0015846//polyamine transport;GO:0015718//monocarboxylic acid transport;GO:0030001//metal ion transport;GO:0051181//cofactor transport;GO:0000302//response to reactive oxygen species;GO:0009154//purine ribonucleotide catabolic process;GO:0071702;GO:0044765;GO:0044699;GO:0008152//metabolic process
Cs1g13850	109.039	44.1843	15.2321	6.18059	-1.3013	2.13204e-13	2.72492e-12	yes	-	-	-	-	-	-
Cs1g13940	32.0731	72.1828	1.63339	3.69321	1.17701	1.6301e-07	1.15806e-06	yes	Cs1g13940	Cyclin a2,3 [Theobroma cacao]	-	GO:0043231//intracellular membrane-bounded organelle;GO:0043231//intracellular membrane-bounded organelle;GO:0044425//membrane part	-	GO:0008544//epidermis development;GO:0009791//post-embryonic development;GO:0048513//organ development;GO:0051726//regulation of cell cycle;GO:0022402//cell cycle process;GO:0044711;GO:0009791//post-embryonic development;GO:0048856//anatomical structure development;GO:0051726//regulation of cell cycle;GO:0008152//metabolic process;GO:0008544//epidermis development;GO:0009791//post-embryonic devel…
Cs1g13970	12.5101	42.1664	1.20598	4.07397	1.75623	1.90762e-08	1.51953e-07	yes	Cs1g13970	PREDICTED: auxin-induced protein AUX22-like [Glycine max]	ko04075//Plant hormone signal transduction	GO:0043231//intracellular membrane-bounded organelle	GO:0005515//protein binding	GO:0009416//response to light stimulus;GO:0009755//hormone-mediated signaling pathway;GO:0003006//developmental process involved in reproduction;GO:0006351//transcription, DNA-templated
Cs1g14500	28.8492	59.4034	1.63045	3.56579	1.12895	8.98223e-06	4.92567e-05	yes	-	-	-	-	-	-
Cs1g14580	22.7155	56.7755	2.068	5.15637	1.31811	5.35175e-08	4.06538e-07	yes	Cs1g14580	PREDICTED: coatomer subunit beta'-1-like [Fragaria vesca subsp. vesca]	-	GO:0043234//protein complex	GO:0008080//N-acetyltransferase activity;GO:0004683//calmodulin-dependent protein kinase activity	GO:0016570//histone modification;GO:0015031//protein transport
Cs1g14690	185.624	615.177	11.0508	37.5453	1.76449	4.97204e-68	6.11228e-66	yes	Cs1g14690	Cupredoxin superfamily protein isoform 1 [Theobroma cacao]	-	GO:0043231//intracellular membrane-bounded organelle;GO:0044444//cytoplasmic part;GO:0030312	GO:0016679//oxidoreductase activity, acting on diphenols and related substances as donors;GO:0046914//transition metal ion binding;GO:0016634	GO:0044707;GO:0009628//response to abiotic stimulus;GO:0044710;GO:0009267//cellular response to starvation
Cs1g15020	21.8534	55.1566	0.727439	1.81136	1.31617	3.08621e-07	2.10054e-06	yes	Cs1g15020	RAD3-like DNA-binding helicase protein isoform 1 [Theobroma cacao]	-	GO:0043231//intracellular membrane-bounded organelle	GO:0003678//DNA helicase activity;GO:0032550;GO:0003676//nucleic acid binding;GO:0042623//ATPase activity, coupled	GO:0009154//purine ribonucleotide catabolic process;GO:0032392//DNA geometric change
Cs1g15070	46.8023	19.2128	2.88708	1.25934	-1.19695	1.60566e-06	9.8365e-06	yes	Cs1g15070	Sulfite exporter TauE/SafE family protein [Theobroma cacao]	-	GO:0031224//intrinsic component of membrane;GO:0031224//intrinsic component of membrane;GO:0031224//intrinsic component of membrane	-	-
Cs1g15160	22.263	55.5784	1.04753	2.61117	1.31771	1.98275e-07	1.38874e-06	yes	Cs1g15160	PREDICTED: LOW QUALITY PROTEIN: rho guanine nucleotide exchange factor 8-like [Cucumis sativus]	-	GO:0016020//membrane;GO:0042995//cell projection	GO:0016772//transferase activity, transferring phosphorus-containing groups;GO:0005088//Ras guanyl-nucleotide exchange factor activity	GO:0032318//regulation of Ras GTPase activity;GO:0003006//developmental process involved in reproduction;GO:0010769//regulation of cell morphogenesis involved in differentiation
Cs1g15200	200.762	97.0084	6.71386	3.27846	-1.03413	8.42256e-16	1.30266e-14	yes	Cs1g15200	HD-ZIP IV family of homeobox-leucine zipper protein with lipid-binding START domain isoform 1 [Theobroma cacao]	-	GO:0043231//intracellular membrane-bounded organelle;GO:0043231//intracellular membrane-bounded organelle;GO:0043231//intracellular membrane-bounded organelle	GO:0003677//DNA binding;GO:0001071//nucleic acid binding transcription factor activity;GO:0003677//DNA binding;GO:0001071//nucleic acid binding transcription factor activity;GO:0003677//DNA binding;GO:0001071//nucleic acid binding transcription factor activity	GO:0006351//transcription, DNA-templated;GO:0006351//transcription, DNA-templated;GO:0006351//transcription, DNA-templated
Cs1g15970	77.4468	182.733	3.97602	9.28453	1.2235	3.26561e-14	4.4811e-13	yes	Cs1g15970	6-phosphofructokinase 3 [Theobroma cacao]	ko01100//Metabolic pathways;ko01110//Biosynthesis of secondary metabolites;ko00010//Glycolysis / Gluconeogenesis;ko00052//Galactose metabolism;ko00051//Fructose and mannose metabolism;ko00030//Pentose phosphate pathway	GO:0044445	GO:0032550;GO:0008443//phosphofructokinase activity	GO:0006091//generation of precursor metabolites and energy;GO:0016310//phosphorylation
Cs1g16023	51.5504	19.1285	13.8025	5.13565	-1.42631	9.21347e-08	6.77685e-07	yes	-	-	-	-	-	-
Cs1g16026	251.732	93.7315	120.357	44.2365	-1.44401	5.123e-24	1.30254e-22	yes	-	-	-	-	-	-
Cs1g16040	5.76699	39.1816	0.230466	1.56286	2.76157	5.26831e-13	6.47983e-12	yes	Cs1g16040	light repressible receptor protein kinase [Arabidopsis thaliana]	-	-	GO:0016301//kinase activity	-
Cs1g16130	33.8398	4.51933	1.30122	0.172712	-2.91342	2.47352e-12	2.85532e-11	yes	Cs1g16130	PREDICTED: probable LRR receptor-like serine/threonine-protein kinase At1g51880-like [Fragaria vesca subsp. vesca]	-	-	GO:0004672//protein kinase activity	GO:0006796//phosphate-containing compound metabolic process
Cs1g16390	471.286	200.934	28.3687	12.1297	-1.22576	4.04279e-35	1.68266e-33	yes	-	-	-	-	-	-
Cs1g16430	68.5559	259.812	5.95891	22.0889	1.8902	3.21536e-47	2.09516e-45	yes	Cs1g16430	Sulfotransferase 2A [Theobroma cacao]	-	-	GO:0008146//sulfotransferase activity	GO:0032787//monocarboxylic acid metabolic process;GO:0001101//response to acid
Cs1g16610	184.972	41.6829	48.2865	10.8167	-2.15836	1.62791e-36	7.20296e-35	yes	-	-	-	-	-	-
Cs1g16650	135.983	361.274	23.2889	61.6521	1.40451	1.21718e-31	4.36519e-30	yes	-	-	-	-	-	-
Cs1g16710	14.7293	35.6291	0.981283	2.345	1.25685	3.87234e-05	0.000190376	yes	Cs1g16710	GDSL-motif lipase 5 [Theobroma cacao]	-	-	GO:0016787//hydrolase activity	-
Cs1g16790	32.9493	75.2324	5.1532	11.6013	1.17075	2.13975e-08	1.69482e-07	yes	-	-	-	-	-	-
Cs1g16820	677.359	337.964	39.6713	19.5998	-1.01726	6.19623e-34	2.45065e-32	yes	Cs1g16820	Chaperone protein dnaJ [Medicago truncatula]	-	-	-	GO:0050896//response to stimulus;GO:0050896//response to stimulus;GO:0050896//response to stimulus
Cs1g16830	209.315	76.3874	24.702	9.05449	-1.44793	4.7888e-26	1.33421e-24	yes	-	-	-	-	-	-
Cs1g16850	171.761	57.3854	3.80849	1.26421	-1.59098	3.1085e-18	5.74687e-17	yes	Cs1g16850	Multidrug/pheromone exporter, MDR family, ABC transporter family [Theobroma cacao]	ko02010//ABC transporters	GO:0031224//intrinsic component of membrane	GO:0032550;GO:0042626//ATPase activity, coupled to transmembrane movement of substances	GO:0015893//drug transport;GO:0009154//purine ribonucleotide catabolic process;GO:0015846//polyamine transport
Cs1g17090	16.058	34.7888	1.11842	2.40435	1.10419	0.000214302	0.000917741	yes	Cs1g17090	PREDICTED: zinc finger CCCH domain-containing protein 62 [Vitis vinifera]	-	-	GO:0005488//binding	-
Cs1g17345	4.42408	12.9902	0.583242	1.69483	1.53897	0.00654201	0.0203019	yes	Cs1g17345	Cation calcium exchanger 4 [Theobroma cacao]	-	GO:0031234//extrinsic component of cytoplasmic side of plasma membrane	GO:0060089	GO:0007166//cell surface receptor signaling pathway;GO:0001101//response to acid
Cs1g17410	15.5199	4.03593	0.907072	0.234132	-1.95389	0.000397125	0.00161954	yes	Cs1g17410	PREDICTED: flavonoid 3'-monooxygenase-like [Vitis vinifera]	-	-	GO:0016709//oxidoreductase activity, acting on paired donors, with incorporation or reduction of molecular oxygen, NAD(P)H as one donor, and incorporation of one atom of oxygen;GO:0046914//transition metal ion binding;GO:0046906//tetrapyrrole binding	GO:0044710
Cs1g17460	14.3482	5.0449	1.11513	0.389458	-1.51767	0.00964395	0.0285464	yes	Cs1g17460	Kinase superfamily protein [Theobroma cacao]	-	-	GO:0004713//protein tyrosine kinase activity;GO:0032550	GO:0006468//protein phosphorylation
Cs1g17550	17.7676	53.1386	1.84932	5.53712	1.58214	1.25734e-08	1.02728e-07	yes	Cs1g17550	germin-like protein [Chimonanthus praecox]	-	GO:0005618//cell wall;GO:0043231//intracellular membrane-bounded organelle	GO:0016209//antioxidant activity;GO:0046914//transition metal ion binding;GO:0003824//catalytic activity	GO:0006950//response to stress;GO:0044710
Cs1g17980	28.5822	69.0098	3.71426	8.75837	1.23759	1.71979e-08	1.38052e-07	yes	-	-	-	-	-	-
Cs1g18220	672.383	1730.29	34.0193	88.081	1.37248	5.2663e-99	1.25596e-96	yes	Cs1g18220	Glycosyl hydrolases family 32 protein isoform 1 [Theobroma cacao]	ko01100//Metabolic pathways;ko00500//Starch and sucrose metabolism;ko00052//Galactose metabolism	GO:0016020//membrane;GO:0043231//intracellular membrane-bounded organelle;GO:0016020//membrane;GO:0043231//intracellular membrane-bounded organelle;GO:0016020//membrane;GO:0043231//intracellular membrane-bounded organelle;GO:0016020//membrane;GO:0043231//intracellular membrane-bounded organelle	GO:0004558//alpha-glucosidase activity;GO:0004558//alpha-glucosidase activity;GO:0004558//alpha-glucosidase activity;GO:0004558//alpha-glucosidase activity	GO:0044238;GO:0006950//response to stress;GO:0009628//response to abiotic stimulus;GO:0044238;GO:0006950//response to stress;GO:0009628//response to abiotic stimulus;GO:0044238;GO:0006950//response to stress;GO:0009628//response to abiotic stimulus;GO:0044238;GO:0006950//response to stress;GO:0009628//response to abiotic stimulus
Cs1g18450	14.2912	3.06912	0.400209	0.0849945	-2.23531	0.000140978	0.000625872	yes	Cs1g18450	Multidrug resistance-associated protein 6 isoform 1 [Theobroma cacao]	-	GO:0031224//intrinsic component of membrane	GO:0017111//nucleoside-triphosphatase activity;GO:0032550;GO:0016628//oxidoreductase activity, acting on the CH-CH group of donors, NAD or NADP as acceptor;GO:0015405	GO:0009154//purine ribonucleotide catabolic process;GO:0051234//establishment of localization
Cs1g18530	15.9438	37.6892	1.64064	3.85179	1.23127	6.73513e-05	0.00031713	yes	Cs1g18530	Pyridoxal phosphate phosphatase-related protein [Theobroma cacao]	ko01100//Metabolic pathways;ko00750//Vitamin B6 metabolism	-	GO:0016818//hydrolase activity, acting on acid anhydrides, in phosphorus-containing anhydrides;GO:0016791//phosphatase activity;GO:0016791//phosphatase activity	GO:0006796//phosphate-containing compound metabolic process;GO:0051259//protein oligomerization;GO:0009267//cellular response to starvation;GO:0006796//phosphate-containing compound metabolic process
Cs1g18540	532.504	2110.32	45.495	177.245	1.96196	7.00694e-211	1.19363e-207	yes	Cs1g18540	Pyridoxal phosphate phosphatase-related protein [Theobroma cacao]	ko01100//Metabolic pathways;ko00750//Vitamin B6 metabolism	-	GO:0016818//hydrolase activity, acting on acid anhydrides, in phosphorus-containing anhydrides;GO:0016791//phosphatase activity	GO:0006796//phosphate-containing compound metabolic process;GO:0051259//protein oligomerization;GO:0009267//cellular response to starvation
Cs1g18710	15.9581	6.70601	3.58618	1.52036	-1.23804	0.0127146	0.036315	yes	-	-	-	-	-	-
Cs1g18880	11.5054	1.49239	0.975074	0.12683	-2.94262	0.00019965	0.000860867	yes	-	-	-	-	-	-
Cs1g18890	447.562	165.577	28.8867	10.6133	-1.44454	6.0598e-44	3.50777e-42	yes	Cs1g18890	PREDICTED: solute carrier family 22 member 3-like [Glycine max]	-	GO:0016020//membrane	GO:0022857//transmembrane transporter activity	GO:0044763;GO:0015879//carnitine transport
Cs1g18920	17.8104	4.39281	0.421296	0.103502	-2.02518	7.87131e-05	0.000366003	yes	Cs1g18920	Pleiotropic drug resistance 12 [Theobroma cacao]	-	GO:0031224//intrinsic component of membrane	GO:0032550;GO:0015604//organic phosphonate transmembrane transporter activity;GO:0042626//ATPase activity, coupled to transmembrane movement of substances	GO:0046864;GO:0015846//polyamine transport;GO:0015718//monocarboxylic acid transport;GO:0030001//metal ion transport;GO:0000302//response to reactive oxygen species;GO:0009154//purine ribonucleotide catabolic process
Cs1g18940	6.23365	0.483403	0.164316	0.0125823	-3.707	0.00341908	0.0114256	yes	-	-	-	-	-	-
Cs1g19000	6.68605	20.264	0.1893	0.567512	1.58398	0.000182732	0.00079496	yes	-	-	-	-	-	-
Cs1g19190	53.0217	111.176	3.40446	7.2107	1.08272	3.87481e-10	3.68528e-09	yes	Cs1g19190	PREDICTED: ammonium transporter 3 member 1-like [Vitis vinifera]	-	GO:0031224//intrinsic component of membrane	GO:0015077//monovalent inorganic cation transmembrane transporter activity	GO:0015696//ammonium transport
Cs1g19290	212.774	443.803	7.42409	15.3237	1.04548	2.8817e-21	6.36602e-20	yes	Cs1g19290	PREDICTED: G-type lectin S-receptor-like serine/threonine-protein kinase At5g35370-like [Vitis vinifera]	-	-	GO:0036094//small molecule binding;GO:0004672//protein kinase activity;GO:1901363;GO:0097159//organic cyclic compound binding	GO:0006468//protein phosphorylation
Cs1g19393	1354.14	3031.24	881.201	1968.61	1.15963	1.80913e-54	1.48268e-52	yes	-	-	-	-	-	-
Cs1g19425	55.7075	26.1492	18.6185	8.77294	-1.0856	6.0351e-06	3.3962e-05	yes	-	-	-	-	-	-
Cs1g19710	38.6735	77.7954	5.00213	10.1046	1.0144	8.67874e-07	5.52829e-06	yes	-	-	-	-	-	-
Cs1g19830	4299.36	9503.55	183.352	401.117	1.1294	6.21769e-68	7.5656e-66	yes	-	-	-	-	-	-
Cs1g19850	1300.7	499.757	67.016	25.394	-1.40002	4.83032e-77	7.48041e-75	yes	-	-	-	-	-	-
Cs1g19860	42.2356	19.0863	2.5135	1.11807	-1.16869	4.18648e-05	0.000204807	yes	-	-	-	-	-	-
Cs1g19930	27.1965	93.6666	2.33467	7.99661	1.77617	6.04238e-18	1.08676e-16	yes	-	-	-	-	-	-
Cs1g20320	3.09543	10.6997	0.629695	2.19209	1.79958	0.00690564	0.0212957	yes	-	-	-	-	-	-
Cs1g20410	37.7116	90.2797	0.665778	1.56326	1.23144	1.89375e-06	1.1498e-05	yes	-	-	-	-	-	-
Cs1g20430	92.3045	186.678	1.95122	3.92109	1.00687	5.76709e-09	4.88594e-08	yes	-	-	-	-	-	-
Cs1g20580	759.943	2965.72	64.5785	251.116	1.95923	1.27786e-160	1.01586e-157	yes	-	-	-	-	-	-
Cs1g20620	105.901	217.603	5.56789	11.5209	1.04905	1.66012e-16	2.70069e-15	yes	-	-	-	-	-	-
Cs1g20770	103.567	35.7556	5.10311	1.78885	-1.51235	2.01106e-14	2.81962e-13	yes	-	-	-	-	-	-
Cs1g20920	636.075	2485.57	23.3352	91.6352	1.97339	5.16885e-195	5.87009e-192	yes	-	-	-	-	-	-
Cs1g20990	94.0143	200.388	9.19773	19.5146	1.0852	1.72033e-15	2.58853e-14	yes	-	-	-	-	-	-
Cs1g21035	124.221	43.3441	20.0239	6.83632	-1.55043	1.97378e-18	3.71236e-17	yes	-	-	-	-	-	-
Cs1g21060	29.4015	62.8294	1.20497	2.57881	1.09771	1.11393e-06	6.97271e-06	yes	-	-	-	-	-	-
Cs1g21210	4.46687	12.8442	0.328089	0.9273	1.49895	0.0152661	0.0425429	yes	-	-	-	-	-	-
Cs1g21280	109.025	233.876	5.01605	10.6861	1.09111	1.43363e-13	1.85516e-12	yes	-	-	-	-	-	-
Cs1g21320	23.6059	47.6525	2.95019	5.98147	1.01969	9.25796e-05	0.000425913	yes	-	-	-	-	-	-
Cs1g21370	65.9699	30.396	6.00593	2.80307	-1.09938	1.09305e-06	6.8474e-06	yes	-	-	-	-	-	-
Cs1g21460	6.26218	0	0.288307	0.001	-8.17146	0.000259857	0.00109455	yes	-	-	-	-	-	-
Cs1g21810	76.7133	183.655	4.49226	10.5935	1.23766	4.88504e-18	8.85284e-17	yes	-	-	-	-	-	-
Cs1g21860	190.995	419.146	21.0354	46.8318	1.15467	9.73849e-31	3.33697e-29	yes	-	-	-	-	-	-
Cs1g21920	63.7222	135.515	2.95977	6.22512	1.07262	2.13155e-08	1.68944e-07	yes	-	-	-	-	-	-
Cs1g22200	645.218	308.579	34.8948	16.7308	-1.06051	5.08779e-36	2.19817e-34	yes	-	-	-	-	-	-
Cs1g22210	1.34292	7.06288	0.0831967	0.437665	2.39523	0.0127301	0.0363331	yes	-	-	-	-	-	-
Cs1g22230	98.0002	41.8939	3.49094	1.49492	-1.22355	5.9013e-11	6.08475e-10	yes	-	-	-	-	-	-
Cs1g22340	15.5627	4.47715	1.3115	0.385364	-1.76692	0.000680494	0.0026491	yes	Cs1g22340	Zinc ion binding,nucleic acid binding-like protein [Theobroma cacao]	-	-	GO:0005488//binding	-
Cs1g22430	205.005	89.8611	21.1859	9.76358	-1.11763	1.03024e-16	1.70745e-15	yes	Cs1g22430	PREDICTED: F-box protein At5g67140-like [Fragaria vesca subsp. vesca]	-	-	GO:0003824//catalytic activity;GO:0003824//catalytic activity	-
Cs1g22530	57.4886	139.386	4.30565	10.4473	1.27882	1.08313e-15	1.65488e-14	yes	-	-	-	-	-	-
Cs1g22570	544.428	1333.42	35.7647	87.1697	1.28529	1.21867e-73	1.70966e-71	yes	Cs1g22570	PREDICTED: phospholipase A1-IIbeta-like [Fragaria vesca subsp. vesca]	-	-	GO:0016298//lipase activity;GO:0016298//lipase activity	GO:0044238;GO:0044238
Cs1g22720	0.452394	28.2093	0.104167	6.45733	5.95397	8.11924e-16	1.25819e-14	yes	-	-	-	-	-	-
Cs1g22840	11.534	43.9734	4.27718	15.9879	1.90225	9.78935e-09	8.09803e-08	yes	-	-	-	-	-	-
Cs1g22850	15.096	36.8068	9.15031	22.61	1.30507	1.90486e-05	9.89523e-05	yes	-	-	-	-	-	-
Cs1g22950	15.577	6.09607	1.24829	0.479243	-1.38113	0.00540726	0.0170989	yes	-	-	-	-	-	-
Cs1g22965	10.6292	22.9113	1.78313	3.7988	1.09113	0.00715163	0.0219708	yes	-	-	-	-	-	-
Cs1g23370	86.3521	344.19	7.47072	29.7175	1.99199	6.46806e-56	5.54881e-54	yes	-	-	-	-	-	-
Cs1g23560	56.5695	20.7052	3.43652	1.24799	-1.46134	6.29159e-09	5.31144e-08	yes	Cs1g23560	PREDICTED: probable receptor-like protein kinase At1g49730 [Vitis vinifera]	-	-	GO:0004672//protein kinase activity	GO:0006468//protein phosphorylation
Cs1g23890	16.9199	7.58845	1.41787	0.632888	-1.16371	0.00940925	0.0279523	yes	Cs1g23890	Major facilitator superfamily protein [Theobroma cacao]	-	GO:0031224//intrinsic component of membrane	GO:0016628//oxidoreductase activity, acting on the CH-CH group of donors, NAD or NADP as acceptor;GO:0022857//transmembrane transporter activity	GO:0044710;GO:0044765;GO:0044763
Cs1g23990	47.2261	22.1554	2.77996	1.29957	-1.09704	2.52216e-05	0.000128035	yes	Cs1g23990	DNA-directed RNA polymerase isoform 2 [Theobroma cacao]	-	GO:0031224//intrinsic component of membrane;GO:0031224//intrinsic component of membrane	-	-
Cs1g24300	87.3709	32.3296	2.41226	0.885358	-1.44605	1.17517e-11	1.28034e-10	yes	Cs1g24300	PREDICTED: uncharacterized LOC101218071 [Cucumis sativus]	-	GO:0009526//plastid envelope	-	-
Cs1g24440	75.2134	555.735	4.60553	33.1025	2.8455	2.68647e-140	1.52547e-137	yes	Cs1g24440	Salicylate O-methyltransferase [Theobroma cacao]	-	-	GO:0008170//N-methyltransferase activity;GO:0008757//S-adenosylmethionine-dependent methyltransferase activity;GO:0008170//N-methyltransferase activity;GO:0008757//S-adenosylmethionine-dependent methyltransferase activity	GO:0008152//metabolic process;GO:0008152//metabolic process
Cs1g24490	68.6415	168.458	3.5517	8.62816	1.28054	4.23376e-18	7.72562e-17	yes	Cs1g24490	PREDICTED: probable mitochondrial chaperone bcs1-like [Fragaria vesca subsp. vesca]	-	GO:0043231//intracellular membrane-bounded organelle	GO:0016462//pyrophosphatase activity;GO:0032550	-
Cs1g24810	29.8539	9.92112	1.17135	0.387112	-1.59735	1.13582e-05	6.12852e-05	yes	-	-	-	-	-	-
Cs1g24940	14.2912	43.6587	1.01119	3.11268	1.62211	1.12935e-07	8.19653e-07	yes	-	-	-	-	-	-
Cs1g25030	26.7727	56.2304	1.62667	3.44482	1.08251	3.89799e-05	0.000191558	yes	-	-	-	-	-	-
Cs1g25120	983.48	468.897	60.1313	28.7542	-1.06434	7.44964e-40	3.74824e-38	yes	Cs1g25120	histone H1 variant [Solanum chilense]	-	GO:0043231//intracellular membrane-bounded organelle;GO:0000785//chromatin	GO:0003676//nucleic acid binding	GO:0034728//nucleosome organization
Cs1g25375	82.6758	33.6533	24.1243	9.84051	-1.29369	8.79777e-10	8.05753e-09	yes	-	-	-	-	-	-
Cs1g25480	143.331	54.7576	24.54	9.37802	-1.38778	3.1925e-18	5.89302e-17	yes	-	-	-	-	-	-
Cs1g25570	57.4315	236.268	4.0002	16.2914	2.02597	7.67313e-45	4.63283e-43	yes	Cs1g25570	Major facilitator superfamily protein [Theobroma cacao]	-	-	-	GO:0009628//response to abiotic stimulus
Cs1g25650	568.747	267.863	15.0922	7.11546	-1.08478	1.18554e-32	4.45962e-31	yes	Cs1g25650	Histidine kinase 1 [Theobroma cacao]	-	-	GO:0004673//protein histidine kinase activity;GO:0097159//organic cyclic compound binding;GO:0043167//ion binding;GO:1901363;GO:0038023//signaling receptor activity	GO:0016310//phosphorylation;GO:0007165//signal transduction;GO:0007275//multicellular organismal development;GO:0006950//response to stress
Cs1g26290	1.78104	9.56424	0.247313	1.3141	2.40966	0.00260112	0.00896057	yes	-	-	-	-	-	-
Cs1g26350	30.3063	84.8388	1.70532	4.69047	1.45969	2.395e-12	2.7714e-11	yes	Cs1g26350	MATE efflux family protein [Theobroma cacao]	-	GO:0031224//intrinsic component of membrane;GO:0031224//intrinsic component of membrane;GO:0031224//intrinsic component of membrane	GO:0015291//secondary active transmembrane transporter activity;GO:0015291//secondary active transmembrane transporter activity;GO:0015291//secondary active transmembrane transporter activity	GO:0015893//drug transport;GO:0044763;GO:0015893//drug transport;GO:0044763;GO:0015893//drug transport;GO:0044763
Cs1g26410	92.1619	235.258	4.369	11.1259	1.34855	3.60704e-25	9.67652e-24	yes	Cs1g26410	Cyclin B2,1 isoform 1 [Theobroma cacao]	-	GO:0043231//intracellular membrane-bounded organelle;GO:0043231//intracellular membrane-bounded organelle	GO:0019900//kinase binding;GO:0019900//kinase binding	GO:0051726//regulation of cell cycle;GO:0051726//regulation of cell cycle
Cs1g26640	18.2057	38.257	1.71064	3.58716	1.0683	0.000145791	0.000645435	yes	Cs1g26640	PREDICTED: probable protein phosphatase 2C 47-like [Vitis vinifera]	-	GO:0043231//intracellular membrane-bounded organelle	GO:0043169//cation binding;GO:0004721//phosphoprotein phosphatase activity	GO:0001101//response to acid;GO:0006464//cellular protein modification process;GO:0061392//regulation of transcription from RNA polymerase II promoter in response to osmotic stress
Cs1g26650	305.067	748.453	6.85501	16.6849	1.28331	1.26396e-51	9.44955e-50	yes	Cs1g26650	Glutamate receptor isoform 1 [Theobroma cacao]	-	GO:0031224//intrinsic component of membrane	GO:0004930//G-protein coupled receptor activity;GO:0005231//excitatory extracellular ligand-gated ion channel activity	GO:0007215//glutamate receptor signaling pathway;GO:0006811//ion transport
Cs2g01030	27.5491	10.9301	2.02311	0.810357	-1.31994	0.000310491	0.00129148	yes	-	-	-	-	-	-
Cs2g01170	7.15271	1.45021	0.79789	0.160511	-2.31352	0.0137076	0.0387841	yes	-	-	-	-	-	-
Cs2g01270	67.6511	28.0828	32.883	13.587	-1.27512	1.25e-08	1.02164e-07	yes	-	-	-	-	-	-
Cs2g01380	14.234	37.5627	2.65418	7.03207	1.40568	6.71702e-06	3.75778e-05	yes	Cs2g01380	PREDICTED: NF-X1-type zinc finger protein NFXL1-like [Cicer arietinum]	-	-	GO:0043169//cation binding;GO:0043169//cation binding	GO:0006812//cation transport;GO:0006812//cation transport
Cs2g01740	1722.91	4441.63	74.0216	191.585	1.37197	2.43927e-130	1.09762e-127	yes	Cs2g01740	Oligopeptide transporter isoform 1 [Theobroma cacao]	-	-	-	GO:0044763
Cs2g01750	167.718	68.5264	9.62551	3.86539	-1.31625	4.6823e-14	6.34478e-13	yes	Cs2g01750	PREDICTED: translation initiation factor IF-2-like [Cicer arietinum]	-	-	GO:0043169//cation binding;GO:0043169//cation binding;GO:0043169//cation binding	GO:0006812//cation transport;GO:0006812//cation transport;GO:0006812//cation transport
Cs2g02080	12.9197	36.638	1.42178	4.03568	1.50511	2.56461e-06	1.52489e-05	yes	Cs2g02080	Auxin-responsive family protein [Theobroma cacao]	-	GO:0031224//intrinsic component of membrane	GO:0016491//oxidoreductase activity	GO:0044710
Cs2g02430	16.4818	7.06288	2.81265	1.21884	-1.20642	0.00795115	0.0241194	yes	-	-	-	-	-	-
Cs2g02790	821.008	2158.51	31.4285	82.222	1.38745	2.35183e-102	6.03104e-100	yes	Cs2g02790	WRKY family transcription factor [Theobroma cacao]	-	-	GO:0003677//DNA binding;GO:0001071//nucleic acid binding transcription factor activity;GO:0003677//DNA binding	GO:0050896//response to stimulus;GO:0006351//transcription, DNA-templated;GO:0009267//cellular response to starvation;GO:0042221//response to chemical;GO:0006351//transcription, DNA-templated
Cs2g02850	756.03	1596.45	59.5481	125.372	1.07409	2.99231e-52	2.317e-50	yes	-	-	-	-	-	-
Cs2g02960	20.4249	5.57048	1.08315	0.29637	-1.86976	4.11777e-05	0.000201569	yes	Cs2g02960	PREDICTED: probable rhamnogalacturonate lyase B-like [Vitis vinifera]	-	GO:0044437	GO:0005488//binding	GO:0044238
Cs2g03120	15.6055	43.6165	0.671567	1.86277	1.47184	4.4143e-07	2.93413e-06	yes	-	-	-	-	-	-
Cs2g03180	47.6786	138.691	9.47498	28.0067	1.56358	1.02061e-19	2.06275e-18	yes	-	-	-	-	-	-
Cs2g03240	313.731	1204.78	47.874	182.978	1.93436	2.87399e-139	1.55777e-136	yes	Cs2g03240	PREDICTED: protein TIFY 5A-like [Vitis vinifera]	-	-	-	GO:0010033//response to organic substance;GO:0009719
Cs2g03380	196.538	639.649	16.8554	54.5073	1.69324	3.10348e-73	4.27832e-71	yes	Cs2g03380	gibberellin 2-beta-dioxygenase [Prunus salicina]	ko00904//Diterpenoid biosynthesis	-	GO:0046914//transition metal ion binding;GO:0016706//oxidoreductase activity, acting on paired donors, with incorporation or reduction of molecular oxygen, 2-oxoglutarate as one donor, and incorporation of one atom each of oxygen into both donors	GO:0044710;GO:0009639//response to red or far red light
Cs2g04110	148.026	350.808	10.81	25.5526	1.24111	5.43873e-28	1.66293e-26	yes	Cs2g04110	PREDICTED: protein SRG1 [Vitis vinifera]	-	-	GO:0016491//oxidoreductase activity	-
Cs2g04160	58.6603	136.148	2.3442	5.41043	1.20665	2.78149e-13	3.52474e-12	yes	Cs2g04160	5'-3' exonuclease family protein isoform 1 [Theobroma cacao]	ko03430//Mismatch repair	GO:0043231//intracellular membrane-bounded organelle	GO:0003676//nucleic acid binding;GO:0004518//nuclease activity	GO:0006259//DNA metabolic process
Cs2g04290	233.626	93.6052	13.0864	5.23137	-1.32281	3.8448e-23	9.43361e-22	yes	Cs2g04290	PREDICTED: probable peptide/nitrate transporter At1g27040-like [Vitis vinifera]	-	-	-	GO:0006915//apoptotic process;GO:0051234//establishment of localization
Cs2g04870	50.1117	14.6935	23.7676	6.85827	-1.79308	1.23757e-06	7.69821e-06	yes	-	-	-	-	-	-
Cs2g04940	405.34	95.8954	44.1084	10.4754	-2.07405	2.35216e-70	3.08224e-68	yes	Cs2g04940	Senescence-associated gene 12 [Theobroma cacao]	ko04145//Phagosome	-	GO:0016628//oxidoreductase activity, acting on the CH-CH group of donors, NAD or NADP as acceptor;GO:0070011//peptidase activity, acting on L-amino acid peptides	GO:0044710;GO:0016485//protein processing
Cs2g04950	84.1615	12.0235	9.38274	1.34708	-2.80017	1.21365e-27	3.67315e-26	yes	Cs2g04950	PREDICTED: KDEL-tailed cysteine endopeptidase CEP1-like [Solanum lycopersicum]	ko04145//Phagosome	-	GO:0016491//oxidoreductase activity;GO:0008233//peptidase activity	GO:0008152//metabolic process
Cs2g04980	1392.4	3307.35	57.4584	136.084	1.24391	2.84932e-90	5.71037e-88	yes	-	-	-	-	-	-
Cs2g04990	1306.26	2711.43	53.4684	110.985	1.05361	3.5757e-64	3.9849e-62	yes	Cs2g04990	3R-hydroxymyristoyl- dehydratase-hydroxymyristoyl ACP dehydrase isoform 4, partial [Theobroma cacao]	-	GO:0032991//macromolecular complex;GO:0009536//plastid;GO:0032991//macromolecular complex;GO:0009536//plastid	GO:0017111//nucleoside-triphosphatase activity;GO:0032550;GO:0017111//nucleoside-triphosphatase activity;GO:0032550	GO:0009154//purine ribonucleotide catabolic process;GO:0043623//cellular protein complex assembly;GO:0009154//purine ribonucleotide catabolic process;GO:0043623//cellular protein complex assembly
Cs2g05250	7.13844	23.4791	0.571539	1.91988	1.74809	4.68904e-05	0.000227804	yes	Cs2g05250	PREDICTED: GDSL esterase/lipase At5g45950-like isoform 2 [Vitis vinifera]	-	-	GO:0016787//hydrolase activity;GO:0016787//hydrolase activity	GO:0044238
Cs2g05410	56.0172	25.708	28.7396	13.3082	-1.11072	2.98072e-06	1.75668e-05	yes	Cs2g05410	Flavonoid o-methyltransferase related [Theobroma cacao]	-	-	GO:0008168//methyltransferase activity	-
Cs2g05430	2.68583	10.0055	0.218992	0.806513	1.88082	0.0040799	0.0133345	yes	Cs2g05430	flavonoid o-methyltransferase related [Populus trichocarpa]	-	-	GO:0008171//O-methyltransferase activity	-
Cs2g05450	9.3148	76.5139	0.481808	3.94064	3.0319	4.10002e-27	1.1983e-25	yes	Cs2g05450	Seven transmembrane MLO family protein [Theobroma cacao]	-	GO:0031224//intrinsic component of membrane	GO:0005515//protein binding	GO:0006950//response to stress
Cs2g05530	56.9363	132.576	3.71021	8.58676	1.21061	4.08028e-14	5.55109e-13	yes	Cs2g05530	Glucose-6-phosphate/phosphate translocator-related [Theobroma cacao]	-	GO:0031224//intrinsic component of membrane;GO:0009526//plastid envelope;GO:0031976;GO:0031224//intrinsic component of membrane;GO:0009526//plastid envelope;GO:0031976;GO:0031224//intrinsic component of membrane;GO:0009526//plastid envelope;GO:0031976;GO:0031224//intrinsic component of membrane;GO:0009526//plastid envelope;GO:0031976;GO:0031224//intrinsic component of membrane;GO:0009526//plastid…	GO:0022891//substrate-specific transmembrane transporter activity;GO:0022891//substrate-specific transmembrane transporter activity;GO:0022891//substrate-specific transmembrane transporter activity;GO:0022891//substrate-specific transmembrane transporter activity;GO:0022891//substrate-specific transmembrane transporter activity	GO:0015717//triose phosphate transport;GO:0015717//triose phosphate transport;GO:0015717//triose phosphate transport;GO:0015717//triose phosphate transport;GO:0015717//triose phosphate transport
Cs2g05690	37867.6	16595.9	4067.7	1831.4	-1.15127	1.13317e-136	6.00553e-134	yes	-	-	-	-	-	-
Cs2g05930	367.814	915.62	53.5579	134.41	1.32746	7.79153e-60	7.77491e-58	yes	Cs2g05930	arabinogalactan protein [Daucus carota]	-	-	GO:0005198//structural molecule activity	-
Cs2g05940	75.9327	208.207	16.2815	45.1189	1.4705	2.55297e-23	6.34226e-22	yes	Cs2g05940	PREDICTED: pistil-specific extensin-like protein-like [Cicer arietinum]	-	-	GO:0005198//structural molecule activity	-
Cs2g06030	972.168	365.206	21.5923	8.04989	-1.42348	3.56689e-71	4.72593e-69	yes	Cs2g06030	PREDICTED: probable ubiquitin-conjugating enzyme E2 24-like [Vitis vinifera]	-	-	GO:0016881//acid-amino acid ligase activity;GO:0016879//ligase activity, forming carbon-nitrogen bonds	GO:0044699;GO:0009987//cellular process;GO:0008152//metabolic process
Cs2g06110	12.9054	47.38	1.88105	6.68557	1.82952	2.01976e-10	1.97658e-09	yes	-	-	-	-	-	-
Cs2g06230	4.91927	0.483403	0.242927	0.0239978	-3.33955	0.0117213	0.033859	yes	-	-	-	-	-	-
Cs2g06490	106.057	19.5276	6.31196	1.16229	-2.44112	2.04115e-27	6.08493e-26	yes	Cs2g06490	PREDICTED: serine carboxypeptidase-like 31-like [Vitis vinifera]	-	-	GO:0004180//carboxypeptidase activity;GO:0004180//carboxypeptidase activity	GO:0016485//protein processing;GO:0016485//protein processing
Cs2g06540	209.001	28.2093	15.0777	2.06171	-2.8705	1.24894e-57	1.17268e-55	yes	-	-	-	-	-	-
Cs2g06640	338.665	720.64	117.966	250.002	1.08358	1.89964e-41	1.0158e-39	yes	-	-	-	-	-	-
Cs2g06650	854.544	3492.38	28.3666	114.456	2.01252	1.74473e-273	8.322e-270	yes	Cs2g06650	Alternative NAD(P)H dehydrogenase 1 [Theobroma cacao]	ko00190//Oxidative phosphorylation	-	GO:0000166//nucleotide binding;GO:0050136//NADH dehydrogenase (quinone) activity;GO:0000166//nucleotide binding;GO:0050136//NADH dehydrogenase (quinone) activity;GO:0000166//nucleotide binding;GO:0050136//NADH dehydrogenase (quinone) activity	GO:0044710;GO:0044710;GO:0044710
Cs2g06700	77.9706	18.246	2.88395	0.6716	-2.10237	2.7805e-18	5.16852e-17	yes	Cs2g06700	Beta-galactosidase 8 [Theobroma cacao]	-	-	GO:0005488//binding;GO:0015925	GO:0044238
Cs2g06910	1149.38	215.374	416.045	76.8051	-2.43746	2.41844e-157	1.6964e-154	yes	-	-	-	-	-	-
Cs2g07030	3.53355	18.246	0.502208	2.6186	2.38244	1.06572e-05	5.78038e-05	yes	Cs2g07030	PREDICTED: myb-related protein Myb4 [Vitis vinifera]	-	-	GO:0003676//nucleic acid binding	GO:0010033//response to organic substance
Cs2g07040	101.309	343.719	9.30236	31.768	1.77191	3.04513e-28	9.45615e-27	yes	Cs2g07040	PREDICTED: myb-related protein Myb4-like [Glycine max]	-	-	GO:0003676//nucleic acid binding;GO:0003676//nucleic acid binding	GO:0006970//response to osmotic stress;GO:0001101//response to acid;GO:0009725//response to hormone
Cs2g07080	5.76699	18.6029	0.719902	2.28289	1.66499	0.000470608	0.00189107	yes	Cs2g07080	COL domain class transcription factor [Malus domestica]	-	GO:0044464;GO:0044464	GO:0046914//transition metal ion binding;GO:0046914//transition metal ion binding	-
Cs2g07090	23.5632	61.1489	3.07702	7.79124	1.34032	1.65988e-08	1.33648e-07	yes	-	-	-	-	-	-
Cs2g07100	345.408	811.218	11.2884	26.4223	1.22691	1.19336e-54	9.90732e-53	yes	-	-	-	-	-	-
Cs2g07130	68.8799	24.8255	13.8649	4.9997	-1.47152	1.08812e-09	9.85212e-09	yes	-	-	-	-	-	-
Cs2g07240	0	26.2336	0.001	1.04927	10.0352	4.4754e-16	7.06846e-15	yes	-	-	-	-	-	-
Cs2g07250	0	8.02968	0.001	0.432768	8.75745	3.0539e-05	0.000152613	yes	-	-	-	-	-	-
Cs2g07340	194.372	431.001	5.96747	13.1755	1.14267	5.12954e-31	1.7859e-29	yes	-	-	-	-	-	-
Cs2g07370	248.131	88.453	19.6212	6.91901	-1.50377	3.31747e-29	1.06772e-27	yes	-	-	-	-	-	-
Cs2g07380	200.157	592.707	4.20625	12.3888	1.55844	5.37462e-53	4.25845e-51	yes	-	-	-	-	-	-
Cs2g07450	51.7216	23.0379	2.73545	1.21219	-1.17416	7.73798e-06	4.28273e-05	yes	-	-	-	-	-	-
Cs2g07460	210.292	553.399	5.17195	13.519	1.38621	1.31737e-44	7.83492e-43	yes	-	-	-	-	-	-
Cs2g07650	16.0151	79.4792	0.880475	4.33066	2.29824	1.37015e-18	2.60371e-17	yes	-	-	-	-	-	-
Cs2g07880	87.7378	34.7045	6.52903	2.55031	-1.35619	1.61942e-11	1.74364e-10	yes	-	-	-	-	-	-
Cs2g07910	69.2181	140.856	1.40682	2.83081	1.00878	6.37755e-08	4.78446e-07	yes	-	-	-	-	-	-
Cs2g08020	12.8911	4.47715	1.6282	0.559929	-1.53997	0.00599311	0.018767	yes	-	-	-	-	-	-
Cs2g08110	1153.2	320.162	49.1296	13.4961	-1.86405	1.31377e-112	4.23407e-110	yes	-	-	-	-	-	-
Cs2g08190	1435.22	3471.34	58.0374	138.568	1.25554	5.57699e-53	4.40416e-51	yes	-	-	-	-	-	-
Cs2g08390	203.996	469.361	7.39072	16.735	1.17908	1.64963e-30	5.55677e-29	yes	-	-	-	-	-	-
Cs2g08765	6.19085	15.7025	1.15356	2.9806	1.36951	0.00590252	0.0185125	yes	-	-	-	-	-	-
Cs2g09030	82.3233	294.412	3.45467	12.2228	1.82296	6.3567e-48	4.31911e-46	yes	-	-	-	-	-	-
Cs2g09210	200.396	603.991	27.189	81.9603	1.5919	6.03232e-45	3.65139e-43	yes	-	-	-	-	-	-
Cs2g09960	68.8085	32.813	14.841	7.10949	-1.06178	9.42023e-06	5.1481e-05	yes	-	-	-	-	-	-
Cs2g10030	57.7983	11.6244	13.3031	2.66859	-2.3176	1.0453e-15	1.60008e-14	yes	-	-	-	-	-	-
Cs2g10090	820.452	337.776	60.7829	24.7769	-1.29467	4.75433e-59	4.64697e-57	yes	-	-	-	-	-	-
Cs2g10140	97.3764	196.265	4.98039	9.96628	1.00079	1.52073e-12	1.7919e-11	yes	Cs2g10140	PREDICTED: cannabidiolic acid synthase-like 2-like [Cicer arietinum]	-	-	GO:0000166//nucleotide binding;GO:0016616//oxidoreductase activity, acting on the CH-OH group of donors, NAD or NADP as acceptor	GO:0044710
Cs2g10160	1322.55	3259.76	116.398	284.234	1.28801	1.72938e-112	5.42685e-110	yes	Cs2g10160	FAD-binding Berberine family protein [Theobroma cacao]	-	-	GO:0016614//oxidoreductase activity, acting on CH-OH group of donors	-
Cs2g10220	19.1819	49.6705	1.15782	2.98693	1.36725	3.44069e-07	2.32654e-06	yes	Cs2g10220	FAD-binding Berberine family protein [Theobroma cacao]	-	-	GO:0000166//nucleotide binding;GO:0046993;GO:0016616//oxidoreductase activity, acting on the CH-OH group of donors, NAD or NADP as acceptor	GO:0044710
Cs2g10470	45.388	10.6576	2.86232	0.668147	-2.09895	1.44018e-11	1.55345e-10	yes	Cs2g10470	PREDICTED: protein prune homolog [Fragaria vesca subsp. vesca]	-	-	GO:0016787//hydrolase activity	-
Cs2g10630	43.607	17.7204	5.63966	2.28071	-1.30612	2.81005e-06	1.66419e-05	yes	-	-	-	-	-	-
Cs2g10720	1099.57	211.571	136.495	26.1425	-2.38438	2.63985e-166	2.24849e-163	yes	Cs2g10720	Zinc transporter 10 precursor [Theobroma cacao]	-	GO:0043231//intracellular membrane-bounded organelle;GO:0031224//intrinsic component of membrane	GO:0016628//oxidoreductase activity, acting on the CH-CH group of donors, NAD or NADP as acceptor;GO:0005375//copper ion transmembrane transporter activity	GO:0034614//cellular response to reactive oxygen species;GO:0051707//response to other organism;GO:0006825//copper ion transport;GO:0044763;GO:0044710;GO:0006829//zinc ion transport;GO:0009723//response to ethylene;GO:0010039//response to iron ion;GO:0006826//iron ion transport
Cs2g10830	0	3.55253	0.001	0.250064	7.96615	0.0156269	0.0434417	yes	Cs2g10830	Aspartyl protease family protein [Theobroma cacao]	-	-	GO:0004175//endopeptidase activity	GO:0016485//protein processing
Cs2g11200	51.0551	20.7052	10.1559	4.13338	-1.29692	2.48969e-06	1.48404e-05	yes	Cs2g11200	Sulfiredoxin isoform 2 [Theobroma cacao]	-	-	GO:0032550;GO:0003824//catalytic activity;GO:0016209//antioxidant activity;GO:0032550;GO:0003824//catalytic activity;GO:0016209//antioxidant activity	GO:0044710;GO:0044710
Cs2g11280	11.0388	24.8871	2.46396	5.5416	1.16932	0.00871692	0.0261398	yes	Cs2g11280	Phospholipase A 2A, IIA,PLA2A [Theobroma cacao]	-	-	-	GO:0044238
Cs2g11620	59.3409	4.03593	6.3082	0.425169	-3.89112	1.51215e-23	3.78419e-22	yes	Cs2g11620	PREDICTED: zinc transporter 1-like [Fragaria vesca subsp. vesca]	-	GO:0031224//intrinsic component of membrane	GO:0046915//transition metal ion transmembrane transporter activity;GO:0016628//oxidoreductase activity, acting on the CH-CH group of donors, NAD or NADP as acceptor	GO:0044763;GO:0006829//zinc ion transport;GO:0044710
Cs2g11740	11.6196	31.8883	0.758835	2.05222	1.43533	1.9063e-05	9.8984e-05	yes	Cs2g11740	20S proteasome alpha subunit C1 [Theobroma cacao]	ko03050//Proteasome	GO:0005840//ribosome;GO:0005839//proteasome core complex;GO:0043231//intracellular membrane-bounded organelle	GO:0004175//endopeptidase activity;GO:0097159//organic cyclic compound binding	GO:0019941//modification-dependent protein catabolic process;GO:0010038//response to metal ion
Cs2g11750	196.948	543.65	15.3015	42.2715	1.46602	3.0126e-52	2.32516e-50	yes	Cs2g11750	PREDICTED: haloacid dehalogenase-like hydrolase domain-containing protein 3-like [Cucumis sativus]	-	-	GO:0003824//catalytic activity	-
Cs2g11800	1710.86	783.035	141.818	65.1208	-1.12285	1.02516e-51	7.76161e-50	yes	Cs2g11800	Molybdenum cofactor sulfurase family protein isoform 1 [Theobroma cacao]	-	-	GO:0043168//anion binding;GO:0046914//transition metal ion binding;GO:0043168//anion binding;GO:0046914//transition metal ion binding	-
Cs2g11880	22.206	50.8903	2.90272	6.59403	1.18376	2.07249e-06	1.25269e-05	yes	Cs2g11880	transcription factor Myb [Capsicum annuum]	-	-	GO:0003676//nucleic acid binding	-
Cs2g11900	8.90522	22.6389	0.926681	2.36398	1.35107	0.000899966	0.00340795	yes	Cs2g11900	PREDICTED: peroxidase 7-like [Glycine max]	ko01100//Metabolic pathways;ko01110//Biosynthesis of secondary metabolites;ko00940//Phenylpropanoid biosynthesis;ko00360//Phenylalanine metabolism	-	GO:0003824//catalytic activity;GO:0016209//antioxidant activity;GO:0043169//cation binding;GO:0046906//tetrapyrrole binding	GO:0044710;GO:0006950//response to stress
Cs2g11990	27.0539	7.54628	2.12069	0.587237	-1.85252	9.14854e-06	5.00651e-05	yes	Cs2g11990	Purine permease 4 [Theobroma cacao]	-	GO:0031224//intrinsic component of membrane	-	-
Cs2g12140	266.666	124.692	11.766	5.47621	-1.10337	2.41364e-15	3.59319e-14	yes	Cs2g12140	BAK1-interacting receptor-like kinase 1 isoform 1 [Theobroma cacao]	-	GO:0031224//intrinsic component of membrane	GO:0016301//kinase activity;GO:0032550	GO:0006796//phosphate-containing compound metabolic process;GO:0006464//cellular protein modification process
Cs2g12170	416.985	866.917	24.3111	50.4389	1.05292	8.0537e-34	3.17475e-32	yes	Cs2g12170	Beta-hexosaminidase 3 isoform 1 [Theobroma cacao]	ko01100//Metabolic pathways;ko01110//Biosynthesis of secondary metabolites;ko00520//Amino sugar and nucleotide sugar metabolism;ko00511//Other glycan degradation;ko00531//Glycosaminoglycan degradation;ko00603//Glycosphingolipid biosynthesis - globo series;ko00604//Glycosphingolipid biosynthesis - ganglio series	GO:0005618//cell wall;GO:0043231//intracellular membrane-bounded organelle;GO:0005618//cell wall;GO:0043231//intracellular membrane-bounded organelle	GO:0015929//hexosaminidase activity;GO:0015929//hexosaminidase activity	GO:0044238;GO:0044238
Cs2g12500	8.42431	18.5607	0.827919	1.82332	1.13901	0.00913388	0.0272531	yes	-	-	-	-	-	-
Cs2g12700	6.27645	21.1886	0.507791	1.70327	1.746	0.000118277	0.000532024	yes	Cs2g12700	R2R3-MYB transcription factor [Medicago truncatula]	-	-	GO:0005488//binding	-
Cs2g12720	9.73866	19.865	0.79604	1.6235	1.0282	0.0161142	0.0446144	yes	Cs2g12720	PREDICTED: LOW QUALITY PROTEIN: probable mannose-6-phosphate isomerase-like [Vitis vinifera]	ko01100//Metabolic pathways;ko01110//Biosynthesis of secondary metabolites;ko00520//Amino sugar and nucleotide sugar metabolism;ko00051//Fructose and mannose metabolism	-	GO:0046914//transition metal ion binding;GO:0016861//intramolecular oxidoreductase activity, interconverting aldoses and ketoses	GO:0010038//response to metal ion;GO:0009416//response to light stimulus;GO:0005975//carbohydrate metabolic process;GO:0009226//nucleotide-sugar biosynthetic process;GO:0009743//response to carbohydrate
Cs2g12760	20.9772	9.60643	5.37	2.43317	-1.14208	0.00497053	0.0158861	yes	Cs2g12760	PREDICTED: zinc finger MYM-type protein 1-like [Fragaria vesca subsp. vesca]	-	-	GO:0005488//binding	-
Cs2g12770	12.9339	5.0449	1.67336	0.641636	-1.38292	0.0113394	0.0329277	yes	Cs2g12770	transposase [Ipomoea purpurea]	-	-	GO:0005488//binding	-
Cs2g12850	77.2613	206.942	4.66709	12.3531	1.40428	2.04072e-16	3.30409e-15	yes	Cs2g12850	Core-2/I-branching beta-1,6-N-acetylglucosaminyltransferase family protein isoform 1 [Theobroma cacao]	-	-	GO:0008194//UDP-glycosyltransferase activity	-
Cs2g13040	27.6347	13.0746	4.09184	1.93903	-1.07741	0.00169285	0.00605562	yes	-	-	-	-	-	-
Cs2g13170	189.114	462.847	66.8309	163.075	1.28695	1.74418e-40	9.00369e-39	yes	-	-	-	-	-	-
Cs2g13230	100.743	44.8786	5.16398	2.2514	-1.19766	8.97256e-10	8.20815e-09	yes	-	-	-	-	-	-
Cs2g13380	6.23365	15.6603	1.26223	3.16933	1.3282	0.00540726	0.0170989	yes	Cs2g13380	Kinase-like protein [Theobroma cacao]	-	-	GO:0016772//transferase activity, transferring phosphorus-containing groups	-
Cs2g13630	27.6347	10.0477	0.980168	0.353618	-1.47084	6.51815e-05	0.000307824	yes	Cs2g13630	Cytochrome P450 704C1 [Theobroma cacao]	-	GO:0043231//intracellular membrane-bounded organelle	GO:0046906//tetrapyrrole binding;GO:0046914//transition metal ion binding;GO:0004497//monooxygenase activity;GO:0016705//oxidoreductase activity, acting on paired donors, with incorporation or reduction of molecular oxygen	GO:0044710
Cs2g13670	107.981	254.325	10.0122	22.9293	1.19543	1.57234e-20	3.33618e-19	yes	Cs2g13670	RING/FYVE/PHD zinc finger superfamily protein isoform 1 [Theobroma cacao]	-	-	GO:0046914//transition metal ion binding;GO:0016874//ligase activity;GO:0046914//transition metal ion binding;GO:0016874//ligase activity;GO:0046914//transition metal ion binding;GO:0016874//ligase activity	GO:0008152//metabolic process;GO:0008152//metabolic process;GO:0008152//metabolic process
Cs2g13990	48.8788	18.0351	8.12683	3.00053	-1.43748	2.08325e-07	1.45443e-06	yes	Cs2g13990	homogentisate geranylgeranyl transferase [Hevea brasiliensis]	-	-	GO:0016765//transferase activity, transferring alkyl or aryl (other than methyl) groups	-
Cs2g14240	480.514	975.707	42.2229	85.5395	1.01857	5.13318e-42	2.80783e-40	yes	-	-	-	-	-	-
Cs2g14360	1.78104	17.1948	0.0698068	0.668446	3.25937	6.05401e-07	3.94595e-06	yes	-	-	-	-	-	-
Cs2g14370	62.8174	194.542	1.85255	5.58656	1.59244	4.58075e-28	1.41145e-26	yes	Cs2g14370	PREDICTED: pentatricopeptide repeat-containing protein At3g26782, mitochondrial-like [Vitis vinifera]	-	GO:0043231//intracellular membrane-bounded organelle;GO:0043231//intracellular membrane-bounded organelle	-	-
Cs2g14610	5.80979	14.2523	0.510535	1.23417	1.27346	0.0137105	0.0387878	yes	Cs2g14610	Cofactor assembly of complex C isoform 1 [Theobroma cacao]	-	GO:0009536//plastid;GO:0009536//plastid	-	GO:0017004//cytochrome complex assembly;GO:0017004//cytochrome complex assembly
Cs2g15010	141.198	63.1019	9.74063	4.36194	-1.15905	8.95768e-13	1.08059e-11	yes	-	-	-	-	-	-
Cs2g15270	330.397	115.254	58.1815	20.6883	-1.49175	3.61993e-40	1.8566e-38	yes	-	-	-	-	-	-
Cs2g15480	1023.48	345.977	111.82	37.9691	-1.55829	2.96731e-66	3.40228e-64	yes	Cs2g15480	Senescence-associated gene 12 [Theobroma cacao]	ko04145//Phagosome	-	GO:0016628//oxidoreductase activity, acting on the CH-CH group of donors, NAD or NADP as acceptor;GO:0070011//peptidase activity, acting on L-amino acid peptides	GO:0044710;GO:0016485//protein processing
Cs2g15490	1267.32	436.76	122.222	42.6963	-1.51732	9.86911e-96	2.28513e-93	yes	Cs2g15490	Senescence-associated gene 12 [Theobroma cacao]	ko04145//Phagosome	-	GO:0016628//oxidoreductase activity, acting on the CH-CH group of donors, NAD or NADP as acceptor;GO:0070011//peptidase activity, acting on L-amino acid peptides	GO:0044710;GO:0016485//protein processing
Cs2g15580	42.7736	10.6997	19.5997	4.88436	-2.00459	2.328e-10	2.25877e-09	yes	-	-	-	-	-	-
Cs2g15700	572.844	155.697	53.065	14.5196	-1.86976	7.45436e-83	1.26985e-80	yes	Cs2g15700	Senescence-associated gene 12 [Theobroma cacao]	ko04145//Phagosome	GO:0000323//lytic vacuole	GO:0016628//oxidoreductase activity, acting on the CH-CH group of donors, NAD or NADP as acceptor;GO:0070011//peptidase activity, acting on L-amino acid peptides	GO:0016485//protein processing;GO:0050832//defense response to fungus;GO:0044710;GO:0044767
Cs2g15810	2.19064	9.03866	0.52068	2.14045	2.03944	0.00454532	0.0146905	yes	-	-	-	-	-	-
Cs2g16090	5.34313	29.533	0.612483	3.37656	2.46281	8.21081e-09	6.84205e-08	yes	Cs2g16090	PREDICTED: 8-hydroxyquercetin 8-O-methyltransferase [Vitis vinifera]	-	-	GO:0008168//methyltransferase activity	-
Cs2g16100	0.890521	6.05389	0.0846461	0.569504	2.75019	0.012943	0.0368393	yes	-	-	-	-	-	-
Cs2g16120	23.449	103.4	1.84435	8.11028	2.13664	7.0393e-21	1.5248e-19	yes	Cs2g16120	PREDICTED: 8-hydroxyquercetin 8-O-methyltransferase [Vitis vinifera]	-	-	GO:0008168//methyltransferase activity	-
Cs2g16140	955.322	1988.51	90.4119	188.777	1.0621	4.73122e-55	3.94527e-53	yes	Cs2g16140	fasciclin-like arabinogalactan protein 1 [Gossypium hirsutum]	-	GO:0044464	-	-
Cs2g16290	394.444	172.555	30.2989	13.2307	-1.19538	8.88714e-32	3.21136e-30	yes	Cs2g16290	PREDICTED: UDP-glycosyltransferase 85A1-like [Vitis vinifera]	-	-	GO:0016740//transferase activity	-
Cs2g16420	64.4558	29.7017	3.356	1.54611	-1.1181	6.93393e-07	4.47423e-06	yes	-	-	-	-	-	-
Cs2g16800	185.071	457.276	16.2864	40.3603	1.30926	2.23301e-40	1.15022e-38	yes	-	-	-	-	-	-
Cs2g16830	1483.82	486.261	251.84	82.9329	-1.60249	1.20935e-120	4.65191e-118	yes	-	-	-	-	-	-
Cs2g16840	20.9059	3.06912	3.18858	0.466677	-2.77242	1.0125e-07	7.40252e-07	yes	-	-	-	-	-	-
Cs2g16860	42384.2	18214.8	6224.04	2694.65	-1.20775	4.67868e-160	3.59942e-157	yes	-	-	-	-	-	-
Cs2g17130	3.57635	11.0566	0.66644	2.09954	1.65553	0.00813529	0.0246029	yes	-	-	-	-	-	-
Cs2g17140	136.573	49.7548	44.2039	16.2849	-1.44063	2.89908e-18	5.37638e-17	yes	-	-	-	-	-	-
Cs2g17160	143.345	427.743	32.0558	96.7835	1.59418	8.1323e-52	6.19639e-50	yes	-	-	-	-	-	-
Cs2g17200	28.1156	14.0414	2.33216	1.16132	-1.00589	0.00361529	0.012006	yes	-	-	-	-	-	-
Cs2g17630	39.9594	89.8383	2.44629	5.48195	1.1641	3.13232e-06	1.84133e-05	yes	-	-	-	-	-	-
Cs2g17680	11.6196	28.3359	1.96938	4.75779	1.27254	0.000234972	0.000996627	yes	-	-	-	-	-	-
Cs2g17690	5.79552	14.2944	2.96448	7.28543	1.29724	0.0158589	0.0439944	yes	-	-	-	-	-	-
Cs2g17770	6.68605	0.52558	0.59228	0.0461444	-3.68205	0.00183177	0.00650474	yes	-	-	-	-	-	-
Cs2g17900	18.7152	5.08709	4.16676	1.13136	-1.88087	9.86956e-05	0.00045161	yes	-	-	-	-	-	-
Cs2g17970	21.4581	59.5299	1.92239	5.3433	1.47483	8.02559e-09	6.69707e-08	yes	-	-	-	-	-	-
Cs2g18060	6.61473	16.1015	0.272525	0.657438	1.27047	0.00795808	0.0241312	yes	-	-	-	-	-	-
Cs2g18070	10.6434	33.3158	0.487252	1.51931	1.64068	3.65153e-05	0.000180242	yes	-	-	-	-	-	-
Cs2g18170	5.76699	1.00898	0.509235	0.0886419	-2.52227	0.012943	0.0368393	yes	-	-	-	-	-	-
Cs2g18250	36.8924	88.8325	2.11443	5.03983	1.25311	1.86876e-10	1.83332e-09	yes	-	-	-	-	-	-
Cs2g18300	16.0436	6.97852	1.4182	0.611718	-1.21312	0.0113624	0.0329783	yes	-	-	-	-	-	-
Cs2g18650	39.5354	101.842	0.998829	2.55093	1.35271	6.80163e-12	7.55529e-11	yes	-	-	-	-	-	-
Cs2g18720	53.3885	24.0891	8.7263	4.01302	-1.12068	2.65296e-06	1.57585e-05	yes	-	-	-	-	-	-
Cs2g18790	161.537	80.2968	8.49004	4.17446	-1.02418	4.68502e-12	5.28039e-11	yes	-	-	-	-	-	-
Cs2g18870	8.04323	17.1105	0.520095	1.11098	1.09499	0.0153614	0.0427885	yes	-	-	-	-	-	-
Cs2g18880	27.1537	68.9677	1.25289	3.16099	1.33512	1.171e-09	1.05785e-08	yes	-	-	-	-	-	-
Cs2g19230	29.8824	107.056	2.004	7.16716	1.83852	4.42222e-20	9.17091e-19	yes	-	-	-	-	-	-
Cs2g19240	2289.81	6822.69	178.103	541.445	1.6041	5.76832e-127	2.41348e-124	yes	-	-	-	-	-	-
Cs2g19360	819.667	399.512	50.2124	24.663	-1.02569	2.21865e-34	8.95306e-33	yes	-	-	-	-	-	-
Cs2g19380	22.3202	6.57947	2.80464	0.821372	-1.7717	4.18499e-05	0.000204776	yes	-	-	-	-	-	-
Cs2g19900	8.49564	18.5607	2.28783	4.96951	1.11912	0.00931813	0.0277334	yes	-	-	-	-	-	-
Cs2g19970	38.6592	89.9454	2.26178	5.2124	1.20449	5.50043e-10	5.15442e-09	yes	-	-	-	-	-	-
Cs2g19980	24.5108	3.99375	2.43662	0.395576	-2.62285	2.73e-08	2.141e-07	yes	-	-	-	-	-	-
Cs2g20220	20.9201	96.8623	5.95627	27.6464	2.21461	1.09161e-23	2.74618e-22	yes	-	-	-	-	-	-
Cs2g20240	87.7235	513.296	9.35726	54.0831	2.53102	8.63273e-115	3.05678e-112	yes	-	-	-	-	-	-
Cs2g20250	58.4076	142.624	15.1886	36.7326	1.27407	7.4187e-16	1.15188e-14	yes	-	-	-	-	-	-
Cs2g20450	84.8136	17.3831	4.47482	0.915302	-2.28951	1.65251e-15	2.4912e-14	yes	-	-	-	-	-	-
Cs2g20470	5.32887	18.2038	0.450711	1.54573	1.77801	0.000346626	0.00142824	yes	-	-	-	-	-	-
Cs2g20480	17.8246	4.64586	1.57916	0.408575	-1.95048	6.99975e-05	0.00032894	yes	-	-	-	-	-	-
Cs2g20940	140.236	66.2359	5.57496	2.63108	-1.08331	3.14223e-12	3.59765e-11	yes	-	-	-	-	-	-
Cs2g21100	579.862	224.458	22.0853	8.58002	-1.36404	2.45037e-34	9.85477e-33	yes	-	-	-	-	-	-
Cs2g21235	38.1069	110.439	9.90874	28.8118	1.53989	7.06818e-13	8.61364e-12	yes	-	-	-	-	-	-
Cs2g21340	10.2339	33.2964	0.951627	3.13384	1.71946	4.33307e-07	2.88255e-06	yes	-	-	-	-	-	-
Cs2g21670	11.5482	24.5724	1.1014	2.32615	1.0786	0.002995	0.0101619	yes	-	-	-	-	-	-
Cs2g21860	0	3.99375	0.001	0.596136	9.2195	0.00781378	0.0237692	yes	-	-	-	-	-	-
Cs2g21970	108.701	54.3163	4.71121	2.33018	-1.01566	7.0831e-09	5.94596e-08	yes	-	-	-	-	-	-
Cs2g21980	21.8392	54.8419	2.7599	6.85111	1.31172	1.09867e-07	7.98357e-07	yes	-	-	-	-	-	-
Cs2g22000	2.21917	9.20737	0.517234	2.12893	2.04124	0.0055593	0.0175422	yes	-	-	-	-	-	-
Cs2g22020	578.159	1613.36	76.9282	215.781	1.48798	2.90869e-105	8.06622e-103	yes	-	-	-	-	-	-
Cs2g22040	1394.57	568.576	61.5483	25.0027	-1.29964	2.15824e-69	2.78227e-67	yes	-	-	-	-	-	-
Cs2g22050	3.53355	12.1921	0.395777	1.35415	1.77463	0.00376182	0.0124329	yes	-	-	-	-	-	-
Cs2g22100	1.32865	12.2343	0.0676155	0.614017	3.18285	7.71885e-05	0.000359264	yes	-	-	-	-	-	-
Cs2g22430	4.90501	13.6424	0.686717	1.92304	1.4856	0.00763847	0.0233003	yes	-	-	-	-	-	-
Cs2g22560	19.5058	3.95158	4.2835	0.861164	-2.31443	1.71844e-05	8.99148e-05	yes	-	-	-	-	-	-
Cs2g22610	24.0156	56.1656	3.28269	7.75612	1.24046	1.04275e-06	6.55468e-06	yes	-	-	-	-	-	-
Cs2g22710	245.77	62.956	20.3717	5.2435	-1.95796	2.71483e-46	1.71286e-44	yes	-	-	-	-	-	-
Cs2g23125	340.026	156.938	267.38	122.148	-1.13026	1.3459e-21	3.03674e-20	yes	-	-	-	-	-	-
Cs2g23190	209.358	75.3363	14.7438	5.24019	-1.49242	9.84626e-26	2.69912e-24	yes	-	-	-	-	-	-
Cs2g23210	323.826	158.053	46.8723	22.8623	-1.03576	4.17544e-20	8.68178e-19	yes	-	-	-	-	-	-
Cs2g23260	1105.84	460.845	105.782	44.1658	-1.26009	2.70958e-57	2.51443e-55	yes	-	-	-	-	-	-
Cs2g23280	4.45261	15.0503	0.5179	1.69539	1.71087	0.00106637	0.00398132	yes	-	-	-	-	-	-
Cs2g23510	18.2628	6.2226	1.95703	0.658478	-1.57146	0.000725479	0.00280784	yes	-	-	-	-	-	-
Cs2g23780	170.499	32.7708	22.1498	4.27839	-2.37216	1.81563e-43	1.0434e-41	yes	-	-	-	-	-	-
Cs2g24170	20.8631	45.9719	3.02427	6.61512	1.12918	2.82124e-05	0.000141829	yes	-	-	-	-	-	-
Cs2g24390	21.5152	63.0403	3.53836	10.4628	1.56412	1.65498e-08	1.33298e-07	yes	-	-	-	-	-	-
Cs2g24420	704.145	185.948	335.429	88.5289	-1.92179	7.35619e-93	1.58052e-90	yes	-	-	-	-	-	-
Cs2g24590	16.4818	6.13824	0.954434	0.352214	-1.4382	0.00246205	0.00853204	yes	-	-	-	-	-	-
Cs2g24600	303.159	117.019	16.2628	6.2596	-1.37743	6.7758e-32	2.46335e-30	yes	-	-	-	-	-	-
Cs2g24730	493.149	178.337	47.7441	17.4286	-1.45386	1.67193e-51	1.24218e-49	yes	-	-	-	-	-	-
Cs2g24740	63.6651	173.522	2.20901	6.00065	1.44172	1.91646e-22	4.5343e-21	yes	-	-	-	-	-	-
Cs2g24782	121.392	56.8404	25.8866	12.7305	-1.02391	2.32497e-09	2.04531e-08	yes	-	-	-	-	-	-
Cs2g24860	28.9062	13.1167	3.48218	1.59092	-1.13013	0.000629847	0.00247169	yes	-	-	-	-	-	-
Cs2g25240	42.3212	101.255	2.45563	5.8528	1.25303	5.61652e-12	6.30049e-11	yes	-	-	-	-	-	-
Cs2g25370	5.37166	14.2101	0.491817	1.26229	1.35985	0.0103696	0.0303999	yes	-	-	-	-	-	-
Cs2g25580	17.3438	56.9864	1.10173	3.6332	1.72147	6.14254e-11	6.31982e-10	yes	-	-	-	-	-	-
Cs2g25740	117.448	39.0973	6.23205	2.09233	-1.5746	3.64194e-18	6.68645e-17	yes	-	-	-	-	-	-
Cs2g26250	22.6869	9.52207	1.60532	0.675458	-1.24893	0.0015659	0.00563614	yes	-	-	-	-	-	-
Cs2g26323	434.108	148.428	70.5461	24.0167	-1.55453	5.76365e-41	2.99471e-39	yes	-	-	-	-	-	-
Cs2g27180	73.418	174.615	5.45683	12.9785	1.24998	3.16722e-18	5.85089e-17	yes	-	-	-	-	-	-
Cs2g27210	41.8545	86.7919	1.68801	3.44646	1.02979	1.17164e-07	8.48541e-07	yes	-	-	-	-	-	-
Cs2g27520	16.8914	36.8489	1.02873	2.2387	1.12179	0.000149803	0.000662584	yes	-	-	-	-	-	-
Cs2g28180	24.8633	9.03866	2.09185	0.754567	-1.47106	0.000167161	0.000733097	yes	-	-	-	-	-	-
Cs2g28210	3191.25	1516.86	191.339	90.4383	-1.08112	5.50646e-56	4.7754e-54	yes	-	-	-	-	-	-
Cs2g28310	36.5827	16.4584	4.22344	1.89566	-1.15572	0.000264866	0.00111309	yes	-	-	-	-	-	-
Cs2g28360	53.3029	133.834	1.61447	4.02211	1.3169	1.20108e-12	1.43223e-11	yes	-	-	-	-	-	-
Cs2g28450	11.1387	2.45919	6.05013	1.34082	-2.17385	0.00151496	0.00547508	yes	-	-	-	-	-	-
Cs2g28520	27.0825	12.2343	2.78608	1.25557	-1.14989	0.00150805	0.0054518	yes	-	-	-	-	-	-
Cs2g28770	14.6295	37.1636	0.928861	2.35648	1.3431	1.54508e-05	8.13614e-05	yes	-	-	-	-	-	-
Cs2g28830	26.7584	12.9902	1.07005	0.515853	-1.05264	0.00261785	0.00900781	yes	-	-	-	-	-	-
Cs2g28870	290.281	82.7787	16.6316	4.69092	-1.82598	1.09983e-46	7.03215e-45	yes	-	-	-	-	-	-
Cs2g28940	546.261	104.827	47.4205	9.16287	-2.37164	2.36033e-88	4.57654e-86	yes	-	-	-	-	-	-
Cs2g29280	98.581	222.877	5.1356	11.5777	1.17274	5.32408e-18	9.61196e-17	yes	-	-	-	-	-	-
Cs2g29320	15.1388	44.3109	0.712533	2.06916	1.53802	5.74628e-08	4.33857e-07	yes	-	-	-	-	-	-
Cs2g29420	11.9578	3.06912	1.25875	0.32263	-1.96404	0.00210949	0.00740494	yes	-	-	-	-	-	-
Cs2g29710	8.43855	21.02	1.08728	2.6853	1.30436	0.00171242	0.00611918	yes	-	-	-	-	-	-
Cs2g29780	0.452394	5.0449	0.0335914	0.373096	3.47338	0.0117213	0.033859	yes	Cs2g29780	alcohol acyl transferase [Citrus sinensis]	-	-	GO:0016746//transferase activity, transferring acyl groups	-
Cs2g29820	0.438128	10.5732	0.0303613	0.72963	4.58686	1.09795e-05	5.93898e-05	yes	Cs2g29820	alcohol acyl transferase [Citrus sinensis]	-	-	GO:0016747//transferase activity, transferring acyl groups other than amino-acyl groups	-
Cs2g29960	70.9177	30.0391	3.29177	1.38416	-1.24986	5.16673e-07	3.39546e-06	yes	-	-	-	-	-	-
Cs2g30100	64.7697	937.452	9.23024	138.643	3.90887	1.15225e-207	1.83201e-204	yes	-	-	-	-	-	-
Cs2g30180	126.935	258.192	3.52001	7.08316	1.00881	3.27842e-18	6.04227e-17	yes	Cs2g30180	Origin of replication complex 1B isoform 1 [Theobroma cacao]	-	GO:0043231//intracellular membrane-bounded organelle;GO:0043234//protein complex;GO:0043231//intracellular membrane-bounded organelle;GO:0043234//protein complex	GO:0032550;GO:0003690//double-stranded DNA binding;GO:0046914//transition metal ion binding;GO:0016462//pyrophosphatase activity;GO:0032550;GO:0046914//transition metal ion binding;GO:0016462//pyrophosphatase activity	GO:0006259//DNA metabolic process;GO:0009566//fertilization;GO:0006351//transcription, DNA-templated;GO:0006259//DNA metabolic process;GO:0034645//cellular macromolecule biosynthetic process
Cs2g30190	10.6863	2.01796	0.64186	0.119347	-2.42709	0.00091126	0.00344634	yes	Cs2g30190	Aldehyde dehydrogenase family 3 member F1 [Theobroma cacao]	ko01100//Metabolic pathways;ko01110//Biosynthesis of secondary metabolites;ko00010//Glycolysis / Gluconeogenesis;ko00620//Pyruvate metabolism;ko00040//Pentose and glucuronate interconversions;ko00330//Arginine and proline metabolism;ko00071//Fatty acid metabolism;ko00280//Valine, leucine and isoleucine degradation;ko00561//Glycerolipid metabolism;ko00410//beta-Alanine metabolism;ko00053//Ascorbat…	GO:0043231//intracellular membrane-bounded organelle	GO:0016620//oxidoreductase activity, acting on the aldehyde or oxo group of donors, NAD or NADP as acceptor	GO:0044710;GO:0044237//cellular metabolic process
Cs2g30610	1033.7	2888.97	71.813	199.505	1.47411	8.16856e-93	1.73939e-90	yes	Cs2g30610	tyrosine decarboxylase [Citrus reshni]	ko01100//Metabolic pathways;ko01110//Biosynthesis of secondary metabolites;ko00350//Tyrosine metabolism;ko00950//Isoquinoline alkaloid biosynthesis	-	GO:0016831//carboxy-lyase activity;GO:0043168//anion binding	GO:0019752//carboxylic acid metabolic process
Cs2g30620	4.89074	14.4405	1.16722	3.44905	1.56312	0.00433391	0.0140778	yes	-	-	-	-	-	-
Cs2g30830	8.48136	18.6451	2.19931	4.86526	1.14546	0.00908409	0.0271181	yes	Cs2g30830	kinase family protein [Arabidopsis lyrata subsp. lyrata]	-	-	GO:0004713//protein tyrosine kinase activity;GO:0032550	GO:0006468//protein phosphorylation
Cs2g30950	210.839	430.122	24.6574	50.0089	1.02017	1.73932e-22	4.1266e-21	yes	Cs2g30950	PREDICTED: ubiquitin-conjugating enzyme E2 19-like [Cucumis sativus]	ko04120//Ubiquitin mediated proteolysis	-	GO:0019787//small conjugating protein ligase activity;GO:0019787//small conjugating protein ligase activity;GO:0019787//small conjugating protein ligase activity	GO:0044699;GO:0019941//modification-dependent protein catabolic process;GO:0032446//protein modification by small protein conjugation;GO:0044699;GO:0019941//modification-dependent protein catabolic process;GO:0032446//protein modification by small protein conjugation;GO:0044699;GO:0019941//modification-dependent protein catabolic process;GO:0032446//protein modification by small protein conjugati…
Cs2g31080	274.719	123.894	50.932	23.2278	-1.13272	6.37676e-23	1.54395e-21	yes	-	-	-	-	-	-
Cs2g31130	23.9728	64.0071	1.05806	2.80587	1.40703	2.33563e-09	2.05393e-08	yes	Cs2g31130	PREDICTED: probable leucine-rich repeat receptor-like protein kinase At1g35710-like [Vitis vinifera]	-	-	GO:0016772//transferase activity, transferring phosphorus-containing groups	-
Cs2g31150	94.8477	351.564	3.65084	13.5212	1.88892	4.3643e-56	3.81261e-54	yes	Cs2g31150	PREDICTED: probable leucine-rich repeat receptor-like protein kinase At1g35710-like [Vitis vinifera]	-	-	GO:0016772//transferase activity, transferring phosphorus-containing groups;GO:0016301//kinase activity	GO:0016310//phosphorylation
Cs2g31350	54.3361	18.1195	3.12926	1.03618	-1.59455	1.00618e-09	9.15192e-09	yes	Cs2g31350	alcohol acyl transferase [Citrus sinensis]	-	-	GO:0016746//transferase activity, transferring acyl groups	-
Cs2g31450	62.8603	17.1105	6.10844	1.6746	-1.86699	6.71965e-13	8.20148e-12	yes	Cs2g31450	alcohol acyl transferase [Citrus sinensis]	-	-	GO:0016746//transferase activity, transferring acyl groups	-
Cs3g01120	36.0162	89.04	1.50707	3.7218	1.30426	7.89557e-09	6.59319e-08	yes	Cs3g01120	Ferric reduction oxidase 7 isoform 2 [Theobroma cacao]	-	GO:0031224//intrinsic component of membrane	GO:0016723//oxidoreductase activity, oxidizing metal ions, NAD or NADP as acceptor	GO:0022900//electron transport chain;GO:0009314//response to radiation
Cs3g01140	32.6253	14.4826	2.01479	0.90592	-1.15317	0.00111605	0.00415561	yes	Cs3g01140	PREDICTED: bifunctional dihydroflavonol 4-reductase/flavanone 4-reductase [Vitis vinifera]	-	GO:0016020//membrane;GO:0016020//membrane	GO:0048037//cofactor binding;GO:0016616//oxidoreductase activity, acting on the CH-OH group of donors, NAD or NADP as acceptor;GO:0048037//cofactor binding;GO:0016616//oxidoreductase activity, acting on the CH-OH group of donors, NAD or NADP as acceptor	GO:0044710;GO:0044710
Cs3g01460	496.092	221.321	47.2672	21.4915	-1.13708	3.05189e-31	1.07989e-29	yes	Cs3g01460	PREDICTED: probable NAD(P)H-dependent oxidoreductase 1 [Vitis vinifera]	-	-	GO:0016746//transferase activity, transferring acyl groups;GO:0016746//transferase activity, transferring acyl groups;GO:0016746//transferase activity, transferring acyl groups;GO:0016746//transferase activity, transferring acyl groups	-
Cs3g02100	369.557	181.724	26.9149	13.1992	-1.02795	4.5815e-15	6.67059e-14	yes	-	-	-	-	-	-
Cs3g02220	0	6.41077	0.001	0.998466	9.96357	0.000433729	0.0017565	yes	-	-	-	-	-	-
Cs3g02270	3.10969	16.5006	0.607032	3.20829	2.40196	1.60854e-05	8.4554e-05	yes	Cs3g02270	PREDICTED: lignin-forming anionic peroxidase-like [Vitis vinifera]	ko01100//Metabolic pathways;ko01110//Biosynthesis of secondary metabolites;ko00940//Phenylpropanoid biosynthesis;ko00360//Phenylalanine metabolism	-	GO:0003824//catalytic activity;GO:0016209//antioxidant activity;GO:0043169//cation binding;GO:0046906//tetrapyrrole binding	GO:0044710;GO:0001666//response to hypoxia
Cs3g02280	8.8767	32.6022	1.16778	4.28224	1.8746	2.39452e-07	1.65479e-06	yes	Cs3g02280	PREDICTED: lignin-forming anionic peroxidase-like [Cucumis sativus]	ko01100//Metabolic pathways;ko01110//Biosynthesis of secondary metabolites;ko00940//Phenylpropanoid biosynthesis;ko00360//Phenylalanine metabolism	-	GO:0003824//catalytic activity;GO:0016209//antioxidant activity;GO:0043169//cation binding;GO:0046906//tetrapyrrole binding	GO:0044710;GO:0006950//response to stress
Cs3g02310	58.2221	201.647	7.53212	25.9898	1.78682	5.68715e-33	2.16666e-31	yes	Cs3g02310	PREDICTED: lignin-forming anionic peroxidase-like [Vitis vinifera]	ko01100//Metabolic pathways;ko01110//Biosynthesis of secondary metabolites;ko00940//Phenylpropanoid biosynthesis;ko00360//Phenylalanine metabolism	-	GO:0003824//catalytic activity;GO:0016209//antioxidant activity;GO:0043169//cation binding;GO:0046906//tetrapyrrole binding	GO:0044710;GO:0006950//response to stress
Cs3g03030	12.9054	3.99375	7.70979	2.40184	-1.68255	0.00293778	0.00999826	yes	Cs3g03030	Ras-related small GTP-binding family protein [Theobroma cacao]	-	GO:0005802//trans-Golgi network;GO:0016020//membrane	GO:0032550;GO:0032029//myosin tail binding;GO:0003824//catalytic activity	GO:0035556//intracellular signal transduction;GO:0045184//establishment of protein localization;GO:0016482//cytoplasmic transport
Cs3g03130	294.702	613.464	16.0093	33.4395	1.06265	2.21297e-22	5.20485e-21	yes	Cs3g03130	Alkaline-phosphatase-like family protein isoform 1 [Theobroma cacao]	-	GO:0043231//intracellular membrane-bounded organelle	GO:0004527//exonuclease activity	GO:0090304
Cs3g03145	9.38612	2.54354	4.76404	1.29073	-1.884	0.00693234	0.0213714	yes	-	-	-	-	-	-
Cs3g03250	68.0036	159.756	11.4399	26.5766	1.21608	5.29297e-14	7.13579e-13	yes	-	-	-	-	-	-
Cs3g03335	26.7727	7.5041	18.2288	5.09418	-1.8393	3.82021e-06	2.21837e-05	yes	-	-	-	-	-	-
Cs3g03480	9.38612	26.717	0.221165	0.645754	1.54586	7.58131e-05	0.000353207	yes	Cs3g03480	PREDICTED: DNA (cytosine-5)-methyltransferase 1B-like [Vitis vinifera]	ko01100//Metabolic pathways;ko00270//Cysteine and methionine metabolism	-	GO:0016740//transferase activity;GO:0016740//transferase activity	GO:0006306//DNA methylation;GO:0006306//DNA methylation
Cs3g03660	55.8644	118.787	4.24587	9.04346	1.09082	8.63512e-08	6.39363e-07	yes	Cs3g03660	Seven transmembrane MLO family protein isoform 2 [Theobroma cacao]	-	GO:0031224//intrinsic component of membrane	GO:0005515//protein binding	GO:0006950//response to stress
Cs3g03670	15.1532	6.62164	6.63242	2.84659	-1.2203	0.0137298	0.0388334	yes	Cs3g03670	chloroplast ferredoxin I [Nicotiana tabacum]	ko00195//Photosynthesis	GO:0009532//plastid stroma	GO:0043169//cation binding;GO:0051536//iron-sulfur cluster binding	GO:0009628//response to abiotic stimulus;GO:0022900//electron transport chain
Cs3g03960	430.236	1258.96	29.0406	84.1798	1.5354	1.40505e-82	2.35979e-80	yes	Cs3g03960	PREDICTED: probable homogentisate phytyltransferase 1, chloroplastic-like [Fragaria vesca subsp. vesca]	-	-	GO:0016740//transferase activity	-
Cs3g03970	362.61	1441.64	28.6095	114.23	1.99737	3.22269e-156	2.19594e-153	yes	Cs3g03970	PREDICTED: salutaridinol 7-O-acetyltransferase-like [Fragaria vesca subsp. vesca]	-	-	GO:0016740//transferase activity	-
Cs3g04140	77.885	246.526	4.54915	14.3845	1.66085	2.88137e-36	1.25857e-34	yes	Cs3g04140	PREDICTED: RNA demethylase ALKBH5-like [Cicer arietinum]	-	-	GO:0016705//oxidoreductase activity, acting on paired donors, with incorporation or reduction of molecular oxygen	GO:0044710
Cs3g04510	42.8164	6.01171	3.33618	0.470252	-2.82669	2.54627e-14	3.52443e-13	yes	Cs3g04510	PREDICTED: protein NSP-INTERACTING KINASE 2-like [Fragaria vesca subsp. vesca]	-	-	GO:0036094//small molecule binding;GO:0016301//kinase activity;GO:1901363;GO:0097159//organic cyclic compound binding	GO:0006464//cellular protein modification process
Cs3g04570	26.6443	8.02968	2.93678	0.874792	-1.74723	1.23442e-05	6.6246e-05	yes	Cs3g04570	transport protein sec24-like CEF [Arabidopsis thaliana]	ko04141//Protein processing in endoplasmic reticulum	GO:0044444//cytoplasmic part	-	GO:0046907//intracellular transport;GO:0015031//protein transport
Cs3g04590	38.2925	5.00274	1.51328	0.189122	-3.00029	5.99474e-14	8.0455e-13	yes	Cs3g04590	basic helix-loop-helix (bHLH) DNA-binding superfamily protein [Arabidopsis thaliana]	-	-	GO:0005488//binding;GO:0005488//binding	-
Cs3g04600	73.418	16.8802	4.23602	0.962655	-2.13762	1.32219e-16	2.1702e-15	yes	Cs3g04600	YELLOW STRIPE like 3 isoform 2 [Theobroma cacao]	-	GO:0016020//membrane	GO:0046906//tetrapyrrole binding;GO:0043169//cation binding;GO:0015603	GO:0044763;GO:0022414//reproductive process;GO:0009791//post-embryonic development;GO:1901678;GO:0051707//response to other organism;GO:0010038//response to metal ion
Cs3g04640	9.83852	24.2999	0.533068	1.31376	1.30131	0.000794041	0.00304446	yes	-	-	-	-	-	-
Cs3g04840	2150.22	5240.08	170.112	418.065	1.29724	4.0599e-133	1.97601e-130	yes	Cs3g04840	PREDICTED: vinorine synthase-like [Fragaria vesca subsp. vesca]	-	-	GO:0016740//transferase activity	-
Cs3g04870	2.68583	29.2183	0.920353	9.86054	3.42141	1.67582e-12	1.9659e-11	yes	Cs3g04870	PREDICTED: germin-like protein subfamily T member 2-like [Solanum lycopersicum]	-	-	GO:0043167//ion binding	-
Cs3g04880	61.9697	132.534	12.0473	26.0436	1.11222	7.45127e-12	8.25002e-11	yes	Cs3g04880	Germin-like protein subfamily T member 2 [Theobroma cacao]	-	-	GO:0046872//metal ion binding;GO:0003824//catalytic activity	GO:0009987//cellular process;GO:0044710
Cs3g05150	21.3868	4.60368	1.47893	0.31624	-2.22546	2.04455e-06	1.23695e-05	yes	Cs3g05150	PREDICTED: wall-associated receptor kinase-like 1-like [Vitis vinifera]	-	GO:0031224//intrinsic component of membrane	GO:0032550;GO:0001871;GO:0043167//ion binding;GO:0004702//receptor signaling protein serine/threonine kinase activity	GO:0035556//intracellular signal transduction;GO:0032147//activation of protein kinase activity
Cs3g05310	111.12	51.5002	7.0355	3.22662	-1.12463	3.86241e-08	2.98202e-07	yes	Cs3g05310	Cytochrome P450 [Theobroma cacao]	-	-	GO:0046914//transition metal ion binding;GO:0016705//oxidoreductase activity, acting on paired donors, with incorporation or reduction of molecular oxygen;GO:0004497//monooxygenase activity;GO:0046906//tetrapyrrole binding	GO:0044710
Cs3g05980	0	3.51035	0.001	0.510474	8.99569	0.0156269	0.0434417	yes	Cs3g05980	Os05g0434000 [Oryza sativa Japonica Group]	-	-	GO:0003676//nucleic acid binding;GO:0003824//catalytic activity	GO:0044260;GO:0090304
Cs3g06380	218.149	74.2851	8.01234	2.71638	-1.56054	1.39032e-29	4.51125e-28	yes	Cs3g06380	Kinase protein with adenine nucleotide alpha hydrolases-like domain [Theobroma cacao]	-	-	GO:0004672//protein kinase activity	GO:0006468//protein phosphorylation
Cs3g06420	8.01469	18.1195	0.310528	0.693812	1.15982	0.00779663	0.023743	yes	-	-	-	-	-	-
Cs3g06460	0	4.16245	0.001	2.1255	11.0536	0.0135575	0.0383927	yes	Cs3g06460	Plastid transcriptionally active 16 [Theobroma cacao]	-	GO:0044434	-	-
Cs3g06900	91.5668	198.708	5.0839	10.9646	1.10885	1.36424e-13	1.77018e-12	yes	Cs3g06900	PREDICTED: probable pectinesterase/pectinesterase inhibitor 25-like [Vitis vinifera]	ko01100//Metabolic pathways;ko00500//Starch and sucrose metabolism;ko00040//Pentose and glucuronate interconversions	GO:0030312	GO:0030234//enzyme regulator activity;GO:0052689//carboxylic ester hydrolase activity	GO:0071555//cell wall organization;GO:0000272//polysaccharide catabolic process;GO:0044092//negative regulation of molecular function
Cs3g07155	1982.08	4942.56	1006.68	2504.44	1.31488	1.16323e-75	1.75581e-73	yes	-	-	-	-	-	-
Cs3g07190	14.6436	3.99375	1.17723	0.324608	-1.85863	0.000841642	0.00320695	yes	-	-	-	-	-	-
Cs3g07440	137.988	601.373	11.193	48.746	2.12268	9.97348e-99	2.35502e-96	yes	Cs3g07440	cytochrome P450 [Populus trichocarpa]	-	GO:0043227//membrane-bounded organelle	GO:0046906//tetrapyrrole binding;GO:0046914//transition metal ion binding;GO:0016713;GO:0016712//oxidoreductase activity, acting on paired donors, with incorporation or reduction of molecular oxygen, reduced flavin or flavoprotein as one donor, and incorporation of one atom of oxygen	GO:0006950//response to stress;GO:0044710
Cs3g08100	16.8629	7.14722	14.6123	6.27473	-1.21956	0.00673786	0.0208446	yes	Cs3g08100	Enhanced disease resistance 2 isoform 2, partial [Theobroma cacao]	-	GO:0016020//membrane	GO:0003676//nucleic acid binding;GO:0034061	GO:0006260//DNA replication;GO:0006796//phosphate-containing compound metabolic process
Cs3g08350	8.00042	20.5787	0.218759	0.558095	1.35117	0.00126587	0.00466106	yes	Cs3g08350	DNA-methyltransferase CMT2 [Theobroma cacao]	ko01100//Metabolic pathways;ko00270//Cysteine and methionine metabolism	GO:0043231//intracellular membrane-bounded organelle	GO:0008757//S-adenosylmethionine-dependent methyltransferase activity;GO:0003676//nucleic acid binding	GO:0032776//DNA methylation on cytosine
Cs3g08460	22.2202	4.03593	1.65549	0.300272	-2.46292	4.05437e-07	2.70848e-06	yes	-	-	-	-	-	-
Cs3g08480	13.2865	33.4002	0.708188	1.65691	1.22629	0.000395008	0.001612	yes	Cs3g08480	PREDICTED: phosphoribulokinase, chloroplastic-like [Glycine max]	ko01100//Metabolic pathways;ko00710//Carbon fixation in photosynthetic organisms	GO:0009532//plastid stroma;GO:0009526//plastid envelope;GO:0009534//chloroplast thylakoid;GO:0005576//extracellular region;GO:0009532//plastid stroma;GO:0009526//plastid envelope;GO:0009534//chloroplast thylakoid;GO:0005576//extracellular region	GO:0032550;GO:0016301//kinase activity;GO:0032550;GO:0016301//kinase activity	GO:0044238;GO:0015977//carbon fixation;GO:0009617//response to bacterium;GO:0006796//phosphate-containing compound metabolic process;GO:0006950//response to stress;GO:0044238;GO:0015977//carbon fixation;GO:0009617//response to bacterium;GO:0006796//phosphate-containing compound metabolic process;GO:0006950//response to stress
Cs3g08600	7.09564	15.7447	0.192611	0.420911	1.12782	0.0175685	0.0480991	yes	Cs3g08600	ATPase E1-E2 type family protein / haloacid dehalogenase-like hydrolase family protein [Theobroma cacao]	-	GO:0031224//intrinsic component of membrane	GO:0043169//cation binding;GO:0032550;GO:0019829//cation-transporting ATPase activity	GO:0006816//calcium ion transport
Cs3g08680	15.4914	5.00274	0.985469	0.315918	-1.64126	0.00312479	0.0105692	yes	Cs3g08680	Cytochrome P450 [Theobroma cacao]	-	-	GO:0046872//metal ion binding;GO:0016705//oxidoreductase activity, acting on paired donors, with incorporation or reduction of molecular oxygen;GO:0004497//monooxygenase activity	-
Cs3g08970	2.2477	8.51309	2.13261	7.90426	1.89001	0.00720078	0.0221075	yes	Cs3g08970	PREDICTED: 14 kDa proline-rich protein DC2.15-like [Solanum lycopersicum]	-	-	-	GO:0050896//response to stimulus
Cs3g08980	42.2784	110.358	31.885	81.8696	1.36045	3.80837e-12	4.33329e-11	yes	-	-	-	-	-	-
Cs3g08990	119.13	349.925	107.076	308.292	1.52566	1.34694e-41	7.26766e-40	yes	Cs3g08990	PREDICTED: 14 kDa proline-rich protein DC2.15-like [Solanum lycopersicum]	-	-	-	GO:0050896//response to stimulus
Cs3g09010	175.109	35.7135	50.0652	10.3564	-2.27329	2.05999e-39	1.01927e-37	yes	-	-	-	-	-	-
Cs3g09020	97.9574	41.0114	3.08743	1.27612	-1.27464	2.74744e-11	2.907e-10	yes	Cs3g09020	Cytochrome P450 [Theobroma cacao]	-	-	GO:0046872//metal ion binding;GO:0016705//oxidoreductase activity, acting on paired donors, with incorporation or reduction of molecular oxygen;GO:0004497//monooxygenase activity	-
Cs3g09030	12.0291	3.11129	0.752042	0.19199	-1.96978	0.00143749	0.00523	yes	Cs3g09030	Cytochrome P450 [Theobroma cacao]	-	-	GO:0046872//metal ion binding;GO:0016705//oxidoreductase activity, acting on paired donors, with incorporation or reduction of molecular oxygen;GO:0004497//monooxygenase activity	-
Cs3g09040	10.6863	2.50136	0.623889	0.144242	-2.1128	0.00249572	0.00864118	yes	Cs3g09040	Cytochrome P450 [Theobroma cacao]	-	-	GO:0046872//metal ion binding;GO:0016705//oxidoreductase activity, acting on paired donors, with incorporation or reduction of molecular oxygen;GO:0004497//monooxygenase activity	-
Cs3g09090	160.436	58.2679	8.22163	2.95173	-1.47787	2.33849e-19	4.64754e-18	yes	Cs3g09090	Cytochrome P450 [Theobroma cacao]	-	-	GO:0046872//metal ion binding;GO:0016705//oxidoreductase activity, acting on paired donors, with incorporation or reduction of molecular oxygen;GO:0004497//monooxygenase activity	-
Cs3g09120	273.533	128.643	14.0556	6.5629	-1.09875	2.41747e-19	4.79653e-18	yes	Cs3g09120	Cytochrome P450 [Theobroma cacao]	-	-	GO:0046872//metal ion binding;GO:0004497//monooxygenase activity;GO:0016705//oxidoreductase activity, acting on paired donors, with incorporation or reduction of molecular oxygen	-
Cs3g09140	371.5	112.124	19.7491	5.89109	-1.74518	1.05487e-49	7.57757e-48	yes	Cs3g09140	Cytochrome P450 [Theobroma cacao]	-	-	GO:0046872//metal ion binding;GO:0016705//oxidoreductase activity, acting on paired donors, with incorporation or reduction of molecular oxygen;GO:0004497//monooxygenase activity	-
Cs3g09290	10.6292	36.6803	8.6634	29.8966	1.78698	8.93374e-08	6.59019e-07	yes	-	-	-	-	-	-
Cs3g09460	16.9484	38.0039	4.18859	9.32662	1.15489	0.000178297	0.000777796	yes	-	-	-	-	-	-
Cs3g10380	12.8769	31.1519	2.08317	5.15123	1.30614	0.000157748	0.000694857	yes	-	-	-	-	-	-
Cs3g10570	681.202	292.705	47.7381	20.4486	-1.22314	3.26401e-41	1.71461e-39	yes	Cs3g10570	NAD(P)-linked oxidoreductase superfamily protein [Theobroma cacao]	-	-	GO:0004033//aldo-keto reductase (NADP) activity;GO:0004033//aldo-keto reductase (NADP) activity	GO:0044710;GO:0044710
Cs3g10615	9.82425	22.6389	2.92594	6.75401	1.20684	0.00263122	0.0090473	yes	-	-	-	-	-	-
Cs3g10670	45.3738	17.5939	3.29269	1.27781	-1.36559	6.41545e-07	4.16445e-06	yes	Cs3g10670	NAD(P)-linked oxidoreductase superfamily protein [Theobroma cacao]	-	GO:0044444//cytoplasmic part;GO:0044444//cytoplasmic part	GO:0004033//aldo-keto reductase (NADP) activity;GO:0004033//aldo-keto reductase (NADP) activity	GO:0044710;GO:0010038//response to metal ion;GO:0044710;GO:0010038//response to metal ion
Cs3g10675	39.5354	17.6361	7.64593	3.38542	-1.17536	6.99154e-05	0.000328683	yes	-	-	-	-	-	-
Cs3g10730	14.7007	2.50136	1.2448	0.214108	-2.53951	3.86213e-05	0.000189913	yes	Cs3g10730	Ammonium transporter 2 [Theobroma cacao]	-	GO:0031224//intrinsic component of membrane	GO:0015077//monovalent inorganic cation transmembrane transporter activity	GO:0015696//ammonium transport
Cs3g10740	26.2775	11.0988	7.13938	3.01162	-1.24526	0.000450918	0.00182023	yes	Cs3g10740	DNA-directed RNA polymerase [Glycine max]	ko01100//Metabolic pathways;ko00230//Purine metabolism;ko00240//Pyrimidine metabolism;ko03020//RNA polymerase	GO:0016591//DNA-directed RNA polymerase II, holoenzyme	GO:0034062//RNA polymerase activity;GO:0003676//nucleic acid binding	GO:0006351//transcription, DNA-templated
Cs3g10780	20.0582	10.0055	10.181	4.99446	-1.02748	0.0135054	0.0382713	yes	-	-	-	-	-	-
Cs3g10920	50.8311	112.124	4.65085	10.524	1.17811	2.44579e-10	2.36823e-09	yes	Cs3g10920	AUX/IAA transcriptional regulator family protein isoform 1 [Theobroma cacao]	-	GO:0043231//intracellular membrane-bounded organelle	GO:0005515//protein binding	GO:0009755//hormone-mediated signaling pathway;GO:0006351//transcription, DNA-templated;GO:0009725//response to hormone;GO:0050794//regulation of cellular process;GO:0006351//transcription, DNA-templated
Cs3g11090	48.6832	16.9418	6.12113	2.12204	-1.52834	1.99688e-06	1.20964e-05	yes	-	-	-	-	-	-
Cs3g11210	112.206	55.7438	2.03292	0.997058	-1.0278	9.77535e-07	6.17242e-06	yes	Cs3g11210	PREDICTED: disease resistance protein At4g27190-like [Vitis vinifera]	-	GO:0030312;GO:0031981//nuclear lumen;GO:0005911//cell-cell junction;GO:0044444//cytoplasmic part;GO:0012505//endomembrane system	GO:0022892	GO:0003006//developmental process involved in reproduction;GO:0006886//intracellular protein transport
Cs3g11290	84.1899	180.815	5.69634	12.1892	1.0975	1.68163e-14	2.36748e-13	yes	Cs3g11290	PREDICTED: pollen-specific protein SF21 [Vitis vinifera]	-	-	-	GO:0009914//hormone transport
Cs3g11440	15.6341	38.9707	1.83815	4.51162	1.29539	4.03341e-05	0.000197724	yes	Cs3g11440	PREDICTED: rubredoxin-like [Vitis vinifera]	-	GO:0009534//chloroplast thylakoid	GO:0046914//transition metal ion binding	-
Cs3g11590	8.90522	35.3143	2.51374	10.0436	1.99837	1.30747e-08	1.06714e-07	yes	Cs3g11590	PREDICTED: uncharacterized N-acetyltransferase YoaA-like [Fragaria vesca subsp. vesca]	-	-	GO:0016740//transferase activity	-
Cs3g12210	99.243	247.512	3.92932	9.67816	1.30045	1.24269e-22	2.96072e-21	yes	-	-	-	-	-	-
Cs3g12220	29.4443	71.0473	6.63447	15.8625	1.25757	2.20372e-07	1.53271e-06	yes	-	-	-	-	-	-
Cs3g12230	358.19	785.485	17.771	38.5335	1.11658	3.7024e-41	1.94063e-39	yes	Cs3g12230	PREDICTED: bifunctional 3-dehydroquinate dehydratase/shikimate dehydrogenase, chloroplastic [Vitis vinifera]	ko01100//Metabolic pathways;ko01110//Biosynthesis of secondary metabolites;ko00400//Phenylalanine, tyrosine and tryptophan biosynthesis	-	GO:0016616//oxidoreductase activity, acting on the CH-OH group of donors, NAD or NADP as acceptor;GO:0016836//hydro-lyase activity;GO:0016616//oxidoreductase activity, acting on the CH-OH group of donors, NAD or NADP as acceptor;GO:0016836//hydro-lyase activity;GO:0016616//oxidoreductase activity, acting on the CH-OH group of donors, NAD or NADP as acceptor;GO:0016836//hydro-lyase activity;GO:001…	GO:0044710;GO:0044710;GO:0044710;GO:0044710;GO:0044710;GO:0032787//monocarboxylic acid metabolic process;GO:0044710;GO:0044710
Cs3g12460	0.452394	13.7267	0.0253794	0.764409	4.91262	3.12523e-07	2.12589e-06	yes	Cs3g12460	Cysteine-rich RLK 10 [Theobroma cacao]	-	-	GO:0016772//transferase activity, transferring phosphorus-containing groups	-
Cs3g12520	21.7536	9.52207	1.557	0.681378	-1.19225	0.00257684	0.00889365	yes	Cs3g12520	PREDICTED: sugar transporter ERD6-like 5-like [Vitis vinifera]	-	-	GO:0005215//transporter activity	GO:0044699;GO:0006810//transport;GO:0042221//response to chemical
Cs3g12980	31.6777	13.558	2.34212	1.006	-1.21918	0.000246109	0.00104	yes	-	-	-	-	-	-
Cs3g13100	121.859	277.989	3.38768	7.5552	1.15717	1.05104e-15	1.60785e-14	yes	-	-	-	-	-	-
Cs3g13540	5.80979	1.00898	0.276251	0.0473148	-2.54562	0.012943	0.0368393	yes	Cs3g13540	PREDICTED: root phototropism protein 3-like [Fragaria vesca subsp. vesca]	-	-	-	GO:0048731;GO:0010051//xylem and phloem pattern formation
Cs3g13710	135.192	61.7782	4.00514	1.80804	-1.14742	1.71291e-09	1.52886e-08	yes	-	-	-	-	-	-
Cs3g14050	16.4961	6.09607	2.50285	0.926685	-1.43342	0.00246205	0.00853204	yes	Cs3g14050	PREDICTED: wall-associated receptor kinase-like 8-like [Vitis vinifera]	-	-	GO:0016301//kinase activity	GO:0006796//phosphate-containing compound metabolic process
Cs3g14440	4462.73	2203.41	644.441	315.623	-1.02985	5.70595e-67	6.7035e-65	yes	-	-	-	-	-	-
Cs3g14500	25.4298	7.5041	1.25812	0.369634	-1.7671	1.2465e-05	6.67891e-05	yes	Cs3g14500	Nodulin MtN3 family protein isoform 1 [Theobroma cacao]	-	GO:0031224//intrinsic component of membrane;GO:0031224//intrinsic component of membrane	-	GO:0044765;GO:0044765
Cs3g14510	101.944	26.2757	12.6314	3.23914	-1.96333	1.32787e-21	2.9989e-20	yes	-	-	-	-	-	-
Cs3g14520	40.0592	15.1347	12.3111	4.60345	-1.41918	2.03318e-06	1.23038e-05	yes	-	-	-	-	-	-
Cs3g14550	31.1825	13.4315	2.86966	1.23448	-1.21698	0.000322055	0.00133438	yes	Cs3g14550	Nodulin MtN3 family protein isoform 1 [Theobroma cacao]	-	GO:0016021//integral component of membrane;GO:0016021//integral component of membrane	GO:0015144//carbohydrate transmembrane transporter activity;GO:0015144//carbohydrate transmembrane transporter activity	GO:0008643//carbohydrate transport;GO:0008643//carbohydrate transport
Cs3g14580	1250.14	480.57	207.253	79.4647	-1.38301	5.91931e-64	6.53563e-62	yes	Cs3g14580	Alpha/beta-Hydrolases superfamily protein [Theobroma cacao]	-	-	GO:0016740//transferase activity	GO:0008152//metabolic process
Cs3g14590	16.5246	5.52831	1.26747	0.418438	-1.59887	0.00141022	0.00514177	yes	Cs3g14590	Alpha/beta-Hydrolases superfamily protein [Theobroma cacao]	-	GO:0042579//microbody	GO:0016803;GO:0004713//protein tyrosine kinase activity;GO:0016803;GO:0004713//protein tyrosine kinase activity	GO:0006468//protein phosphorylation;GO:0006468//protein phosphorylation
Cs3g14680	20.482	1.00898	3.24843	0.159265	-4.35024	2.16259e-10	2.11054e-09	yes	Cs3g14680	PREDICTED: F-box protein PP2-B15-like [Vitis vinifera]	-	GO:0044424	-	-
Cs3g14750	0.438128	5.96955	0.0389024	0.519767	3.73993	0.00350209	0.0116683	yes	Cs3g14750	Tetratricopeptide repeat-like superfamily protein [Theobroma cacao]	-	GO:0009532//plastid stroma	-	-
Cs3g14760	32.5968	180.754	0.782633	4.30134	2.45838	2.83529e-46	1.78414e-44	yes	Cs3g14760	Phospholipase D P2 [Theobroma cacao]	ko01100//Metabolic pathways;ko04144//Endocytosis;ko00564//Glycerophospholipid metabolism;ko00565//Ether lipid metabolism	GO:0043231//intracellular membrane-bounded organelle	GO:0004620//phospholipase activity;GO:0016628//oxidoreductase activity, acting on the CH-CH group of donors, NAD or NADP as acceptor;GO:0005543//phospholipid binding	GO:0016192//vesicle-mediated transport;GO:0006644//phospholipid metabolic process;GO:0009267//cellular response to starvation;GO:0009725//response to hormone;GO:0009247//glycolipid biosynthetic process;GO:0022622//root system development
Cs3g14840	529.803	265.531	141.841	70.4117	-1.01039	1.33354e-27	4.0207e-26	yes	Cs3g14840	Wall-associated receptor kinase-like 20 [Theobroma cacao]	-	-	GO:0001871;GO:0016772//transferase activity, transferring phosphorus-containing groups	GO:0006796//phosphate-containing compound metabolic process
Cs3g14860	29.8681	70.5443	0.775946	1.82654	1.23508	1.35733e-08	1.10556e-07	yes	Cs3g14860	PREDICTED: kinesin-4-like [Vitis vinifera]	-	GO:0043234//protein complex;GO:0044430//cytoskeletal part;GO:0015630//microtubule cytoskeleton	GO:0036094//small molecule binding;GO:1901363;GO:0097159//organic cyclic compound binding	GO:0050896//response to stimulus
Cs3g14900	73.4895	160.467	5.28378	12.1413	1.20029	2.60659e-12	3.00167e-11	yes	Cs3g14900	PREDICTED: DNA polymerase III polC-type-like isoform 2 [Vitis vinifera]	-	GO:0043231//intracellular membrane-bounded organelle;GO:0043231//intracellular membrane-bounded organelle;GO:0043231//intracellular membrane-bounded organelle	GO:0004518//nuclease activity;GO:0016779//nucleotidyltransferase activity;GO:0097159//organic cyclic compound binding;GO:0004518//nuclease activity;GO:0016779//nucleotidyltransferase activity;GO:0097159//organic cyclic compound binding;GO:0004518//nuclease activity;GO:0016779//nucleotidyltransferase activity;GO:0097159//organic cyclic compound binding	GO:0006259//DNA metabolic process;GO:0006259//DNA metabolic process;GO:0006259//DNA metabolic process
Cs3g14940	206.872	438.109	10.2138	21.9686	1.10491	1.74068e-22	4.1266e-21	yes	Cs3g14940	Calmodulin-binding protein isoform 1 [Theobroma cacao]	ko04626//Plant-pathogen interaction;ko04070//Phosphatidylinositol signaling system	-	-	GO:0051707//response to other organism;GO:0050789//regulation of biological process;GO:0019438//aromatic compound biosynthetic process;GO:1901362;GO:0051707//response to other organism;GO:0050789//regulation of biological process;GO:0019438//aromatic compound biosynthetic process;GO:1901362
Cs3g15140	697.074	261.346	75.6449	28.1732	-1.42492	4.27189e-56	3.7456e-54	yes	Cs3g15140	Nicotianamine synthase 3 [Theobroma cacao]	-	-	GO:0016765//transferase activity, transferring alkyl or aryl (other than methyl) groups	GO:0034614//cellular response to reactive oxygen species;GO:0048229//gametophyte development;GO:0009723//response to ethylene;GO:0010039//response to iron ion;GO:0010232//vascular transport;GO:0018130;GO:0000904//cell morphogenesis involved in differentiation
Cs3g15280	7.12417	1.00898	7.9482	1.11695	-2.83106	0.00418255	0.0136494	yes	-	-	-	-	-	-
Cs3g15460	248.018	601.457	15.5015	37.4972	1.27438	5.9687e-46	3.72638e-44	yes	Cs3g15460	galactinol synthase 3 [Populus trichocarpa]	-	GO:0044424	GO:0043169//cation binding;GO:0016759//cellulose synthase activity;GO:0035250//UDP-galactosyltransferase activity	GO:0009642//response to light intensity;GO:0006970//response to osmotic stress;GO:0001101//response to acid;GO:0000302//response to reactive oxygen species;GO:0019318//hexose metabolic process
Cs3g15670	16.0294	34.6623	1.16386	2.50183	1.10407	0.00029716	0.00123941	yes	Cs3g15670	PREDICTED: pumilio homolog 12-like [Cicer arietinum]	-	-	GO:0003676//nucleic acid binding	-
Cs3g15690	17.7962	45.2355	1.67372	4.17051	1.31717	1.65887e-06	1.01442e-05	yes	-	-	-	-	-	-
Cs3g15800	4149.72	1809.47	132.664	58.0671	-1.19198	9.45056e-107	2.78255e-104	yes	Cs3g15800	PREDICTED: subtilisin-like protease-like [Vitis vinifera]	-	GO:0005618//cell wall;GO:0005576//extracellular region	GO:0004175//endopeptidase activity;GO:0005515//protein binding	GO:0010191;GO:0044702//single organism reproductive process;GO:0016485//protein processing;GO:0003006//developmental process involved in reproduction;GO:0044092//negative regulation of molecular function
Cs3g15890	43.3401	14.2101	5.52592	1.83	-1.59438	1.38524e-06	8.55426e-06	yes	-	-	-	-	-	-
Cs3g16010	11.9721	31.3628	0.848645	2.21042	1.38109	4.65171e-05	0.000226128	yes	-	-	-	-	-	-
Cs3g16120	59.2981	25.2246	2.51287	1.04845	-1.26108	2.85397e-07	1.95235e-06	yes	Cs3g16120	Exocyst subunit exo70 family protein G1 [Theobroma cacao]	-	GO:0043234//protein complex	-	GO:0016192//vesicle-mediated transport
Cs3g16220	61.6457	22.7654	4.86817	1.78377	-1.44846	6.65377e-07	4.3086e-06	yes	Cs3g16220	PREDICTED: serine carboxypeptidase-like 18-like [Fragaria vesca subsp. vesca]	-	-	GO:0004180//carboxypeptidase activity;GO:0016746//transferase activity, transferring acyl groups	GO:0016485//protein processing
Cs3g16240	565.178	3057.41	59.1654	325.92	2.46169	9.61526e-272	3.82191e-268	yes	-	-	-	-	-	-
Cs3g16620	13.8245	36.492	1.79482	4.74065	1.40124	1.75783e-05	9.18548e-05	yes	-	-	-	-	-	-
Cs3g16650	280.119	133.712	19.9923	9.40738	-1.08758	3.33981e-20	6.98082e-19	yes	Cs3g16650	PREDICTED: multidrug and toxin extrusion protein 1 [Vitis vinifera]	-	GO:0043234//protein complex;GO:0031224//intrinsic component of membrane	GO:0015291//secondary active transmembrane transporter activity	GO:0055076//transition metal ion homeostasis;GO:0015893//drug transport;GO:0051707//response to other organism;GO:0044763;GO:0048645//organ formation
Cs3g16700	1104.63	520.758	46.6806	22.1276	-1.07697	3.10168e-41	1.63655e-39	yes	Cs3g16700	PREDICTED: phosphoenolpyruvate carboxykinase [ATP]-like [Fragaria vesca subsp. vesca]	ko01100//Metabolic pathways;ko01110//Biosynthesis of secondary metabolites;ko00010//Glycolysis / Gluconeogenesis;ko00620//Pyruvate metabolism;ko00710//Carbon fixation in photosynthetic organisms;ko00020//Citrate cycle (TCA cycle)	GO:0031981//nuclear lumen;GO:0044444//cytoplasmic part	GO:0016772//transferase activity, transferring phosphorus-containing groups;GO:0032550;GO:0004611//phosphoenolpyruvate carboxykinase activity;GO:0000166//nucleotide binding	GO:0010038//response to metal ion;GO:0009267//cellular response to starvation;GO:0006796//phosphate-containing compound metabolic process;GO:0006006//glucose metabolic process;GO:0050832//defense response to fungus
Cs3g16790	9.82425	48.0093	1.52014	7.41335	2.28593	1.79008e-11	1.92218e-10	yes	-	-	-	-	-	-
Cs3g16950	7.09564	18.2882	0.371051	0.969221	1.38521	0.00226656	0.00790973	yes	Cs3g16950	PREDICTED: probable rhamnogalacturonate lyase B-like [Fragaria vesca subsp. vesca]	-	-	GO:0005488//binding;GO:0003824//catalytic activity	GO:0044238
Cs3g16980	127.302	258.844	3.00652	6.08995	1.01834	1.56723e-18	2.96407e-17	yes	Cs3g16980	PREDICTED: probable serine/threonine-protein kinase tsuA-like [Glycine max]	-	-	GO:0004674//protein serine/threonine kinase activity;GO:0032550	GO:0006464//cellular protein modification process;GO:0007349//cellularization;GO:1902410
Cs3g17000	16.0294	35.1457	0.39993	0.865746	1.1142	0.000214302	0.000917741	yes	Cs3g17000	Di-glucose binding protein with Kinesin motor domain [Theobroma cacao]	-	GO:0043234//protein complex;GO:0044430//cytoskeletal part;GO:0015630//microtubule cytoskeleton	GO:0036094//small molecule binding;GO:1901363;GO:0097159//organic cyclic compound binding	-
Cs3g17220	192.143	411.133	3.7315	7.86653	1.07597	2.03133e-20	4.28339e-19	yes	Cs3g17220	P-loop containing nucleoside triphosphate hydrolases superfamily protein isoform 1 [Theobroma cacao]	-	GO:0005875//microtubule associated complex;GO:0005911//cell-cell junction;GO:0005875//microtubule associated complex;GO:0005911//cell-cell junction;GO:0005875//microtubule associated complex;GO:0005911//cell-cell junction;GO:0005875//microtubule associated complex	GO:0015631//tubulin binding;GO:0003774//motor activity;GO:0032550;GO:0015631//tubulin binding;GO:0003774//motor activity;GO:0032550;GO:0015631//tubulin binding;GO:0003774//motor activity;GO:0032550;GO:0015631//tubulin binding;GO:0003774//motor activity;GO:0032550	GO:0007017//microtubule-based process;GO:0007017//microtubule-based process;GO:0007017//microtubule-based process;GO:0007017//microtubule-based process
Cs3g17300	103.133	46.9192	9.21004	4.18765	-1.13707	1.2409e-05	6.65489e-05	yes	-	-	-	-	-	-
Cs3g17310	17.3723	8.59744	1.98123	0.97407	-1.0243	0.0175502	0.0480599	yes	Cs3g17310	PREDICTED: carbonic anhydrase, chloroplastic-like [Vitis vinifera]	ko00910//Nitrogen metabolism	GO:0044444//cytoplasmic part;GO:0043231//intracellular membrane-bounded organelle;GO:0044444//cytoplasmic part;GO:0043231//intracellular membrane-bounded organelle	GO:0046914//transition metal ion binding;GO:0016836//hydro-lyase activity;GO:0046914//transition metal ion binding;GO:0016836//hydro-lyase activity	GO:0044699;GO:0044699
Cs3g17520	137.026	49.6705	11.3702	4.08772	-1.47588	1.75601e-18	3.31322e-17	yes	-	-	-	-	-	-
Cs3g17730	66.2226	15.9328	11.4436	2.71712	-2.07438	5.59191e-14	7.52604e-13	yes	-	-	-	-	-	-
Cs3g18080	65.9985	29.0496	3.36348	1.47654	-1.18773	4.46912e-07	2.96726e-06	yes	Cs3g18080	PREDICTED: UDP-glycosyltransferase 85A2 [Vitis vinifera]	-	-	GO:0035251//UDP-glucosyltransferase activity	-
Cs3g18090	36.9209	268.409	2.20316	16.1076	2.8701	1.74649e-78	2.75842e-76	yes	Cs3g18090	UDP-glucose glucosyltransferase [Gardenia jasminoides]	-	-	GO:0035251//UDP-glucosyltransferase activity	-
Cs3g18100	27.1253	170.307	2.84477	17.8905	2.65281	3.28109e-49	2.31511e-47	yes	Cs3g18100	UDP-glucosyl transferase 85A2 [Theobroma cacao]	-	-	GO:0035251//UDP-glucosyltransferase activity	-
Cs3g18130	209.725	423.327	16.5323	33.2642	1.00869	7.81484e-26	2.15215e-24	yes	Cs3g18130	PREDICTED: protein boule-like [Glycine max]	-	-	GO:0036094//small molecule binding;GO:0097159//organic cyclic compound binding	-
Cs3g18230	329.932	53.6447	57.1267	9.22062	-2.63123	7.70711e-82	1.26763e-79	yes	Cs3g18230	aquaporin, MIP family, NIP subfamily [Populus trichocarpa]	-	GO:0031224//intrinsic component of membrane	GO:0008028//monocarboxylic acid transmembrane transporter activity	GO:0015727//lactate transport;GO:0006950//response to stress;GO:0055085//transmembrane transport
Cs3g18340	0.452394	5.00274	0.0179704	0.196469	3.4506	0.0117213	0.033859	yes	Cs3g18340	PREDICTED: probable LRR receptor-like serine/threonine-protein kinase At4g08850-like [Fragaria vesca subsp. vesca]	-	-	GO:0016772//transferase activity, transferring phosphorus-containing groups	GO:0008152//metabolic process
Cs3g18420	26.6586	77.4386	0.863187	2.48683	1.52656	2.06272e-12	2.40556e-11	yes	-	-	-	-	-	-
Cs3g18480	822.827	306.977	59.1792	22.1332	-1.41888	5.5872e-57	5.14476e-55	yes	-	-	-	-	-	-
Cs3g18500	11.1672	25.4127	0.580242	1.30545	1.16982	0.00226963	0.00791697	yes	-	-	-	-	-	-
Cs3g18540	199.791	670.61	19.9868	67.2671	1.75085	1.29868e-67	1.57219e-65	yes	Cs3g18540	Phosphoglycerate mutase family protein isoform 2, partial [Theobroma cacao]	ko01100//Metabolic pathways;ko01110//Biosynthesis of secondary metabolites;ko00010//Glycolysis / Gluconeogenesis;ko00260//Glycine, serine and threonine metabolism	GO:0043231//intracellular membrane-bounded organelle	GO:0016868//intramolecular transferase activity, phosphotransferases	GO:0001101//response to acid;GO:0006091//generation of precursor metabolites and energy
Cs3g18690	113.306	51.5002	17.3243	7.85338	-1.14142	9.94112e-10	9.05253e-09	yes	Cs3g18690	Heavy metal transport/detoxification superfamily protein [Theobroma cacao]	-	-	GO:0043169//cation binding	GO:0006812//cation transport
Cs3g18760	78.266	242.321	7.25009	22.1904	1.61387	4.39303e-33	1.679e-31	yes	-	-	-	-	-	-
Cs3g19070	371.137	131.881	42.412	14.8699	-1.51208	4.95473e-38	2.31243e-36	yes	Cs3g19070	EF hand calcium-binding family protein [Theobroma cacao]	-	-	GO:0046872//metal ion binding	-
Cs3g19200	27.1253	54.5694	1.69562	3.40059	1.00398	2.81111e-05	0.000141409	yes	Cs3g19200	C2H2-like zinc finger protein [Theobroma cacao]	-	-	GO:0016763//transferase activity, transferring pentosyl groups;GO:0043169//cation binding	-
Cs3g19460	7188.82	3073.86	615.057	263.839	-1.22106	1.94409e-84	3.38428e-82	yes	Cs3g19460	Nodulin MtN21 /EamA-like transporter family protein [Theobroma cacao]	-	GO:0016020//membrane	GO:0015179//L-amino acid transmembrane transporter activity	GO:0003333//amino acid transmembrane transport;GO:0055081//anion homeostasis
Cs3g19630	38.8304	91.6065	2.98007	7.0203	1.23619	3.99898e-10	3.79816e-09	yes	Cs3g19630	GDSL-like Lipase/Acylhydrolase superfamily protein [Theobroma cacao]	-	-	GO:0016787//hydrolase activity	GO:0044238
Cs3g19690	49.4596	18.246	2.36646	0.870316	-1.44312	7.80076e-08	5.8065e-07	yes	Cs3g19690	Pheophorbide a oxygenase family protein with Rieske domain isoform 2 [Theobroma cacao]	ko01100//Metabolic pathways;ko01110//Biosynthesis of secondary metabolites;ko00860//Porphyrin and chlorophyll metabolism	GO:0009941//chloroplast envelope;GO:0009534//chloroplast thylakoid;GO:0034357;GO:0009528//plastid inner membrane;GO:0009941//chloroplast envelope;GO:0009534//chloroplast thylakoid;GO:0034357;GO:0009528//plastid inner membrane;GO:0034357;GO:0009528//plastid inner membrane	GO:0051536//iron-sulfur cluster binding;GO:0046914//transition metal ion binding;GO:0016703;GO:0051536//iron-sulfur cluster binding;GO:0046914//transition metal ion binding;GO:0016703;GO:0016703;GO:0046914//transition metal ion binding;GO:0051536//iron-sulfur cluster binding	GO:0044710;GO:0006779//porphyrin-containing compound biosynthetic process;GO:0044710;GO:0006779//porphyrin-containing compound biosynthetic process;GO:0044710
Cs3g20450	6.70031	15.0082	0.546083	1.18455	1.11715	0.0139013	0.0392299	yes	Cs3g20450	F9C16.20 [Arabidopsis thaliana]	-	-	-	GO:0009657//plastid organization;GO:0009657//plastid organization
Cs3g20490	777.287	379.438	33.4676	16.5121	-1.01924	1.9928e-36	8.76867e-35	yes	Cs3g20490	Thiamin diphosphate-binding fold superfamily protein [Theobroma cacao]	ko01100//Metabolic pathways;ko01110//Biosynthesis of secondary metabolites;ko00280//Valine, leucine and isoleucine degradation	-	GO:0016624//oxidoreductase activity, acting on the aldehyde or oxo group of donors, disulfide as acceptor;GO:0016903//oxidoreductase activity, acting on the aldehyde or oxo group of donors;GO:0016624//oxidoreductase activity, acting on the aldehyde or oxo group of donors, disulfide as acceptor	GO:0009642//response to light intensity;GO:0034285;GO:0044710;GO:0009267//cellular response to starvation;GO:0009642//response to light intensity;GO:0034285;GO:0044710;GO:0009267//cellular response to starvation;GO:0009642//response to light intensity;GO:0034285;GO:0044710;GO:0009267//cellular response to starvation
Cs3g20800	435.108	2151.09	28.3202	140.737	2.3131	2.66022e-221	5.28696e-218	yes	Cs3g20800	alcohol dehydrogenase [Citrus x paradisi]	ko01100//Metabolic pathways;ko01110//Biosynthesis of secondary metabolites;ko00010//Glycolysis / Gluconeogenesis;ko00071//Fatty acid metabolism;ko00350//Tyrosine metabolism	GO:0044444//cytoplasmic part;GO:0016020//membrane	GO:0046914//transition metal ion binding;GO:0016616//oxidoreductase activity, acting on the CH-OH group of donors, NAD or NADP as acceptor	GO:0006970//response to osmotic stress;GO:0044710;GO:0010038//response to metal ion
Cs3g20810	79.5091	282.849	5.80835	20.6877	1.83257	3.94376e-43	2.25011e-41	yes	Cs3g20810	alcohol dehydrogenase [Citrus x paradisi]	ko01100//Metabolic pathways;ko01110//Biosynthesis of secondary metabolites;ko00010//Glycolysis / Gluconeogenesis;ko00071//Fatty acid metabolism;ko00350//Tyrosine metabolism	GO:0044444//cytoplasmic part;GO:0016020//membrane	GO:0046914//transition metal ion binding;GO:0016616//oxidoreductase activity, acting on the CH-OH group of donors, NAD or NADP as acceptor	GO:0006970//response to osmotic stress;GO:0044710;GO:0010038//response to metal ion
Cs3g20840	280.171	1327.62	21.1239	101.198	2.26024	1.66774e-172	1.52977e-169	yes	Cs3g20840	stearoyl-ACP desaturase [Ricinus communis]	ko00061//Fatty acid biosynthesis;ko01040//Biosynthesis of unsaturated fatty acids	GO:0009536//plastid;GO:0009536//plastid	GO:0043169//cation binding;GO:0016717//oxidoreductase activity, acting on paired donors, with oxidation of a pair of donors resulting in the reduction of molecular oxygen to two molecules of water;GO:0043169//cation binding;GO:0016717//oxidoreductase activity, acting on paired donors, with oxidation of a pair of donors resulting in the reduction of molecular oxygen to two molecules of water	GO:0006631//fatty acid metabolic process;GO:0006631//fatty acid metabolic process
Cs3g21070	9.35761	31.0676	0.936132	3.10943	1.73187	2.16292e-06	1.3036e-05	yes	-	-	-	-	-	-
Cs3g21080	5.73846	0	1.22855	0.001	-10.2627	0.0014587	0.00529587	yes	Cs3g21080	PREDICTED: ABC transporter G family member 22-like [Vitis vinifera]	-	GO:0016020//membrane	GO:1901363;GO:0036094//small molecule binding;GO:0097159//organic cyclic compound binding;GO:0016887//ATPase activity	GO:0044763;GO:0042221//response to chemical;GO:0044765;GO:0008152//metabolic process
Cs3g21210	162.499	43.198	10.0233	2.66512	-1.91108	6.9161e-29	2.20511e-27	yes	Cs3g21210	PREDICTED: abscisic acid 8'-hydroxylase 3-like [Solanum lycopersicum]	-	-	GO:0046914//transition metal ion binding;GO:0016491//oxidoreductase activity;GO:0046906//tetrapyrrole binding	GO:0044710
Cs3g21450	116.078	29.0074	27.8331	7.00631	-1.99007	3.55411e-23	8.74736e-22	yes	-	-	-	-	-	-
Cs3g21540	20.4249	42.7341	0.276543	0.573757	1.05293	0.000121171	0.000543911	yes	-	-	-	-	-	-
Cs3g21550	182.204	40.5474	70.7019	16.0491	-2.13926	1.60302e-37	7.28197e-36	yes	Cs3g21550	PREDICTED: cytochrome P450 83B1 [Vitis vinifera]	-	-	GO:0016709//oxidoreductase activity, acting on paired donors, with incorporation or reduction of molecular oxygen, NAD(P)H as one donor, and incorporation of one atom of oxygen;GO:0046914//transition metal ion binding;GO:0046906//tetrapyrrole binding	GO:0044710
Cs3g21570	18.7294	41.2839	15.8468	34.8063	1.13515	3.26342e-05	0.000162347	yes	Cs3g21570	60S ribosomal protein L3 [Klebsormidium flaccidum]	ko03010//Ribosome	GO:0005911//cell-cell junction;GO:0015934//large ribosomal subunit;GO:0016020//membrane;GO:0030312;GO:0044437;GO:0031981//nuclear lumen	GO:0005198//structural molecule activity	GO:0010467//gene expression
Cs3g21580	4773.01	1419.79	308.466	91.4735	-1.75369	1.84029e-165	1.51342e-162	yes	Cs3g21580	cytochrome P450 [Populus trichocarpa]	-	GO:0043231//intracellular membrane-bounded organelle	GO:0046872//metal ion binding;GO:0016709//oxidoreductase activity, acting on paired donors, with incorporation or reduction of molecular oxygen, NAD(P)H as one donor, and incorporation of one atom of oxygen	GO:0009639//response to red or far red light;GO:0042742//defense response to bacterium;GO:0042430;GO:0019761//glucosinolate biosynthetic process;GO:0019752//carboxylic acid metabolic process
Cs3g21660	27.5491	249.192	1.75243	15.7559	3.16846	2.71489e-61	2.81511e-59	yes	-	-	-	-	-	-
Cs3g21740	19.9012	6.49512	1.25295	0.40673	-1.62318	0.00196885	0.00695735	yes	Cs3g21740	Serine/threonine-protein kinase [Theobroma cacao]	-	-	GO:0004674//protein serine/threonine kinase activity;GO:0032550	GO:0044763;GO:0006796//phosphate-containing compound metabolic process;GO:0006464//cellular protein modification process
Cs3g21870	65.4176	143	3.1137	6.73403	1.11284	5.655e-12	6.34068e-11	yes	Cs3g21870	PREDICTED: tryptophan aminotransferase-related protein 4-like [Vitis vinifera]	-	-	GO:0043168//anion binding;GO:0016846//carbon-sulfur lyase activity	-
Cs3g22160	8.42431	34.9153	0.589246	2.44367	2.0521	1.44417e-08	1.1723e-07	yes	Cs3g22160	cytochrome P450 [Populus trichocarpa]	-	-	GO:0046906//tetrapyrrole binding;GO:0046914//transition metal ion binding;GO:0016709//oxidoreductase activity, acting on paired donors, with incorporation or reduction of molecular oxygen, NAD(P)H as one donor, and incorporation of one atom of oxygen	GO:0010073//meristem maintenance;GO:0044710
Cs3g22910	1073.49	4324.68	60.4961	245.145	2.01872	3.09408e-231	8.19896e-228	yes	Cs3g22910	tyrosine decarboxylase [Citrus reshni]	ko01100//Metabolic pathways;ko01110//Biosynthesis of secondary metabolites;ko00350//Tyrosine metabolism;ko00950//Isoquinoline alkaloid biosynthesis	-	GO:0016831//carboxy-lyase activity;GO:0043168//anion binding	GO:0019752//carboxylic acid metabolic process
Cs3g23010	752.587	333.574	40.2966	17.9319	-1.16813	2.22757e-45	1.36569e-43	yes	Cs3g23010	PREDICTED: cytochrome P450 81D1-like [Fragaria vesca subsp. vesca]	-	-	GO:0005488//binding;GO:0016491//oxidoreductase activity	-
Cs3g23110	1524.66	3350.93	113.026	251.405	1.15336	4.51912e-94	9.97931e-92	yes	Cs3g23110	N-terminal nucleophile aminohydrolases (Ntn hydrolases) superfamily protein [Theobroma cacao]	-	-	GO:0016811//hydrolase activity, acting on carbon-nitrogen (but not peptide) bonds, in linear amides;GO:0016811//hydrolase activity, acting on carbon-nitrogen (but not peptide) bonds, in linear amides	-
Cs3g23170	40.9925	94.9707	2.97862	6.94055	1.22041	3.57846e-10	3.40825e-09	yes	-	-	-	-	-	-
Cs3g23270	423.788	190.947	33.3203	14.9417	-1.15706	1.07035e-30	3.65712e-29	yes	Cs3g23270	AP2/ERF domain-containing transcription factor [Populus trichocarpa]	-	GO:0043231//intracellular membrane-bounded organelle;GO:0043231//intracellular membrane-bounded organelle	GO:0003676//nucleic acid binding;GO:0001071//nucleic acid binding transcription factor activity;GO:0003676//nucleic acid binding;GO:0001071//nucleic acid binding transcription factor activity	GO:0006950//response to stress;GO:0006351//transcription, DNA-templated;GO:0006950//response to stress;GO:0006351//transcription, DNA-templated
Cs3g23280	54.3788	16.1437	5.48998	1.61943	-1.76131	9.94741e-11	1.00269e-09	yes	Cs3g23280	WUSCHEL related homeobox 4 [Theobroma cacao]	-	GO:0043231//intracellular membrane-bounded organelle;GO:0043231//intracellular membrane-bounded organelle	GO:0001071//nucleic acid binding transcription factor activity;GO:0003677//DNA binding;GO:0001071//nucleic acid binding transcription factor activity;GO:0003677//DNA binding	GO:0010065;GO:0007154//cell communication;GO:0006351//transcription, DNA-templated;GO:0010065;GO:0007154//cell communication;GO:0006351//transcription, DNA-templated
Cs3g23350	468.695	131.609	21.6557	6.15511	-1.81489	7.4423e-69	9.49153e-67	yes	Cs3g23350	PREDICTED: subtilisin-like protease-like [Vitis vinifera]	-	-	GO:0005515//protein binding;GO:0004175//endopeptidase activity	GO:0016485//protein processing;GO:0044092//negative regulation of molecular function
Cs3g23360	2599.64	495.371	106.719	20.3846	-2.38827	6.368e-235	1.89838e-231	yes	Cs3g23360	PREDICTED: subtilisin-like protease [Vitis vinifera]	-	-	GO:0005515//protein binding;GO:0004175//endopeptidase activity	GO:0016485//protein processing;GO:0044092//negative regulation of molecular function
Cs3g23440	77.5467	323.838	3.41589	14.2144	2.05702	1.4491e-57	1.35528e-55	yes	Cs3g23440	Feruloyl esterase A [Medicago truncatula]	-	GO:0043231//intracellular membrane-bounded organelle	GO:0016298//lipase activity	GO:0044238
Cs3g23630	8.48136	45.2777	11.5705	60.2751	2.38111	2.10854e-13	2.69632e-12	yes	-	-	-	-	-	-
Cs3g24170	217.401	28.9458	11.5996	1.54324	-2.91003	2.99303e-60	3.03747e-58	yes	Cs3g24170	Cytochrome P450, family 82, subfamily C, polypeptide 4 [Theobroma cacao]	ko01100//Metabolic pathways;ko01110//Biosynthesis of secondary metabolites;ko00945//Stilbenoid, diarylheptanoid and gingerol biosynthesis;ko00903//Limonene and pinene degradation	-	GO:0046906//tetrapyrrole binding;GO:0046914//transition metal ion binding;GO:0016709//oxidoreductase activity, acting on paired donors, with incorporation or reduction of molecular oxygen, NAD(P)H as one donor, and incorporation of one atom of oxygen	GO:0010039//response to iron ion;GO:0001666//response to hypoxia;GO:0044710
Cs3g24200	2.23344	8.15622	0.132555	0.489735	1.88541	0.0124046	0.0355532	yes	Cs3g24200	Transducin/WD40 repeat-like superfamily protein [Theobroma cacao]	-	-	GO:0004683//calmodulin-dependent protein kinase activity	GO:0006464//cellular protein modification process
Cs3g24260	3.13822	24.699	0.537363	4.17615	2.95821	1.83253e-09	1.63074e-08	yes	Cs3g24260	Os03g0739700 [Oryza sativa Japonica Group]	-	GO:0009536//plastid	-	-
Cs3g24280	12.9054	27.5994	2.32248	5.03765	1.11709	0.00169285	0.00605562	yes	Cs3g24280	Disease resistance-responsive family protein [Theobroma cacao]	-	-	GO:0046872//metal ion binding	-
Cs3g24520	104.629	162.024	3.56792	7.67058	1.10425	2.5426e-06	1.51294e-05	yes	-	-	-	-	-	-
Cs3g24650	23.1821	7.90317	2.88739	0.989763	-1.54461	0.000253264	0.00106753	yes	Cs3g24650	ovate-like protein [Nicotiana tabacum]	-	GO:0016020//membrane	-	GO:0006351//transcription, DNA-templated
Cs3g24810	13.7959	5.61266	1.08268	0.437916	-1.30587	0.00948328	0.0281302	yes	Cs3g24810	Leucine carboxyl methyltransferase [Theobroma cacao]	-	-	GO:0016741	GO:0008152//metabolic process
Cs3g25000	298.563	122.129	33.6715	13.7807	-1.28887	2.30968e-28	7.20046e-27	yes	-	-	-	-	-	-
Cs3g25130	210.53	105.647	18.5297	9.25009	-1.0023	3.65132e-15	5.36208e-14	yes	-	-	-	-	-	-
Cs3g25470	23.9584	58.0797	1.56836	3.79344	1.27425	3.51422e-07	2.37222e-06	yes	Cs3g25470	Purple acid phosphatase 12 isoform 1 [Theobroma cacao]	-	GO:0005618//cell wall;GO:0044444//cytoplasmic part	GO:0043169//cation binding;GO:0016791//phosphatase activity	GO:0006796//phosphate-containing compound metabolic process;GO:0009267//cellular response to starvation
Cs3g25570	21.0057	9.03866	1.21012	0.505915	-1.25818	0.00408353	0.0133445	yes	-	-	-	-	-	-
Cs3g25730	252.694	520.193	16.8264	35.2926	1.06864	8.96425e-28	2.73037e-26	yes	Cs3g25730	galactose oxidase [Ziziphus jujuba]	-	-	GO:0016899//oxidoreductase activity, acting on the CH-OH group of donors, oxygen as acceptor	GO:0044710
Cs3g25780	49.912	16.5428	3.08488	1.01047	-1.6102	6.78028e-09	5.70783e-08	yes	Cs3g25780	Cytochrome P450 [Theobroma cacao]	-	GO:0043231//intracellular membrane-bounded organelle	GO:0046914//transition metal ion binding;GO:0046906//tetrapyrrole binding;GO:0016709//oxidoreductase activity, acting on paired donors, with incorporation or reduction of molecular oxygen, NAD(P)H as one donor, and incorporation of one atom of oxygen	GO:0009639//response to red or far red light;GO:0042742//defense response to bacterium;GO:0042430;GO:0019761//glucosinolate biosynthetic process;GO:0019752//carboxylic acid metabolic process
Cs3g26090	767.422	2085.18	127.541	351.591	1.46293	1.85e-89	3.64634e-87	yes	Cs3g26090	gast1-like protein [Jatropha curcas]	-	GO:0005618//cell wall	-	GO:0001101//response to acid;GO:0009725//response to hormone
Cs3g26210	89.0949	196.729	3.924	8.65657	1.14147	1.81523e-17	3.15765e-16	yes	-	-	-	-	-	-
Cs3g26440	15.1246	35.0192	1.22259	2.77876	1.18451	0.000132579	0.000591004	yes	-	-	-	-	-	-
Cs3g26520	116.901	41.3683	4.55722	1.62514	-1.48759	3.89027e-13	4.86518e-12	yes	Cs3g26520	Subtilisin-like serine endopeptidase family protein isoform 1 [Theobroma cacao]	-	-	GO:0005515//protein binding;GO:0004175//endopeptidase activity	GO:0016485//protein processing;GO:0044092//negative regulation of molecular function
Cs3g26600	68.6557	150.611	6.23374	13.5846	1.12381	7.87872e-14	1.04431e-12	yes	Cs3g26600	PREDICTED: peroxidase 64-like isoform 1 [Vitis vinifera]	ko01100//Metabolic pathways;ko01110//Biosynthesis of secondary metabolites;ko00940//Phenylpropanoid biosynthesis;ko00360//Phenylalanine metabolism	GO:0005618//cell wall	GO:0003824//catalytic activity;GO:0016209//antioxidant activity;GO:0043169//cation binding;GO:0046906//tetrapyrrole binding	GO:0044710;GO:0006950//response to stress
Cs3g26640	423.703	207.155	22.2246	10.9392	-1.02265	1.58779e-26	4.55168e-25	yes	Cs3g26640	DC1 domain-containing protein isoform 3 [Theobroma cacao]	-	GO:0044444//cytoplasmic part;GO:0044444//cytoplasmic part	GO:0043169//cation binding;GO:0043169//cation binding;GO:0043169//cation binding	GO:0048868//pollen tube development;GO:0010038//response to metal ion;GO:0010769//regulation of cell morphogenesis involved in differentiation;GO:0007165//signal transduction;GO:0048868//pollen tube development;GO:0010038//response to metal ion;GO:0010769//regulation of cell morphogenesis involved in differentiation;GO:0007165//signal transduction;GO:0048868//pollen tube development;GO:0042221//r…
Cs3g26680	309.478	670.902	27.166	58.3763	1.10358	8.24404e-36	3.51721e-34	yes	-	-	-	-	-	-
Cs3g26960	88.29	15.2191	3.92094	0.68067	-2.52617	4.11442e-23	1.00744e-21	yes	Cs3g26960	PREDICTED: neutral ceramidase-like [Vitis vinifera]	-	GO:0005911//cell-cell junction	-	-
Cs3g27010	1165.34	2877.93	59.2482	147.103	1.31198	6.73085e-113	2.2295e-110	yes	Cs3g27010	OPC-8:0 CoA ligase1 isoform 1 [Theobroma cacao]	ko01100//Metabolic pathways;ko00592//alpha-Linolenic acid metabolism	-	GO:0016703;GO:0016405//CoA-ligase activity	GO:0006950//response to stress;GO:0009694//jasmonic acid metabolic process
Cs3g27120	124.687	35.3565	9.61734	2.7186	-1.82278	2.27131e-23	5.66024e-22	yes	Cs3g27120	PREDICTED: vinorine synthase-like [Glycine max]	-	-	GO:0016740//transferase activity	-
Cs3g27170	9.78149	24.2156	0.807779	1.9931	1.30299	0.000916498	0.00346341	yes	Cs3g27170	PREDICTED: vinorine synthase-like [Solanum lycopersicum]	-	-	GO:0016413//O-acetyltransferase activity	-
Cs3g27360	46.6739	395.582	1.778	15.0165	3.07822	8.71571e-115	3.05678e-112	yes	-	-	-	-	-	-
Cs3g27630	33.8398	9.03866	2.91343	0.782185	-1.89713	5.33218e-08	4.05249e-07	yes	Cs3g27630	NAC domain transcriptional regulator superfamily protein [Theobroma cacao]	-	-	GO:0003676//nucleic acid binding	GO:0006351//transcription, DNA-templated;GO:0010160//formation of organ boundary
Cs3g27780	85.5614	38.6982	6.31649	2.8897	-1.12821	7.92175e-09	6.61273e-08	yes	Cs3g27780	AT-hook motif nuclear localized protein 29 [Arabidopsis thaliana]	-	-	GO:0003677//DNA binding	GO:0009987//cellular process;GO:0050896//response to stimulus;GO:0007275//multicellular organismal development
Cs3g27810	32.9207	194.818	2.79392	16.456	2.55825	1.71318e-49	1.21963e-47	yes	Cs3g27810	PREDICTED: uncharacterized transporter YBR287W-like [Fragaria vesca subsp. vesca]	-	GO:0031224//intrinsic component of membrane	-	GO:0044763
Cs4g01190	45.4309	23.0379	3.50474	1.74222	-1.00838	0.000165373	0.000726199	yes	Cs4g01190	RING/U-box superfamily protein [Theobroma cacao]	-	-	GO:0046872//metal ion binding	-
Cs4g01490	20.0296	46.8965	0.898064	2.10811	1.23106	3.53384e-06	2.06161e-05	yes	Cs4g01490	PREDICTED: NADP-dependent glyceraldehyde-3-phosphate dehydrogenase-like [Glycine max]	ko01100//Metabolic pathways;ko00010//Glycolysis / Gluconeogenesis	-	GO:0016903//oxidoreductase activity, acting on the aldehyde or oxo group of donors;GO:0016903//oxidoreductase activity, acting on the aldehyde or oxo group of donors	GO:0044710;GO:0044710
Cs4g01960	16.4961	44.0384	1.10638	2.96969	1.42446	1.23092e-06	7.65883e-06	yes	Cs4g01960	PREDICTED: uncharacterized LOC101215052 [Cucumis sativus]	-	-	-	GO:0007127//meiosis I;GO:0048229//gametophyte development;GO:0007051//spindle organization;GO:0003006//developmental process involved in reproduction;GO:0007129//synapsis;GO:0048229//gametophyte development
Cs4g02000	0.438128	5.61266	0.0134458	0.169825	3.65882	0.006515	0.0202313	yes	Cs4g02000	cellulose synthase 3 [Eucalyptus urophylla]	-	GO:0031224//intrinsic component of membrane;GO:0009536//plastid	GO:0016759//cellulose synthase activity;GO:0046914//transition metal ion binding	GO:0030243//cellulose metabolic process;GO:0010395;GO:0009832//plant-type cell wall biogenesis
Cs4g02070	69.4749	20.7052	2.52293	0.740916	-1.76772	1.29793e-13	1.6878e-12	yes	Cs4g02070	Leucine-rich receptor-like protein kinase family protein [Theobroma cacao]	-	GO:0031224//intrinsic component of membrane	GO:0004672//protein kinase activity;GO:0016628//oxidoreductase activity, acting on the CH-CH group of donors, NAD or NADP as acceptor;GO:0032550	GO:0006796//phosphate-containing compound metabolic process;GO:0006464//cellular protein modification process;GO:0044710
Cs4g02210	46.9694	9.52207	4.49197	0.905612	-2.31038	2.70647e-09	2.36781e-08	yes	Cs4g02210	AP2 domain-containing transcription factor [Theobroma cacao]	-	-	GO:0001071//nucleic acid binding transcription factor activity	GO:0010556;GO:0006351//transcription, DNA-templated;GO:0050896//response to stimulus
Cs4g02530	20.9629	6.05389	3.35029	0.969875	-1.78842	5.223e-05	0.000251136	yes	Cs4g02530	Tetraspanin8 [Theobroma cacao]	-	GO:0016020//membrane	-	-
Cs4g02550	2.2477	22.3663	0.264559	2.5867	3.28945	3.95826e-09	3.41042e-08	yes	-	-	-	-	-	-
Cs4g02570	189.948	576.457	13.0077	39.0984	1.58774	1.17583e-50	8.52353e-49	yes	-	-	-	-	-	-
Cs4g02680	32.4969	15.6603	4.89367	2.3821	-1.03868	0.000677033	0.00263819	yes	-	-	-	-	-	-
Cs4g02690	2772.89	1181.19	699.306	298.377	-1.22879	3.40318e-86	6.19561e-84	yes	-	-	-	-	-	-
Cs4g02730	302.111	660.218	10.0497	21.5903	1.10323	2.70118e-24	6.97945e-23	yes	Cs4g02730	trehalose-6-phosphate synthase [Camellia sinensis]	-	GO:0043231//intracellular membrane-bounded organelle;GO:0044444//cytoplasmic part;GO:0043231//intracellular membrane-bounded organelle;GO:0044444//cytoplasmic part;GO:0043231//intracellular membrane-bounded organelle;GO:0044444//cytoplasmic part	GO:0035251//UDP-glucosyltransferase activity;GO:0019203//carbohydrate phosphatase activity;GO:0035251//UDP-glucosyltransferase activity;GO:0019203//carbohydrate phosphatase activity;GO:0035251//UDP-glucosyltransferase activity;GO:0019203//carbohydrate phosphatase activity	GO:0006796//phosphate-containing compound metabolic process;GO:0005991//trehalose metabolic process;GO:0006796//phosphate-containing compound metabolic process;GO:0005991//trehalose metabolic process;GO:0006796//phosphate-containing compound metabolic process;GO:0005991//trehalose metabolic process
Cs4g02850	8.948	23.6478	0.337763	0.885938	1.39119	0.00042628	0.00172897	yes	Cs4g02850	PREDICTED: glutamate receptor 2.7-like [Cucumis sativus]	-	-	GO:0005215//transporter activity	GO:0044763;GO:0006810//transport
Cs4g02870	346.804	165.768	40.5342	19.0892	-1.08638	1.54309e-18	2.92073e-17	yes	Cs4g02870	PREDICTED: protein GLUTAMINE DUMPER 1-like [Cucumis sativus]	-	GO:0043231//intracellular membrane-bounded organelle	-	GO:0065007//biological regulation;GO:0051704
Cs4g02880	22.3629	8.07185	2.09822	0.755124	-1.47438	0.000778861	0.00299211	yes	Cs4g02880	LRR receptor-like serine/threonine-protein kinase [Theobroma cacao]	-	GO:0005911//cell-cell junction;GO:0016020//membrane	GO:0004674//protein serine/threonine kinase activity;GO:0032550	GO:0006468//protein phosphorylation
Cs4g02890	62.365	22.9957	8.75361	3.20105	-1.45133	2.74705e-09	2.40155e-08	yes	-	-	-	-	-	-
Cs4g02910	1262.71	587.374	90.7546	42.7031	-1.08763	4.16098e-58	3.93791e-56	yes	Cs4g02910	CONSTANS-like protein [Litchi chinensis]	-	GO:0044464	GO:0046914//transition metal ion binding	-
Cs4g02970	254.618	122.528	33.1529	16.0799	-1.04388	4.26895e-19	8.3451e-18	yes	Cs4g02970	CAP [Theobroma cacao]	-	GO:0043231//intracellular membrane-bounded organelle	-	-
Cs4g02980	8.05752	24.2578	1.64944	5.0308	1.60881	5.8355e-05	0.000277885	yes	Cs4g02980	PREDICTED: pathogenesis-related protein PR-1-like [Fragaria vesca subsp. vesca]	-	-	-	GO:0050896//response to stimulus
Cs4g03250	56.5695	26.1913	8.67763	3.93737	-1.14007	2.46483e-06	1.46996e-05	yes	Cs4g03250	Nicotianamine synthase 4 [Theobroma cacao]	-	-	GO:0016765//transferase activity, transferring alkyl or aryl (other than methyl) groups	GO:0070887//cellular response to chemical stimulus;GO:0010038//response to metal ion;GO:0044763;GO:0048856//anatomical structure development;GO:0044767;GO:0018130;GO:0044707
Cs4g03270	29.3729	10.3007	4.42331	1.52982	-1.53176	5.81708e-05	0.000277131	yes	Cs4g03270	Nicotianamine synthase 4 [Theobroma cacao]	-	-	GO:0016765//transferase activity, transferring alkyl or aryl (other than methyl) groups	GO:0070887//cellular response to chemical stimulus;GO:0010038//response to metal ion;GO:0044763;GO:0048856//anatomical structure development;GO:0044767;GO:0018130;GO:0044707
Cs4g03300	10.672	3.51035	1.69544	0.550258	-1.62348	0.012548	0.035908	yes	Cs4g03300	Nicotianamine synthase 4 [Theobroma cacao]	-	-	GO:0016765//transferase activity, transferring alkyl or aryl (other than methyl) groups	GO:0070887//cellular response to chemical stimulus;GO:0010038//response to metal ion;GO:0044763;GO:0048856//anatomical structure development;GO:0044767;GO:0018130;GO:0044707
Cs4g03740	406.935	901.413	37.3138	82.433	1.14351	2.68631e-47	1.75523e-45	yes	Cs4g03740	PREDICTED: peroxidase 45-like [Fragaria vesca subsp. vesca]	ko01100//Metabolic pathways;ko01110//Biosynthesis of secondary metabolites;ko00940//Phenylpropanoid biosynthesis;ko00360//Phenylalanine metabolism	-	GO:0003824//catalytic activity;GO:0016209//antioxidant activity;GO:0043169//cation binding;GO:0046906//tetrapyrrole binding	GO:0044710;GO:0006950//response to stress
Cs4g03870	302.101	63.2285	10.3337	2.16189	-2.25699	1.62044e-56	1.45285e-54	yes	Cs4g03870	Cadmium/zinc-transporting ATPase 3 isoform 1 [Theobroma cacao]	-	GO:0031224//intrinsic component of membrane;GO:0044437;GO:0005911//cell-cell junction	GO:0043169//cation binding;GO:0032550;GO:0019829//cation-transporting ATPase activity;GO:0046915//transition metal ion transmembrane transporter activity	GO:0010038//response to metal ion;GO:0006829//zinc ion transport;GO:0015691//cadmium ion transport;GO:0072507//divalent inorganic cation homeostasis
Cs4g03960	10.2482	3.02694	1.33662	0.391929	-1.76993	0.00936052	0.0278283	yes	-	-	-	-	-	-
Cs4g04150	146.412	62.745	6.30192	2.81002	-1.16521	2.44186e-15	3.63293e-14	yes	-	-	-	-	-	-
Cs4g04330	14.234	4.51933	1.15301	0.360706	-1.67652	0.00256587	0.00885963	yes	Cs4g04330	Leucine-rich repeat transmembrane protein kinase [Theobroma cacao]	-	GO:0043231//intracellular membrane-bounded organelle	GO:0004713//protein tyrosine kinase activity;GO:0032550	GO:0006468//protein phosphorylation
Cs4g04420	492.316	1770.02	32.1823	115.475	1.84325	2.42742e-169	2.14413e-166	yes	Cs4g04420	PREDICTED: ABC transporter I family member 17 [Vitis vinifera]	-	GO:0016020//membrane;GO:0044437;GO:0016020//membrane;GO:0044437	GO:0032550;GO:0017111//nucleoside-triphosphatase activity;GO:0015114//phosphate ion transmembrane transporter activity;GO:0032550;GO:0017111//nucleoside-triphosphatase activity;GO:0015114//phosphate ion transmembrane transporter activity	GO:0009154//purine ribonucleotide catabolic process;GO:0006817//phosphate ion transport;GO:0009154//purine ribonucleotide catabolic process;GO:0006817//phosphate ion transport
Cs4g04460	99.3289	40.4209	8.72329	3.47029	-1.32982	7.55943e-11	7.70777e-10	yes	Cs4g04460	sodium transporter hkt1-like protein [Populus trichocarpa]	-	-	-	GO:0044765;GO:0006970//response to osmotic stress
Cs4g04530	91.1144	202.445	6.4555	14.3221	1.14964	4.59384e-16	7.25072e-15	yes	Cs4g04530	cinnamate 4-hydroxylase CYP73 [Citrus sinensis]	ko01100//Metabolic pathways;ko01110//Biosynthesis of secondary metabolites;ko00940//Phenylpropanoid biosynthesis;ko00360//Phenylalanine metabolism;ko00941//Flavonoid biosynthesis;ko00945//Stilbenoid, diarylheptanoid and gingerol biosynthesis	GO:0005618//cell wall;GO:0031224//intrinsic component of membrane;GO:0044437;GO:0005911//cell-cell junction	GO:0046906//tetrapyrrole binding;GO:0046914//transition metal ion binding;GO:0005515//protein binding;GO:0016709//oxidoreductase activity, acting on paired donors, with incorporation or reduction of molecular oxygen, NAD(P)H as one donor, and incorporation of one atom of oxygen	GO:0009628//response to abiotic stimulus;GO:0048229//gametophyte development;GO:0009698//phenylpropanoid metabolic process
Cs4g04550	4378.43	1378.52	361.699	112.873	-1.68009	2.57717e-203	3.41461e-200	yes	-	-	-	-	-	-
Cs4g04630	36.8924	14.0414	1.61888	0.61315	-1.40069	7.0986e-06	3.95016e-05	yes	Cs4g04630	PREDICTED: cycloartenol synthase-like [Fragaria vesca subsp. vesca]	ko01100//Metabolic pathways;ko01110//Biosynthesis of secondary metabolites;ko00100//Steroid biosynthesis	GO:0043231//intracellular membrane-bounded organelle	GO:0031559//oxidosqualene cyclase activity	GO:0009668;GO:0048229//gametophyte development
Cs4g04640	26.3203	5.0449	1.90078	0.363245	-2.38757	4.53182e-08	3.46965e-07	yes	Cs4g04640	squalene epoxidase 1 protein [Azadirachta indica]	ko01100//Metabolic pathways;ko01110//Biosynthesis of secondary metabolites;ko00909//Sesquiterpenoid biosynthesis	GO:0031224//intrinsic component of membrane	GO:0016709//oxidoreductase activity, acting on paired donors, with incorporation or reduction of molecular oxygen, NAD(P)H as one donor, and incorporation of one atom of oxygen;GO:0000166//nucleotide binding	GO:0006694//steroid biosynthetic process;GO:0006950//response to stress;GO:0001101//response to acid
Cs4g04690	3.09543	10.132	0.937743	3.10378	1.72676	0.00936052	0.0278283	yes	-	-	-	-	-	-
Cs4g04750	77.9278	168.351	2.54571	5.4829	1.10687	2.38743e-14	3.31419e-13	yes	-	-	-	-	-	-
Cs4g04780	1.78104	8.07185	0.118952	0.54243	2.18906	0.0118227	0.0341025	yes	Cs4g04780	PREDICTED: hydroxycinnamoyl-Coenzyme A shikimate/quinate hydroxycinnamoyltransferase-like [Glycine max]	ko01110//Biosynthesis of secondary metabolites;ko00940//Phenylpropanoid biosynthesis;ko00941//Flavonoid biosynthesis;ko00945//Stilbenoid, diarylheptanoid and gingerol biosynthesis	-	GO:0016747//transferase activity, transferring acyl groups other than amino-acyl groups	GO:0008152//metabolic process
Cs4g04910	316.702	152.567	18.4776	8.91508	-1.05146	5.85009e-20	1.20587e-18	yes	Cs4g04910	MFS [Gossypium hirsutum]	-	GO:0016020//membrane;GO:0016020//membrane	GO:0005215//transporter activity;GO:0005215//transporter activity	GO:0044765;GO:0071702;GO:0044765;GO:0071702
Cs4g05200	784.549	2295.12	29.4831	85.6059	1.53782	1.27047e-142	7.57485e-140	yes	Cs4g05200	arogenate dehydrogenase [Populus trichocarpa]	ko01100//Metabolic pathways;ko00400//Phenylalanine, tyrosine and tryptophan biosynthesis	-	GO:0016628//oxidoreductase activity, acting on the CH-CH group of donors, NAD or NADP as acceptor	GO:0006570//tyrosine metabolic process
Cs4g05250	103.753	261.849	5.48214	13.8082	1.33272	4.91385e-26	1.36745e-24	yes	Cs4g05250	Monogalactosyldiacylglycerol synthase 2 [Theobroma cacao]	ko01100//Metabolic pathways;ko00561//Glycerolipid metabolism	-	GO:0005488//binding;GO:0016757//transferase activity, transferring glycosyl groups	GO:0032787//monocarboxylic acid metabolic process;GO:0006664//glycolipid metabolic process;GO:0030258//lipid modification;GO:0009267//cellular response to starvation
Cs4g05470	5177.35	11553.8	420.765	934.412	1.15104	1.7513e-106	5.03215e-104	yes	Cs4g05470	PREDICTED: repetitive proline-rich cell wall protein 1 [Vitis vinifera]	-	GO:0009507//chloroplast;GO:0009507//chloroplast	-	-
Cs4g05590	33.4016	67.5174	2.23759	4.54971	1.02383	2.07907e-06	1.25624e-05	yes	Cs4g05590	PREDICTED: eukaryotic initiation factor 4A-15-like isoform 1 [Glycine max]	ko03013//RNA transport	GO:0005911//cell-cell junction;GO:0016020//membrane;GO:0005618//cell wall;GO:0044437	GO:0032550;GO:0008135//translation factor activity, nucleic acid binding;GO:0042623//ATPase activity, coupled	GO:0006412//translation;GO:0010038//response to metal ion;GO:0009154//purine ribonucleotide catabolic process
Cs4g05660	287.315	946.016	13.7151	44.8054	1.70791	3.44203e-93	7.5311e-91	yes	Cs4g05660	salt responsive protein 2 [Solanum lycopersicum]	-	GO:0016020//membrane;GO:0044437;GO:0009536//plastid	GO:0004672//protein kinase activity;GO:0032550	GO:0050896//response to stimulus;GO:0006796//phosphate-containing compound metabolic process;GO:0006464//cellular protein modification process
Cs4g05950	18.277	4.43498	1.69028	0.412229	-2.03574	4.20608e-05	0.000205681	yes	-	-	-	-	-	-
Cs4g05990	56.2313	7.58845	4.51945	0.6125	-2.88337	4.94053e-17	8.35059e-16	yes	Cs4g05990	serine/threonine-protein kinase [Citrus unshiu]	-	-	GO:0032550;GO:0004702//receptor signaling protein serine/threonine kinase activity	GO:0035556//intracellular signal transduction;GO:0032147//activation of protein kinase activity
Cs4g06430	1.32865	10.5732	0.0741931	0.597057	3.00851	0.000277413	0.00116254	yes	Cs4g06430	fiddlehead-like protein [Gossypium hirsutum]	-	GO:0043231//intracellular membrane-bounded organelle	GO:0016746//transferase activity, transferring acyl groups	GO:0009314//response to radiation;GO:0006950//response to stress;GO:0006631//fatty acid metabolic process
Cs4g06450	467.21	230.55	10.3642	5.05234	-1.03658	3.60166e-27	1.05783e-25	yes	-	-	-	-	-	-
Cs4g06460	232.736	63.5237	10.2472	2.78184	-1.88113	3.72623e-41	1.94883e-39	yes	Cs4g06460	Eukaryotic initiation factor 4F subunit p150 isoform 1 [Theobroma cacao]	-	GO:0009536//plastid	-	-
Cs4g06470	100.558	16.228	42.5557	6.74989	-2.65642	4.1221e-30	1.36539e-28	yes	Cs4g06470	Acyl carrier protein 1 [Theobroma cacao]	-	GO:0009532//plastid stroma	GO:0044620;GO:0003824//catalytic activity	GO:0006631//fatty acid metabolic process
Cs4g06500	61.4175	22.9957	3.8883	1.4358	-1.43728	4.64424e-09	3.97847e-08	yes	Cs4g06500	F-box family protein isoform 1 [Theobroma cacao]	-	-	GO:0003824//catalytic activity	-
Cs4g06810	226.545	54.2124	22.5901	5.3547	-2.07681	2.50043e-44	1.46518e-42	yes	Cs4g06810	PREDICTED: GDSL esterase/lipase 5 [Vitis vinifera]	-	-	GO:0016787//hydrolase activity	GO:0044238
Cs4g06970	458.553	1011.88	38.354	84.7793	1.14433	8.04462e-34	3.17475e-32	yes	-	-	-	-	-	-
Cs4g06990	35.6351	14.6513	1.63718	0.673434	-1.2816	3.23268e-05	0.000160952	yes	-	-	-	-	-	-
Cs4g07330	1.34292	7.54628	0.295772	1.64764	2.47784	0.00754084	0.0230418	yes	Cs4g07330	Chloroplast, high sulfur B2-like protein [Theobroma cacao]	-	GO:0031234//extrinsic component of cytoplasmic side of plasma membrane	GO:0060089	GO:0007166//cell surface receptor signaling pathway;GO:0001101//response to acid
Cs4g07630	14.2912	5.08709	0.590142	0.207085	-1.51084	0.00375025	0.0124015	yes	Cs4g07630	tapetum-specific zinc finger protein 1 [Petunia x hybrida]	-	-	GO:0005488//binding	-
Cs4g07650	10.2482	2.58572	1.2991	0.326225	-1.99357	0.0040799	0.0133345	yes	Cs4g07650	PREDICTED: photosystem I reaction center subunit V, chloroplastic-like [Fragaria vesca subsp. vesca]	ko01100//Metabolic pathways;ko00195//Photosynthesis	GO:0009522//photosystem I;GO:0009526//plastid envelope;GO:0031976	GO:0046906//tetrapyrrole binding	GO:0009767//photosynthetic electron transport chain;GO:0031647//regulation of protein stability;GO:0042548//regulation of photosynthesis, light reaction;GO:0006740//NADPH regeneration
Cs4g07780	13.7531	29.2183	0.69364	1.4869	1.10005	0.00160986	0.00578042	yes	Cs4g07780	PREDICTED: transcription repressor MYB4 [Vitis vinifera]	-	GO:0043231//intracellular membrane-bounded organelle	GO:0003677//DNA binding	GO:0003006//developmental process involved in reproduction;GO:0000904//cell morphogenesis involved in differentiation
Cs4g07790	232.964	109.853	14.548	6.44433	-1.17471	8.67107e-18	1.53981e-16	yes	Cs4g07790	Amino acid permease isoform 2 [Theobroma cacao]	-	GO:0031224//intrinsic component of membrane;GO:0031224//intrinsic component of membrane;GO:0031224//intrinsic component of membrane	GO:0046943//carboxylic acid transmembrane transporter activity;GO:0015171//amino acid transmembrane transporter activity	GO:0006865//amino acid transport;GO:0006865//amino acid transport
Cs4g07810	22.2773	10.132	4.77576	2.16937	-1.13845	0.00263122	0.0090473	yes	Cs4g07810	amino acid permease [Populus trichocarpa]	-	GO:0031224//intrinsic component of membrane	-	-
Cs4g08610	16.1435	37.9423	0.954974	2.24411	1.23261	0.000220899	0.000942604	yes	-	-	-	-	-	-
Cs4g08770	168.814	350.198	7.3605	15.3262	1.05812	4.59729e-19	8.94296e-18	yes	-	-	-	-	-	-
Cs4g08780	579.249	251.931	54.9194	24.02	-1.19308	1.76407e-39	8.76487e-38	yes	-	-	-	-	-	-
Cs4g08960	13.3721	5.61266	0.225129	0.094037	-1.25945	0.0138633	0.0391598	yes	-	-	-	-	-	-
Cs4g08990	237.118	589.621	16.5856	41.184	1.31215	8.89415e-48	6.00897e-46	yes	-	-	-	-	-	-
Cs4g09010	7130.14	3221.34	383.128	171.65	-1.15836	3.03977e-105	8.33282e-103	yes	-	-	-	-	-	-
Cs4g09020	168.833	348.18	11.4796	23.4733	1.03194	1.09474e-22	2.61345e-21	yes	-	-	-	-	-	-
Cs4g09090	48.5406	226.158	3.38028	15.6367	2.20973	7.27734e-51	5.32384e-49	yes	-	-	-	-	-	-
Cs4g09110	20.0438	2.01796	1.25856	0.124938	-3.3325	1.71146e-08	1.3757e-07	yes	-	-	-	-	-	-
Cs4g09340	24.1012	7.46192	1.2621	0.387064	-1.70518	6.0161e-05	0.000285585	yes	-	-	-	-	-	-
Cs4g09470	7.95762	21.7564	0.584485	1.5803	1.43496	0.000543076	0.0021572	yes	-	-	-	-	-	-
Cs4g09630	14.6722	0.966805	5.07345	0.336037	-3.91627	4.63821e-07	3.06758e-06	yes	-	-	-	-	-	-
Cs4g09810	485.901	240.998	75.6714	37.4879	-1.01332	6.4376e-27	1.86776e-25	yes	-	-	-	-	-	-
Cs4g09840	2694.24	1201.63	337.823	150.314	-1.16829	1.59263e-76	2.4505e-74	yes	-	-	-	-	-	-
Cs4g09890	21.3583	48.535	0.954703	2.14429	1.16738	1.95763e-05	0.000101296	yes	-	-	-	-	-	-
Cs4g09970	11.9578	4.47715	1.31012	0.498978	-1.39265	0.0172336	0.047307	yes	-	-	-	-	-	-
Cs4g09980	10.1911	30.2694	4.22009	12.573	1.57498	5.93861e-06	3.34427e-05	yes	-	-	-	-	-	-
Cs4g09990	2.23344	9.4799	1.19964	5.05746	2.07581	0.00265749	0.00912321	yes	-	-	-	-	-	-
Cs4g10020	14.2484	32.4756	0.772647	1.76103	1.18853	0.000309474	0.00128762	yes	-	-	-	-	-	-
Cs4g10150	9.82425	1.00898	0.727011	0.07422	-3.2921	0.000122532	0.000549091	yes	-	-	-	-	-	-
Cs4g10240	17.0198	59.3612	1.60132	5.61226	1.80932	3.60842e-11	3.77941e-10	yes	-	-	-	-	-	-
Cs4g10375	32.1872	67.034	17.3276	35.9504	1.05294	4.89789e-06	2.79449e-05	yes	-	-	-	-	-	-
Cs4g10815	276.738	119.416	17.9118	7.64787	-1.22778	1.76451e-24	4.58408e-23	yes	-	-	-	-	-	-
Cs4g11010	109.138	223.319	20.626	42.636	1.0476	2.6653e-16	4.2747e-15	yes	-	-	-	-	-	-
Cs4g11090	3037.09	998.26	159.392	52.3394	-1.6066	1.98863e-159	1.43718e-156	yes	-	-	-	-	-	-
Cs4g11230	152.745	65.4995	3.74456	1.59863	-1.22796	6.72522e-16	1.04693e-14	yes	-	-	-	-	-	-
Cs4g11610	0.90479	7.41976	0.0357459	0.29271	3.03362	0.00351419	0.0117069	yes	Cs4g11610	S-locus lectin protein kinase family protein [Theobroma cacao]	-	-	GO:0004672//protein kinase activity;GO:0097159//organic cyclic compound binding;GO:1901363;GO:0036094//small molecule binding	GO:0006468//protein phosphorylation;GO:0007154//cell communication
Cs4g11670	23.1821	7.0207	0.892216	0.269163	-1.72891	4.23625e-05	0.000206987	yes	Cs4g11670	PREDICTED: G-type lectin S-receptor-like serine/threonine-protein kinase At4g27290-like [Vitis vinifera]	-	-	GO:0036094//small molecule binding;GO:0004672//protein kinase activity;GO:1901363;GO:0097159//organic cyclic compound binding	GO:0006796//phosphate-containing compound metabolic process
Cs4g11760	23.1964	9.9633	0.784304	0.334217	-1.23063	0.00218243	0.00763737	yes	Cs4g11760	S-locus lectin protein kinase family protein [Theobroma cacao]	-	-	GO:0036094//small molecule binding;GO:0004672//protein kinase activity;GO:1901363;GO:0097159//organic cyclic compound binding	GO:0006796//phosphate-containing compound metabolic process
Cs4g12050	222.901	75.294	15.7059	5.26771	-1.57606	1.15777e-24	3.051e-23	yes	Cs4g12050	PREDICTED: (-)-germacrene D synthase [Vitis vinifera]	-	-	GO:0016838//carbon-oxygen lyase activity, acting on phosphates	-
Cs4g12060	19.5772	9.16517	1.75758	0.81581	-1.10728	0.00751799	0.0229867	yes	Cs4g12060	5-epi-aristolochene synthase [Nicotiana tabacum]	-	-	GO:0046872//metal ion binding;GO:0010334//sesquiterpene synthase activity	GO:0051762//sesquiterpene biosynthetic process
Cs4g12405	5.78126	0.483403	2.47397	0.109068	-4.50353	0.00341908	0.0114256	yes	-	-	-	-	-	-
Cs4g12540	50.1932	11.4979	4.9912	1.14653	-2.12211	1.42075e-11	1.53458e-10	yes	Cs4g12540	2-oxoglutarate and Fe(II)-dependent oxygenase superfamily protein [Theobroma cacao]	-	-	GO:0016706//oxidoreductase activity, acting on paired donors, with incorporation or reduction of molecular oxygen, 2-oxoglutarate as one donor, and incorporation of one atom each of oxygen into both donors	GO:0051553;GO:0010039//response to iron ion;GO:0034614//cellular response to reactive oxygen species;GO:0009723//response to ethylene
Cs4g13070	2158.66	4788.57	97.6646	214.355	1.13409	8.60398e-88	1.61572e-85	yes	Cs4g13070	6-phosphofructokinase 3 [Theobroma cacao]	ko01100//Metabolic pathways;ko01110//Biosynthesis of secondary metabolites;ko00010//Glycolysis / Gluconeogenesis;ko00052//Galactose metabolism;ko00051//Fructose and mannose metabolism;ko00030//Pentose phosphate pathway	GO:0044445;GO:0044445;GO:0044445	GO:0008443//phosphofructokinase activity;GO:0032550;GO:0008443//phosphofructokinase activity;GO:0032550;GO:0008443//phosphofructokinase activity;GO:0032550	GO:0016310//phosphorylation;GO:0006091//generation of precursor metabolites and energy;GO:0016310//phosphorylation;GO:0006091//generation of precursor metabolites and energy;GO:0016310//phosphorylation;GO:0006091//generation of precursor metabolites and energy
Cs4g13120	353.808	176.569	27.1288	13.4793	-1.00908	2.74619e-17	4.72198e-16	yes	Cs4g13120	Myo-inositol oxygenase 2 isoform 1 [Theobroma cacao]	ko00562//Inositol phosphate metabolism;ko00053//Ascorbate and aldarate metabolism	GO:0044424	GO:0046914//transition metal ion binding;GO:0016701//oxidoreductase activity, acting on single donors with incorporation of molecular oxygen	GO:0048646//anatomical structure formation involved in morphogenesis;GO:0006020//inositol metabolic process
Cs4g13413	3.56209	12.0235	0.594205	1.6822	1.50132	0.00332964	0.0111773	yes	-	-	-	-	-	-
Cs4g13870	246.631	892.702	16.3816	58.9999	1.84864	2.60435e-73	3.63223e-71	yes	Cs4g13870	1-aminocyclopropane-1-carboxylate [Theobroma cacao]	ko01100//Metabolic pathways;ko01110//Biosynthesis of secondary metabolites;ko00270//Cysteine and methionine metabolism	-	GO:0016705//oxidoreductase activity, acting on paired donors, with incorporation or reduction of molecular oxygen;GO:0016641//oxidoreductase activity, acting on the CH-NH2 group of donors, oxygen as acceptor	GO:0070542//response to fatty acid;GO:0010039//response to iron ion;GO:0034614//cellular response to reactive oxygen species;GO:0044710;GO:0009267//cellular response to starvation
Cs4g14610	43.283	90.87	4.18095	8.79016	1.07206	7.87435e-08	5.85032e-07	yes	-	-	-	-	-	-
Cs4g14630	12.0007	63.8384	0.601179	3.19048	2.4079	3.85209e-18	7.05595e-17	yes	Cs4g14630	Calmodulin-binding family protein [Theobroma cacao]	-	GO:0044424	-	GO:0044763
Cs4g14780	16.058	35.0192	3.51605	7.66064	1.12351	0.000375283	0.0015365	yes	Cs4g14780	cystatin-like protein [Citrus x paradisi]	-	GO:0044444//cytoplasmic part	GO:0004866//endopeptidase inhibitor activity	GO:0010466//negative regulation of peptidase activity
Cs4g15280	142.526	487.604	9.88645	33.4753	1.75957	2.7786e-54	2.26941e-52	yes	Cs4g15280	PREDICTED: probable iron/ascorbate oxidoreductase DDB_G0283291-like isoform 2 [Vitis vinifera]	-	-	GO:0046914//transition metal ion binding;GO:0016706//oxidoreductase activity, acting on paired donors, with incorporation or reduction of molecular oxygen, 2-oxoglutarate as one donor, and incorporation of one atom each of oxygen into both donors	GO:0051553
Cs4g15420	77.9278	339.791	1.97856	8.58044	2.1166	9.28618e-53	7.28507e-51	yes	Cs4g15420	multidrug/pheromone exporter, MDR family, ABC transporter family [Populus trichocarpa]	-	GO:0031224//intrinsic component of membrane	GO:0032550;GO:0042626//ATPase activity, coupled to transmembrane movement of substances	GO:0015893//drug transport;GO:0009154//purine ribonucleotide catabolic process
Cs4g15710	2039.85	964.619	407.83	195.158	-1.06333	6.57152e-67	7.68256e-65	yes	-	-	-	-	-	-
Cs4g15820	1370.4	567.742	107.776	44.4192	-1.27879	1.75708e-67	2.10575e-65	yes	Cs4g15820	PREDICTED: heat stress transcription factor C-1-like [Fragaria vesca subsp. vesca]	-	GO:0043231//intracellular membrane-bounded organelle	GO:0003677//DNA binding;GO:0001071//nucleic acid binding transcription factor activity	GO:0006351//transcription, DNA-templated
Cs4g15880	823.593	1920.33	35.2843	81.5179	1.20809	6.12875e-80	9.87599e-78	yes	Cs4g15880	AAA-type ATPase family protein / ankyrin repeat family protein isoform 1 [Theobroma cacao]	-	GO:0009536//plastid;GO:0009536//plastid	GO:0016462//pyrophosphatase activity;GO:0032550;GO:0016462//pyrophosphatase activity;GO:0032550	-
Cs4g15980	3.54782	14.2101	0.137971	0.558309	2.0167	0.000545709	0.00216693	yes	-	-	-	-	-	-
Cs4g16680	11.1101	3.02694	0.597625	0.162759	-1.8765	0.00372187	0.0123213	yes	Cs4g16680	PREDICTED: aldehyde dehydrogenase family 2 member C4-like [Glycine max]	ko00940//Phenylpropanoid biosynthesis	-	GO:0004030//aldehyde dehydrogenase [NAD(P)+] activity;GO:0004030//aldehyde dehydrogenase [NAD(P)+] activity	GO:0009698//phenylpropanoid metabolic process;GO:0009698//phenylpropanoid metabolic process
Cs4g16770	4.02875	312.976	0.225607	17.3345	6.26369	5.64159e-122	2.24244e-119	yes	Cs4g16770	Sulfate transporter 3,5 isoform 1 [Theobroma cacao]	-	GO:0031224//intrinsic component of membrane	GO:0015291//secondary active transmembrane transporter activity;GO:0015103//inorganic anion transmembrane transporter activity	GO:0008272//sulfate transport;GO:0044763
Cs4g16860	412.344	175.648	48.702	20.5463	-1.24511	4.97928e-25	1.32688e-23	yes	Cs4g16860	Alpha/beta-Hydrolases superfamily protein [Theobroma cacao]	-	-	GO:0003824//catalytic activity	-
Cs4g17050	0.438128	5.48614	0.0476389	0.613888	3.68776	0.00634935	0.0197709	yes	Cs4g17050	AUX/IAA transcriptional regulator family protein [Theobroma cacao]	-	-	-	GO:0009987//cellular process
Cs4g17095	17.7962	36.5537	2.45613	5.06487	1.04414	0.000679602	0.00264704	yes	-	-	-	-	-	-
Cs4g17160	38.7163	18.6872	1.95083	0.940055	-1.05327	0.000227888	0.000968441	yes	Cs4g17160	Homeodomain-like superfamily protein [Theobroma cacao]	-	-	GO:0005488//binding	-
Cs4g17220	104.658	48.4733	28.2295	13.2814	-1.0878	3.8755e-10	3.68528e-09	yes	-	-	-	-	-	-
Cs4g17230	218.107	83.7455	66.5439	25.6053	-1.37787	1.51559e-25	4.13851e-24	yes	-	-	-	-	-	-
Cs4g17300	72.4848	181.679	10.9469	27.1349	1.30962	2.48267e-20	5.21208e-19	yes	-	-	-	-	-	-
Cs4g17490	123.33	521.053	20.4132	85.3576	2.06402	4.33735e-88	8.34204e-86	yes	Cs4g17490	Early nodulin-93 isoform 1 [Theobroma cacao]	-	GO:0031224//intrinsic component of membrane	-	GO:0044403//symbiosis, encompassing mutualism through parasitism
Cs4g17570	388.421	161.644	68.9707	29.1151	-1.24421	3.58356e-31	1.26054e-29	yes	-	-	-	-	-	-
Cs4g17870	480.005	1428.48	35.6703	104.892	1.5561	1.45221e-72	1.96783e-70	yes	Cs4g17870	SPX domain gene 2 [Theobroma cacao]	-	-	-	GO:0010647//positive regulation of cell communication;GO:0009267//cellular response to starvation
Cs4g18110	11.5768	23.1644	3.55496	7.21282	1.02073	0.00763257	0.0232893	yes	Cs4g18110	PREDICTED: uncharacterized N-acetyltransferase p20 [Vitis vinifera]	-	-	GO:0016407//acetyltransferase activity	GO:0001101//response to acid
Cs4g18140	6.21938	15.3034	0.968275	2.41569	1.31895	0.00770555	0.0234885	yes	-	-	-	-	-	-
Cs4g18250	20.0582	9.4799	2.14021	1.01395	-1.07776	0.00871967	0.0261448	yes	Cs4g18250	PREDICTED: transcription factor MYB82-like [Cucumis sativus]	-	-	GO:0003676//nucleic acid binding	-
Cs4g18290	15.577	37.2901	0.606625	1.43445	1.24162	2.30852e-05	0.000118095	yes	Cs4g18290	IQ-domain 6 [Theobroma cacao]	-	GO:0043231//intracellular membrane-bounded organelle	GO:0005515//protein binding	GO:0010118//stomatal movement;GO:0010243//response to organonitrogen compound;GO:0000741//karyogamy
Cs4g18450	781.12	226.936	45.4246	13.2685	-1.77546	4.28557e-75	6.38792e-73	yes	Cs4g18450	zinc transporter 4 [Gossypium hirsutum]	-	GO:0031224//intrinsic component of membrane;GO:0044437;GO:0031224//intrinsic component of membrane;GO:0044437	GO:0016628//oxidoreductase activity, acting on the CH-CH group of donors, NAD or NADP as acceptor;GO:0046915//transition metal ion transmembrane transporter activity;GO:0016628//oxidoreductase activity, acting on the CH-CH group of donors, NAD or NADP as acceptor;GO:0046915//transition metal ion transmembrane transporter activity	GO:0051707//response to other organism;GO:0010038//response to metal ion;GO:0044763;GO:0044710;GO:0006829//zinc ion transport;GO:0006826//iron ion transport;GO:0051707//response to other organism;GO:0010038//response to metal ion;GO:0044763;GO:0044710;GO:0006829//zinc ion transport;GO:0006826//iron ion transport
Cs4g18640	0.452394	6.41077	0.0445137	0.616267	3.79123	0.00288285	0.00982748	yes	-	-	-	-	-	-
Cs4g18970	113.886	234.314	9.60831	19.8503	1.04681	2.59491e-17	4.4683e-16	yes	Cs4g18970	PREDICTED: serine/threonine-protein kinase Aurora-1 [Vitis vinifera]	-	GO:0031981//nuclear lumen;GO:0044444//cytoplasmic part;GO:0031981//nuclear lumen;GO:0044444//cytoplasmic part	GO:0032550;GO:0035174//histone serine kinase activity;GO:0032550;GO:0035174//histone serine kinase activity	GO:0035404//histone-serine phosphorylation;GO:0035404//histone-serine phosphorylation
Cs4g19200	1876.79	4551.44	65.1061	158.046	1.27948	3.59543e-128	1.58792e-125	yes	Cs4g19200	NADP-malic enzyme 4 [Theobroma cacao]	ko01100//Metabolic pathways;ko00620//Pyruvate metabolism;ko00710//Carbon fixation in photosynthetic organisms	GO:0030312;GO:0009536//plastid;GO:0044437;GO:0005911//cell-cell junction;GO:0005576//extracellular region;GO:0016020//membrane;GO:0030312;GO:0009536//plastid;GO:0044437;GO:0005911//cell-cell junction;GO:0005576//extracellular region;GO:0016020//membrane;GO:0030312;GO:0009536//plastid;GO:0044437;GO:0005911//cell-cell junction;GO:0005576//extracellular region;GO:0016020//membrane	GO:0046914//transition metal ion binding;GO:0004470//malic enzyme activity;GO:0046983//protein dimerization activity;GO:0000166//nucleotide binding;GO:0016831//carboxy-lyase activity;GO:0046914//transition metal ion binding;GO:0004470//malic enzyme activity;GO:0046983//protein dimerization activity;GO:0000166//nucleotide binding;GO:0016831//carboxy-lyase activity;GO:0046914//transition metal ion …	GO:0010038//response to metal ion;GO:0043648//dicarboxylic acid metabolic process;GO:0051260//protein homooligomerization;GO:0010038//response to metal ion;GO:0043648//dicarboxylic acid metabolic process;GO:0051260//protein homooligomerization;GO:0010038//response to metal ion;GO:0043648//dicarboxylic acid metabolic process;GO:0051260//protein homooligomerization
Cs4g20130	4441.5	1587.3	128.944	46.0162	-1.48653	1.93287e-94	4.30812e-92	yes	Cs4g20130	PREDICTED: RING finger and CHY zinc finger domain-containing protein 1-like [Glycine max]	ko04120//Ubiquitin mediated proteolysis	-	GO:0046914//transition metal ion binding;GO:0046914//transition metal ion binding;GO:0046914//transition metal ion binding;GO:0046914//transition metal ion binding;GO:0046914//transition metal ion binding;GO:0046914//transition metal ion binding;GO:0046914//transition metal ion binding;GO:0046914//transition metal ion binding	-
Cs4g20290	67.2986	154.835	3.28071	7.46337	1.18582	4.65675e-15	6.77188e-14	yes	Cs4g20290	Mitotic-like cyclin 3B from [Theobroma cacao]	-	-	-	GO:0051726//regulation of cell cycle;GO:0051726//regulation of cell cycle
Cs4g20350	124.177	62.0735	15.5034	7.64905	-1.01923	4.11724e-10	3.9027e-09	yes	Cs4g20350	gibberellin 3-oxidase [Populus trichocarpa]	ko01110//Biosynthesis of secondary metabolites;ko00904//Diterpenoid biosynthesis	-	GO:0016706//oxidoreductase activity, acting on paired donors, with incorporation or reduction of molecular oxygen, 2-oxoglutarate as one donor, and incorporation of one atom each of oxygen into both donors	GO:0044710
Cs4g20530	339.803	165.98	25.2807	12.3311	-1.03573	9.36926e-14	1.23179e-12	yes	Cs4g20530	PREDICTED: 6-hydroxynicotinate 3-monooxygenase-like [Cicer arietinum]	-	-	GO:0016491//oxidoreductase activity	GO:0008152//metabolic process
Cs5g01140	340.161	161.23	23.8539	11.3253	-1.07468	3.79689e-15	5.56216e-14	yes	Cs5g01140	AP2/ERF domain-containing transcription factor [Populus trichocarpa]	-	GO:0043231//intracellular membrane-bounded organelle	GO:0003676//nucleic acid binding;GO:0001071//nucleic acid binding transcription factor activity	GO:0006351//transcription, DNA-templated
Cs5g01275	87.4808	176.968	20.8381	42.4766	1.02744	1.61028e-09	1.43887e-08	yes	-	-	-	-	-	-
Cs5g01360	7.95762	25.5814	0.698608	2.26357	1.69604	3.08799e-05	0.000154167	yes	-	-	-	-	-	-
Cs5g01400	12.0577	2.98477	0.740695	0.183585	-2.01243	0.0015038	0.00543726	yes	Cs5g01400	acidic cellulase [Citrus sinensis]	-	-	GO:0004553//hydrolase activity, hydrolyzing O-glycosyl compounds	GO:0044238
Cs5g01410	15.0676	41.2839	1.12493	3.13594	1.47906	8.86896e-07	5.63141e-06	yes	Cs5g01410	PREDICTED: beta-carotene isomerase D27, chloroplastic-like [Cicer arietinum]	-	GO:0009526//plastid envelope;GO:0031976;GO:0009526//plastid envelope;GO:0031976;GO:0009526//plastid envelope;GO:0031976;GO:0009526//plastid envelope;GO:0031976	-	-
Cs5g01440	84.5139	181.026	5.11296	10.8534	1.08591	3.23882e-15	4.78283e-14	yes	Cs5g01440	Alpha/beta-Hydrolases superfamily protein [Theobroma cacao]	-	GO:0031012//extracellular matrix;GO:0031012//extracellular matrix	GO:0003824//catalytic activity;GO:0003824//catalytic activity	GO:0009059//macromolecule biosynthetic process;GO:0009688//abscisic acid biosynthetic process;GO:0006950//response to stress;GO:0009059//macromolecule biosynthetic process;GO:0009688//abscisic acid biosynthetic process;GO:0006950//response to stress
Cs5g01460	2.21917	13.4736	0.134891	0.821589	2.60662	4.10977e-05	0.000201219	yes	Cs5g01460	Glyoxal oxidase-related protein [Theobroma cacao]	-	-	GO:0016899//oxidoreductase activity, acting on the CH-OH group of donors, oxygen as acceptor	GO:0044710
Cs5g01700	284.978	92.3624	20.6757	6.66364	-1.63355	6.60333e-32	2.40432e-30	yes	Cs5g01700	PREDICTED: aluminum-activated malate transporter 10 [Vitis vinifera]	-	-	-	GO:0015740//C4-dicarboxylate transport
Cs5g02020	13.8102	28.1249	3.12005	6.40407	1.03742	0.00299231	0.0101542	yes	-	-	-	-	-	-
Cs5g02490	259.918	569.585	9.03121	19.1965	1.08786	1.11799e-34	4.58913e-33	yes	-	-	-	-	-	-
Cs5g02660	66.0413	27.9368	3.68385	1.54502	-1.2536	1.11736e-06	6.9869e-06	yes	Cs5g02660	Galactose mutarotase-like superfamily protein [Theobroma cacao]	ko01100//Metabolic pathways;ko01110//Biosynthesis of secondary metabolites;ko00010//Glycolysis / Gluconeogenesis	-	GO:0005488//binding;GO:0003824//catalytic activity	GO:0044238
Cs5g03070	781.396	259.639	90.5364	30.6674	-1.56179	1.48387e-63	1.60858e-61	yes	Cs5g03070	Heavy metal transport/detoxification superfamily protein isoform 1 [Theobroma cacao]	-	-	GO:0043169//cation binding;GO:0043169//cation binding;GO:0043169//cation binding	GO:0006812//cation transport;GO:0006812//cation transport;GO:0006812//cation transport
Cs5g03120	75.7229	13.0746	13.3096	2.3038	-2.53038	2.10714e-22	4.96573e-21	yes	Cs5g03120	ammonium transporter [Populus trichocarpa]	-	GO:0031224//intrinsic component of membrane	GO:0015077//monovalent inorganic cation transmembrane transporter activity	GO:0015696//ammonium transport
Cs5g03520	59.9746	20.8934	7.08789	2.44911	-1.5331	3.08994e-08	2.41376e-07	yes	Cs5g03520	2-oxoglutarate-dependent dioxygenase [Populus trichocarpa]	-	-	GO:0016706//oxidoreductase activity, acting on paired donors, with incorporation or reduction of molecular oxygen, 2-oxoglutarate as one donor, and incorporation of one atom each of oxygen into both donors	GO:0044710
Cs5g03640	5.82406	21.1465	3.41	12.2119	1.84044	5.223e-05	0.000251136	yes	-	-	-	-	-	-
Cs5g03650	106.834	46.1602	29.6477	12.7032	-1.22273	7.84153e-12	8.67003e-11	yes	Cs5g03650	Nuclear transcription factor Y subunit C-9 [Theobroma cacao]	-	GO:0044798//nuclear transcription factor complex	GO:0001071//nucleic acid binding transcription factor activity;GO:0003677//DNA binding;GO:0046983//protein dimerization activity	GO:0006351//transcription, DNA-templated
Cs5g03670	8.46709	29.6595	2.44191	8.60289	1.81681	1.40403e-06	8.65934e-06	yes	-	-	-	-	-	-
Cs5g03680	65.3606	155.571	20.0552	48.3379	1.26918	1.4499e-16	2.37328e-15	yes	-	-	-	-	-	-
Cs5g03900	72.656	25.9188	5.53385	1.94249	-1.51038	3.59524e-10	3.42287e-09	yes	Cs5g03900	PREDICTED: LOW QUALITY PROTEIN: glutathione S-transferase U9-like [Vitis vinifera]	-	-	GO:0016740//transferase activity;GO:0016829//lyase activity	-
Cs5g04260	262.294	60.4545	17.4533	4.01293	-2.12077	6.17142e-53	4.8575e-51	yes	Cs5g04260	hypersensitive-induced response protein [Carica papaya]	-	GO:0005911//cell-cell junction;GO:0044437;GO:0005911//cell-cell junction;GO:0044437	GO:0019901//protein kinase binding;GO:0019901//protein kinase binding	GO:0009620//response to fungus
Cs5g04300	613.793	273.645	48.1372	20.4032	-1.23836	2.9935e-39	1.46897e-37	yes	Cs5g04300	Integral membrane HPP family protein [Theobroma cacao]	-	GO:0009528//plastid inner membrane;GO:0009528//plastid inner membrane;GO:0009528//plastid inner membrane;GO:0009528//plastid inner membrane	-	-
Cs5g04320	15.096	37.6892	0.992988	2.48266	1.32204	1.3996e-05	7.42087e-05	yes	Cs5g04320	PREDICTED: probable peptide/nitrate transporter At5g28470-like [Cicer arietinum]	-	-	-	GO:0051234//establishment of localization
Cs5g04420	710.035	285.308	17.2804	6.86965	-1.33083	1.1248e-39	5.64743e-38	yes	-	-	-	-	-	-
Cs5g04690	45.3738	20.264	1.87322	0.832909	-1.16929	1.77873e-05	9.28857e-05	yes	-	-	-	-	-	-
Cs5g04850	83.3565	171.316	4.69842	9.5852	1.02863	2.74281e-13	3.47943e-12	yes	Cs5g04850	DP-E2F-like 1 isoform 1 [Theobroma cacao]	-	GO:0044424	-	GO:0044786//cell cycle DNA replication;GO:0050794//regulation of cellular process;GO:0006351//transcription, DNA-templated
Cs5g04980	555.447	119.923	65.1373	14.2569	-2.19183	5.61645e-86	9.99602e-84	yes	Cs5g04980	PREDICTED: snakin-2-like [Glycine max]	-	GO:0016020//membrane;GO:0016020//membrane	-	GO:0031323//regulation of cellular metabolic process;GO:0006970//response to osmotic stress;GO:0001101//response to acid;GO:0031323//regulation of cellular metabolic process;GO:0006970//response to osmotic stress;GO:0001101//response to acid
Cs5g05040	23.1679	47.7142	1.81417	3.7285	1.03929	0.00157197	0.00565375	yes	-	-	-	-	-	-
Cs5g05130	54.3361	11.6665	3.64038	0.776087	-2.2298	1.41664e-14	2.00388e-13	yes	-	-	-	-	-	-
Cs5g05250	0.438128	6.01171	0.106474	1.47446	3.79162	0.00341908	0.0114256	yes	-	-	-	-	-	-
Cs5g05300	102.596	288.122	8.10882	22.2311	1.45502	1.37611e-21	3.10196e-20	yes	Cs5g05300	PREDICTED: transcription factor bHLH36-like, partial [Vitis vinifera]	-	-	GO:0003676//nucleic acid binding;GO:0005515//protein binding	-
Cs5g05460	482.063	242.935	30.0051	14.9347	-1.00653	3.75161e-21	8.24627e-20	yes	-	-	-	-	-	-
Cs5g05470	172.323	510.207	11.0015	32.3668	1.55681	2.35175e-56	2.09279e-54	yes	-	-	-	-	-	-
Cs5g05650	663.72	1424.38	40.0813	88.931	1.14976	2.68752e-58	2.55357e-56	yes	Cs5g05650	Tryptophan biosynthesis 1 [Theobroma cacao]	ko01100//Metabolic pathways;ko01110//Biosynthesis of secondary metabolites;ko00400//Phenylalanine, tyrosine and tryptophan biosynthesis	GO:0009532//plastid stroma;GO:0009526//plastid envelope;GO:0009532//plastid stroma;GO:0009526//plastid envelope;GO:0009532//plastid stroma;GO:0009526//plastid envelope;GO:0009532//plastid stroma;GO:0009526//plastid envelope;GO:0009532//plastid stroma;GO:0009526//plastid envelope;GO:0009532//plastid stroma;GO:0009526//plastid envelope;GO:0009532//plastid stroma;GO:0009526//plastid envelope	GO:0016763//transferase activity, transferring pentosyl groups;GO:0016763//transferase activity, transferring pentosyl groups;GO:0016763//transferase activity, transferring pentosyl groups;GO:0016763//transferase activity, transferring pentosyl groups;GO:0016763//transferase activity, transferring pentosyl groups;GO:0016763//transferase activity, transferring pentosyl groups;GO:0016763//transfera…	GO:0006568//tryptophan metabolic process;GO:0006568//tryptophan metabolic process;GO:0006568//tryptophan metabolic process;GO:0006568//tryptophan metabolic process;GO:0006568//tryptophan metabolic process;GO:0006568//tryptophan metabolic process;GO:0006568//tryptophan metabolic process
Cs5g05670	8.90522	22.5967	0.287568	0.724819	1.33372	0.000899966	0.00340795	yes	-	-	-	-	-	-
Cs5g05840	1101.44	459.839	34.2456	14.2088	-1.26914	7.91224e-69	1.00372e-66	yes	Cs5g05840	PREDICTED: cell division cycle protein 48 homolog [Glycine max]	ko04141//Protein processing in endoplasmic reticulum	GO:0031981//nuclear lumen;GO:0005911//cell-cell junction;GO:0016020//membrane;GO:0005840//ribosome;GO:0015630//microtubule cytoskeleton;GO:0005576//extracellular region;GO:0030312;GO:0012505//endomembrane system;GO:0031981//nuclear lumen;GO:0005911//cell-cell junction;GO:0016020//membrane;GO:0005840//ribosome;GO:0015630//microtubule cytoskeleton;GO:0005576//extracellular region;GO:0030312;GO:0012…	GO:0032550;GO:0005515//protein binding;GO:0042623//ATPase activity, coupled;GO:0032550;GO:0005515//protein binding;GO:0042623//ATPase activity, coupled;GO:0032550;GO:0005515//protein binding;GO:0042623//ATPase activity, coupled	GO:0009856//pollination;GO:0000904//cell morphogenesis involved in differentiation;GO:0010038//response to metal ion;GO:0009154//purine ribonucleotide catabolic process;GO:0009896;GO:0009856//pollination;GO:0000904//cell morphogenesis involved in differentiation;GO:0010038//response to metal ion;GO:0009154//purine ribonucleotide catabolic process;GO:0009896;GO:0009856//pollination;GO:0000904//cel…
Cs5g05900	86.5375	26.0226	3.21455	0.961313	-1.74154	2.32865e-13	2.97301e-12	yes	Cs5g05900	Raffinose synthase family protein [Theobroma cacao]	-	GO:0009536//plastid	GO:0008378//galactosyltransferase activity	GO:0006950//response to stress;GO:0001101//response to acid
Cs5g05950	11.0673	3.55253	0.938491	0.296625	-1.6617	0.0105735	0.0309523	yes	Cs5g05950	Lateral organ boundaries domain family protein [Theobroma cacao]	-	-	-	GO:0010160//formation of organ boundary;GO:0010160//formation of organ boundary;GO:0010160//formation of organ boundary
Cs5g05965	47.6643	112.838	7.11444	16.7893	1.23872	4.45914e-13	5.54463e-12	yes	-	-	-	-	-	-
Cs5g06230	46.2073	15.6181	2.32064	0.785683	-1.5625	7.45786e-08	5.56516e-07	yes	-	-	-	-	-	-
Cs5g06250	2177.4	1084.38	205.756	102.68	-1.00277	3.99954e-59	3.92531e-57	yes	Cs5g06250	Nitrate transmembrane transporters [Theobroma cacao]	-	-	GO:0015103//inorganic anion transmembrane transporter activity	GO:0006950//response to stress;GO:0001101//response to acid;GO:0015698//inorganic anion transport
Cs5g06320	173.256	84.3555	10.4566	5.01605	-1.0598	2.54649e-13	3.239e-12	yes	Cs5g06320	Cytochrome P450 71A1 [Theobroma cacao]	-	-	GO:0046872//metal ion binding;GO:0016491//oxidoreductase activity	-
Cs5g06360	12.453	4.60368	0.49443	0.181978	-1.442	0.00904787	0.0270303	yes	Cs5g06360	PREDICTED: cytochrome P450 71A1-like [Vitis vinifera]	-	-	GO:0046914//transition metal ion binding;GO:0016491//oxidoreductase activity;GO:0046906//tetrapyrrole binding	GO:0044710
Cs5g06610	52.9361	120.046	1.4354	3.25182	1.17979	6.49372e-12	7.2301e-11	yes	Cs5g06610	AAA-type ATPase family protein isoform 2 [Theobroma cacao]	-	-	GO:0016740//transferase activity;GO:1901363;GO:0097159//organic cyclic compound binding;GO:0016740//transferase activity;GO:1901363;GO:0097159//organic cyclic compound binding;GO:0016740//transferase activity;GO:1901363;GO:0097159//organic cyclic compound binding;GO:0016740//transferase activity;GO:1901363;GO:0097159//organic cyclic compound binding;GO:0036094//small molecule binding;GO:0016779//…	GO:0006260//DNA replication
Cs5g06850	32.1872	152.018	1.93708	9.163	2.24194	1.59086e-33	6.17921e-32	yes	Cs5g06850	GRAS family transcription factor [Citrus trifoliata]	-	-	-	GO:0006351//transcription, DNA-templated
Cs5g06920	340.589	167.322	14.4533	7.12514	-1.02041	1.83425e-22	4.34409e-21	yes	-	-	-	-	-	-
Cs5g06930	23.5917	9.20737	0.864502	0.337216	-1.3582	0.000463924	0.00186579	yes	Cs5g06930	PREDICTED: malate synthase, glyoxysomal-like [Vitis vinifera]	ko01100//Metabolic pathways;ko00620//Pyruvate metabolism;ko00630//Glyoxylate and dicarboxylate metabolism	-	GO:0046912//transferase activity, transferring acyl groups, acyl groups converted into alkyl on transfer	GO:0044262//cellular carbohydrate metabolic process;GO:0009060//aerobic respiration
Cs5g06940	13.7959	28.3975	0.949497	1.90392	1.00373	0.00479821	0.0153952	yes	Cs5g06940	Kinesin-like protein [Medicago truncatula]	-	GO:0043234//protein complex;GO:0044430//cytoskeletal part;GO:0015630//microtubule cytoskeleton	GO:0036094//small molecule binding;GO:1901363;GO:0097159//organic cyclic compound binding	-
Cs5g07230	403.121	1198.57	23.3069	69.5575	1.57745	5.84256e-93	1.26672e-90	yes	Cs5g07230	Cytochrome P450 94A2 [Theobroma cacao]	-	-	GO:0046906//tetrapyrrole binding;GO:0046914//transition metal ion binding;GO:0016712//oxidoreductase activity, acting on paired donors, with incorporation or reduction of molecular oxygen, reduced flavin or flavoprotein as one donor, and incorporation of one atom of oxygen	GO:0009625//response to insect;GO:0032787//monocarboxylic acid metabolic process;GO:0048229//gametophyte development;GO:0048608//reproductive structure development;GO:0006950//response to stress
Cs5g07590	161.623	346.052	11.5321	24.7272	1.10043	1.85548e-15	2.78485e-14	yes	Cs5g07590	Plant snare 11 [Theobroma cacao]	-	GO:0044444//cytoplasmic part;GO:0016020//membrane;GO:0044444//cytoplasmic part;GO:0016020//membrane;GO:0044444//cytoplasmic part;GO:0016020//membrane;GO:0044444//cytoplasmic part;GO:0016020//membrane	-	-
Cs5g07750	19.9725	7.06288	4.44742	1.58853	-1.48527	0.000638199	0.00250171	yes	Cs5g07750	PREDICTED: germin-like protein 9-3 [Vitis vinifera]	-	GO:0043231//intracellular membrane-bounded organelle	-	-
Cs5g07810	30.7587	14.1679	8.5777	3.92409	-1.12823	0.000446906	0.00180587	yes	-	-	-	-	-	-
Cs5g07852	112.206	44.5412	28.2068	11.2336	-1.32823	1.98329e-13	2.53753e-12	yes	Cs5g07852	Expansin-like B1, BETA 3.1,EXLB1 [Theobroma cacao]	-	-	-	GO:0000003//reproduction
Cs5g07854	1692.21	752.976	194.399	87.1933	-1.15673	1.76039e-56	1.57242e-54	yes	Cs5g07854	Expansin-like B1, BETA 3.1,EXLB1 [Theobroma cacao]	-	-	-	GO:0000003//reproduction
Cs5g07856	464.824	162.173	55.0308	19.3162	-1.51043	4.13228e-49	2.89855e-47	yes	Cs5g07856	Expansin-like B1, BETA 3.1,EXLB1 [Theobroma cacao]	-	-	-	GO:0000003//reproduction
Cs5g07980	15.6055	32.3296	1.25331	2.57966	1.04144	0.000677033	0.00263819	yes	Cs5g07980	PREDICTED: anthranilate N-benzoyltransferase protein 2-like [Glycine max]	-	-	GO:0016740//transferase activity	-
Cs5g08140	38.221	99.6165	1.73955	4.46948	1.36139	5.42522e-12	6.08876e-11	yes	Cs5g08140	Kinase-like protein [Medicago truncatula]	-	-	GO:0036094//small molecule binding;GO:0004672//protein kinase activity;GO:1901363;GO:0097159//organic cyclic compound binding	GO:0006796//phosphate-containing compound metabolic process
Cs5g08250	5.4002	17.237	0.352998	1.10789	1.65008	0.00132002	0.00484399	yes	-	-	-	-	-	-
Cs5g08290	24.5108	99.5516	1.24068	4.99073	2.00812	9.67004e-22	2.19221e-20	yes	Cs5g08290	PREDICTED: G-type lectin S-receptor-like serine/threonine-protein kinase RLK1-like [Glycine max]	-	-	GO:0036094//small molecule binding;GO:0004672//protein kinase activity;GO:1901363;GO:0097159//organic cyclic compound binding	GO:0006796//phosphate-containing compound metabolic process
Cs5g08310	8.00042	20.7895	0.355305	0.915716	1.36584	0.000978061	0.00367857	yes	Cs5g08310	PREDICTED: G-type lectin S-receptor-like serine/threonine-protein kinase RLK1-like [Cicer arietinum]	-	-	GO:0004672//protein kinase activity	GO:0009987//cellular process
Cs5g08330	20.8203	53.7486	0.895006	2.28855	1.35447	5.48372e-07	3.59092e-06	yes	Cs5g08330	Kinase-like protein [Medicago truncatula]	-	-	GO:0036094//small molecule binding;GO:0004672//protein kinase activity;GO:1901363;GO:0097159//organic cyclic compound binding	GO:0006796//phosphate-containing compound metabolic process
Cs5g08360	593.255	1176.42	39.3071	79.264	1.01188	1.01227e-45	6.28691e-44	yes	Cs5g08360	AP2/ERF domain-containing transcription factor [Populus trichocarpa]	-	-	-	GO:0050789//regulation of biological process;GO:0006351//transcription, DNA-templated
Cs5g08370	445.18	85.4488	14.3234	2.73509	-2.38872	6.9475e-75	1.01651e-72	yes	Cs5g08370	H(+)-ATPase 11 isoform 1 [Theobroma cacao]	ko00190//Oxidative phosphorylation	GO:0031224//intrinsic component of membrane	GO:0032550;GO:0017111//nucleoside-triphosphatase activity;GO:0043169//cation binding;GO:0008324//cation transmembrane transporter activity	GO:0009152//purine ribonucleotide biosynthetic process;GO:0006970//response to osmotic stress;GO:0009154//purine ribonucleotide catabolic process;GO:0006811//ion transport
Cs5g08710	7289.27	1900.64	1003	265.362	-1.91829	1.64026e-226	3.55623e-223	yes	Cs5g08710	membrane channel protein [Solanum tuberosum]	-	GO:0031224//intrinsic component of membrane;GO:0000325//plant-type vacuole;GO:0009536//plastid	GO:0005275//amine transmembrane transporter activity	GO:0015843//methylammonium transport
Cs5g09050	350.57	711.644	19.13	38.6508	1.01467	1.34293e-35	5.69884e-34	yes	Cs5g09050	Nitrate transporter 1.1 isoform 1 [Theobroma cacao]	-	GO:0031224//intrinsic component of membrane;GO:0031224//intrinsic component of membrane;GO:0031224//intrinsic component of membrane	GO:0015103//inorganic anion transmembrane transporter activity;GO:0015103//inorganic anion transmembrane transporter activity;GO:0015103//inorganic anion transmembrane transporter activity	GO:0015698//inorganic anion transport;GO:0015833//peptide transport;GO:0006950//response to stress;GO:0001101//response to acid;GO:0015698//inorganic anion transport;GO:0015833//peptide transport;GO:0006950//response to stress;GO:0001101//response to acid;GO:0015698//inorganic anion transport;GO:0015833//peptide transport;GO:0006950//response to stress;GO:0001101//response to acid
Cs5g09080	1189.14	2668.97	184.925	405.687	1.13343	1.80208e-66	2.07623e-64	yes	-	-	-	-	-	-
Cs5g09090	264.595	575.288	61.2792	131.75	1.10433	5.52011e-31	1.91351e-29	yes	-	-	-	-	-	-
Cs5g09460	411.278	172.367	24.855	10.4358	-1.252	1.69369e-35	7.12395e-34	yes	Cs5g09460	cytochrome P450 [Populus trichocarpa]	-	-	GO:0046872//metal ion binding;GO:0016705//oxidoreductase activity, acting on paired donors, with incorporation or reduction of molecular oxygen;GO:0004497//monooxygenase activity	-
Cs5g09630	65.4748	32.6442	6.64686	3.27725	-1.02019	3.35975e-06	1.96678e-05	yes	-	-	-	-	-	-
Cs5g09710	103.543	44.5217	7.62918	3.2735	-1.2207	1.5584e-08	1.2603e-07	yes	-	-	-	-	-	-
Cs5g09830	51.5789	24.5724	21.7609	10.4418	-1.05936	1.96842e-05	0.000101767	yes	-	-	-	-	-	-
Cs5g09860	26.306	6.66382	1.88901	0.476373	-1.98747	1.00724e-06	6.34656e-06	yes	-	-	-	-	-	-
Cs5g09870	39.2542	15.5337	2.5476	1.00266	-1.34531	9.60507e-06	5.24311e-05	yes	-	-	-	-	-	-
Cs5g09920	1519.92	261.411	68.1066	11.7966	-2.52942	6.30972e-227	1.5048e-223	yes	-	-	-	-	-	-
Cs5g10000	6.23365	20.663	1.20705	4.07798	1.75636	8.19121e-05	0.000379915	yes	-	-	-	-	-	-
Cs5g10120	675.236	139.324	28.0839	5.81769	-2.27122	7.77343e-105	2.08302e-102	yes	-	-	-	-	-	-
Cs5g10230	9.78149	25.1402	0.668319	1.70808	1.35376	0.000441447	0.00178472	yes	-	-	-	-	-	-
Cs5g10250	4.93354	22.3241	1.05242	4.76054	2.17742	4.1344e-06	2.38802e-05	yes	-	-	-	-	-	-
Cs5g10270	51.6075	294.45	3.51143	19.7678	2.49302	1.38127e-65	1.56867e-63	yes	-	-	-	-	-	-
Cs5g10550	191.205	532.846	19.1403	53.955	1.49515	9.14463e-51	6.6491e-49	yes	-	-	-	-	-	-
Cs5g10770	790.812	266.894	38.6212	13.0298	-1.56758	8.96329e-75	1.30345e-72	yes	-	-	-	-	-	-
Cs5g10820	9.3291	28.4624	0.815411	2.49038	1.61077	4.32138e-05	0.000210973	yes	-	-	-	-	-	-
Cs5g10850	23.1535	8.42874	2.32715	0.860254	-1.43573	0.00036649	0.00150308	yes	-	-	-	-	-	-
Cs5g11310	302.863	764.477	8.42289	21.2058	1.33207	1.16157e-33	4.54882e-32	yes	-	-	-	-	-	-
Cs5g11330	15.577	6.01171	4.11142	1.59937	-1.36213	0.00540726	0.0170989	yes	-	-	-	-	-	-
Cs5g11430	412.454	978.937	20.1077	47.4813	1.23961	5.07154e-59	4.91672e-57	yes	-	-	-	-	-	-
Cs5g11560	124.32	295.125	6.24392	14.9754	1.26207	6.36874e-27	1.85004e-25	yes	-	-	-	-	-	-
Cs5g11580	48.9502	23.8165	19.1419	9.15451	-1.06418	5.05511e-05	0.000243998	yes	-	-	-	-	-	-
Cs5g11840	12.8911	49.1449	0.343749	1.29638	1.91506	1.23019e-10	1.2291e-09	yes	-	-	-	-	-	-
Cs5g11980	97.1239	233.555	4.00894	9.48183	1.24194	6.93943e-21	1.50453e-19	yes	-	-	-	-	-	-
Cs5g12160	1236.57	521.744	67.9764	28.408	-1.25874	1.72365e-68	2.141e-66	yes	-	-	-	-	-	-
Cs5g12300	6.17659	19.9688	0.803161	2.56405	1.67466	0.000315015	0.00130771	yes	-	-	-	-	-	-
Cs5g12400	9.83852	25.7923	0.861882	2.24297	1.37985	0.000248259	0.0010481	yes	-	-	-	-	-	-
Cs5g12430	97.1095	41.6634	9.37328	3.9343	-1.25245	7.98612e-10	7.33954e-09	yes	-	-	-	-	-	-
Cs5g12580	12.4388	2.50136	2.04175	0.410486	-2.3144	0.000325282	0.00134612	yes	-	-	-	-	-	-
Cs5g12710	117.349	241.565	6.52883	13.3795	1.03512	1.01036e-16	1.67566e-15	yes	Cs5g12710	PREDICTED: UDP-N-acetylglucosamine--N-acetylmuramyl-(pentapeptide) pyrophosphoryl-undecaprenol N-acetylglucosamine transferase-like [Vitis vinifera]	ko01100//Metabolic pathways	-	GO:0005488//binding;GO:0008375//acetylglucosaminyltransferase activity;GO:0005488//binding;GO:0008375//acetylglucosaminyltransferase activity	GO:0009226//nucleotide-sugar biosynthetic process;GO:0030258//lipid modification;GO:0009226//nucleotide-sugar biosynthetic process;GO:0030258//lipid modification
Cs5g12800	69.8846	284.068	22.8596	92.4537	2.01593	5.57413e-54	4.52168e-52	yes	-	-	-	-	-	-
Cs5g12880	267.527	101.528	14.7888	5.55698	-1.41213	1.07942e-22	2.57946e-21	yes	Cs5g12880	terpene synthase 1 [Citrus sinensis]	-	-	GO:0046872//metal ion binding;GO:0010334//sesquiterpene synthase activity	GO:0051762//sesquiterpene biosynthetic process
Cs5g12900	170.175	66.528	9.46315	3.67311	-1.36532	2.41428e-17	4.16629e-16	yes	Cs5g12900	terpene synthase 1 [Citrus sinensis]	-	-	GO:0046872//metal ion binding;GO:0010334//sesquiterpene synthase activity;GO:0046872//metal ion binding;GO:0010334//sesquiterpene synthase activity	GO:0051762//sesquiterpene biosynthetic process;GO:0051762//sesquiterpene biosynthetic process
Cs5g12930	79.2564	181.844	4.66364	10.6773	1.19502	3.22431e-13	4.06646e-12	yes	Cs5g12930	PREDICTED: probable receptor-like protein kinase At1g67000-like [Glycine max]	-	-	GO:0005488//binding;GO:0004672//protein kinase activity	GO:0044237//cellular metabolic process
Cs5g13030	306.807	112.331	21.7404	7.90193	-1.4601	7.61554e-33	2.87834e-31	yes	Cs5g13030	PREDICTED: secologanin synthase isoform 1 [Vitis vinifera]	-	-	GO:0046872//metal ion binding;GO:0016491//oxidoreductase activity	-
Cs5g13040	182.19	64.7208	13.4276	4.73978	-1.5023	4.35482e-23	1.06521e-21	yes	Cs5g13040	PREDICTED: secologanin synthase isoform 1 [Vitis vinifera]	-	-	GO:0046872//metal ion binding;GO:0016491//oxidoreductase activity	-
Cs5g13510	45.8119	99.0069	2.73538	5.88326	1.10487	3.0658e-09	2.67043e-08	yes	-	-	-	-	-	-
Cs5g13540	139.417	532.762	4.38981	16.6033	1.91924	1.19882e-79	1.90605e-77	yes	Cs5g13540	Leucine-rich repeat transmembrane protein kinase isoform 1 [Theobroma cacao]	-	-	GO:0004672//protein kinase activity;GO:0032550	GO:0006796//phosphate-containing compound metabolic process;GO:0006464//cellular protein modification process
Cs5g13650	30.83	11.9813	4.90846	1.87311	-1.38984	0.000207489	0.000891767	yes	-	-	-	-	-	-
Cs5g13760	41.1209	7.5041	0.876802	0.158453	-2.4682	9.98304e-10	9.08723e-09	yes	Cs5g13760	PREDICTED: pleiotropic drug resistance protein 3-like [Fragaria vesca subsp. vesca]	-	GO:0005911//cell-cell junction;GO:0016020//membrane	GO:0032550;GO:0017111//nucleoside-triphosphatase activity;GO:0015604//organic phosphonate transmembrane transporter activity	GO:0022622//root system development;GO:0071229//cellular response to acid;GO:0009154//purine ribonucleotide catabolic process;GO:0060918//auxin transport
Cs5g13860	76.4137	7.58845	9.66775	0.944881	-3.35498	3.95388e-26	1.10676e-24	yes	-	-	-	-	-	-
Cs5g13890	706.86	22.7232	78.2674	2.49643	-4.97047	8.68956e-271	2.96053e-267	yes	Cs5g13890	trypsin inhibitor [Murraya koenigii]	-	-	GO:0061135	GO:0010466//negative regulation of peptidase activity
Cs5g13960	77.728	3.02694	20.6983	0.80682	-4.68112	8.25206e-33	3.11398e-31	yes	Cs5g13960	trypsin inhibitor [Murraya koenigii]	-	-	GO:0061135	GO:0010466//negative regulation of peptidase activity
Cs5g13970	16.4961	4.56151	0.831812	0.226757	-1.87511	0.000271989	0.00114081	yes	Cs5g13970	cytochrome P450 [Populus trichocarpa]	-	-	GO:0016491//oxidoreductase activity;GO:0005488//binding	-
Cs5g14090	19.1391	4.43498	0.959713	0.221801	-2.11334	2.49642e-05	0.000126864	yes	Cs5g14090	PREDICTED: cysteine-rich receptor-like protein kinase 10-like [Vitis vinifera]	-	-	GO:0004674//protein serine/threonine kinase activity	GO:0006468//protein phosphorylation;GO:0035556//intracellular signal transduction
Cs5g14480	11.0816	39.8337	1.03402	3.68125	1.83193	7.30551e-09	6.1262e-08	yes	Cs5g14480	gibberellin 2-oxidase [Populus trichocarpa]	ko00904//Diterpenoid biosynthesis	-	GO:0046914//transition metal ion binding;GO:0016705//oxidoreductase activity, acting on paired donors, with incorporation or reduction of molecular oxygen	GO:0044710
Cs5g14940	5.79552	0.52558	0.170811	0.0154749	-3.4644	0.00341908	0.0114256	yes	Cs5g14940	gag-pol polyprotein [Citrus unshiu]	-	-	GO:0003676//nucleic acid binding;GO:0003824//catalytic activity	GO:0006259//DNA metabolic process
Cs5g14970	86.9613	38.5295	5.40629	2.38332	-1.18167	4.12505e-08	3.16838e-07	yes	Cs5g14970	PREDICTED: secologanin synthase-like [Vitis vinifera]	-	-	GO:0046872//metal ion binding;GO:0016491//oxidoreductase activity	-
Cs5g15210	56.9933	23.8165	1.33694	0.555002	-1.26837	2.95335e-07	2.01644e-06	yes	Cs5g15210	PREDICTED: leucine-rich repeat receptor-like serine/threonine-protein kinase At1g17230-like [Vitis vinifera]	-	GO:0031224//intrinsic component of membrane;GO:0043231//intracellular membrane-bounded organelle;GO:0031224//intrinsic component of membrane;GO:0043231//intracellular membrane-bounded organelle	GO:0004672//protein kinase activity;GO:0032550;GO:0004672//protein kinase activity;GO:0032550	GO:0006796//phosphate-containing compound metabolic process;GO:0006464//cellular protein modification process;GO:0006796//phosphate-containing compound metabolic process;GO:0006464//cellular protein modification process
Cs5g15530	6.65752	1.00898	0.293052	0.0442873	-2.72619	0.00738769	0.022626	yes	Cs5g15530	Copalyl diphosphate synthase [Theobroma cacao]	ko01100//Metabolic pathways;ko01110//Biosynthesis of secondary metabolites;ko00904//Diterpenoid biosynthesis	-	GO:0046872//metal ion binding;GO:0016853//isomerase activity;GO:0016829//lyase activity	-
Cs5g15640	2226.31	731.541	70.5135	23.0948	-1.61033	2.11226e-90	4.2691e-88	yes	-	-	-	-	-	-
Cs5g15890	34.7446	16.5849	1.27792	0.598507	-1.09436	0.000470406	0.00189058	yes	Cs5g15890	PREDICTED: mitotic spindle assembly checkpoint protein MAD2B [Vitis vinifera]	-	-	-	GO:0009411//response to UV;GO:0033554//cellular response to stress
Cs5g16230	3.13822	12.0235	0.939115	3.60864	1.94208	0.00143222	0.00521562	yes	-	-	-	-	-	-
Cs5g16510	18.6867	41.2839	0.643846	1.40785	1.1287	3.26342e-05	0.000162347	yes	Cs5g16510	PREDICTED: homeobox-leucine zipper protein HDG11-like [Vitis vinifera]	-	GO:0043231//intracellular membrane-bounded organelle;GO:0043231//intracellular membrane-bounded organelle;GO:0043231//intracellular membrane-bounded organelle	GO:0044212//transcription regulatory region DNA binding;GO:0001071//nucleic acid binding transcription factor activity;GO:0044212//transcription regulatory region DNA binding;GO:0001071//nucleic acid binding transcription factor activity;GO:0044212//transcription regulatory region DNA binding;GO:0001071//nucleic acid binding transcription factor activity	GO:0048437//floral organ development;GO:0006351//transcription, DNA-templated;GO:0000904//cell morphogenesis involved in differentiation;GO:0048437//floral organ development;GO:0006351//transcription, DNA-templated;GO:0000904//cell morphogenesis involved in differentiation;GO:0048437//floral organ development;GO:0006351//transcription, DNA-templated;GO:0000904//cell morphogenesis involved in diff…
Cs5g16540	197.105	93.2447	10.5161	4.98113	-1.07805	7.87165e-12	8.6993e-11	yes	-	-	-	-	-	-
Cs5g16770	4.91927	42.5037	0.44694	3.86495	3.1123	2.34332e-15	3.49287e-14	yes	Cs5g16770	miraculin-like protein 2 [Citrus x paradisi]	-	-	GO:0061135	GO:0010466//negative regulation of peptidase activity
Cs5g16860	118.596	55.5784	9.81814	4.62336	-1.08651	1.06574e-09	9.66053e-09	yes	Cs5g16860	O-methyltransferase [Citrus sinensis x Citrus reticulata]	-	-	GO:0005515//protein binding;GO:0008171//O-methyltransferase activity	GO:0008152//metabolic process
Cs5g16880	0	6.66382	0.001	2.02952	10.9869	0.000335158	0.00138434	yes	Cs5g16880	EG [Theobroma cacao]	-	GO:0016020//membrane	GO:0016798//hydrolase activity, acting on glycosyl bonds	GO:0044238
Cs5g16960	16.5103	6.5373	2.51745	0.993113	-1.34194	0.00453916	0.0146766	yes	-	-	-	-	-	-
Cs5g17090	3.98595	12.9481	0.30038	0.961429	1.67839	0.0037303	0.0123407	yes	Cs5g17090	cytochrome P450 [Populus trichocarpa]	ko01100//Metabolic pathways;ko01110//Biosynthesis of secondary metabolites;ko00905//Brassinosteroid biosynthesis	-	GO:0046914//transition metal ion binding;GO:0016491//oxidoreductase activity;GO:0046906//tetrapyrrole binding	GO:0044710
Cs5g17200	10.2624	3.46817	0.561787	0.186885	-1.58787	0.012548	0.035908	yes	Cs5g17200	PREDICTED: probable leucine-rich repeat receptor-like protein kinase At1g68400-like [Vitis vinifera]	-	GO:0031224//intrinsic component of membrane	GO:0016301//kinase activity;GO:0032550	GO:0006796//phosphate-containing compound metabolic process;GO:0006464//cellular protein modification process
Cs5g17260	182.148	83.6612	11.4233	4.9994	-1.19215	4.03216e-16	6.38532e-15	yes	-	-	-	-	-	-
Cs5g17920	268.49	667.067	18.5693	45.7978	1.30236	5.10162e-30	1.6875e-28	yes	Cs5g17920	12-oxophytodienoate reductase 2 [Theobroma cacao]	ko01100//Metabolic pathways;ko00592//alpha-Linolenic acid metabolism	-	GO:0003824//catalytic activity;GO:0032553	GO:0044710
Cs5g17940	9.76719	21.5034	2.193	4.81133	1.13353	0.00594878	0.0186478	yes	Cs5g17940	PREDICTED: agamous-like MADS-box protein AGL12-like [Fragaria vesca subsp. vesca]	-	GO:0043231//intracellular membrane-bounded organelle	GO:0003676//nucleic acid binding;GO:0016628//oxidoreductase activity, acting on the CH-CH group of donors, NAD or NADP as acceptor;GO:0001071//nucleic acid binding transcription factor activity;GO:0005515//protein binding	GO:0044710;GO:0003006//developmental process involved in reproduction;GO:0022622//root system development;GO:0006351//transcription, DNA-templated
Cs5g17950	15.9866	67.1184	1.18463	4.93578	2.05884	1.19203e-15	1.81305e-14	yes	Cs5g17950	PREDICTED: GDSL esterase/lipase At1g71691-like [Vitis vinifera]	-	-	GO:0016787//hydrolase activity	GO:0044238
Cs5g17970	25.3442	11.2675	3.00113	1.33762	-1.16583	0.00213739	0.00749627	yes	Cs5g17970	catechol o-methyltransferase related [Populus trichocarpa]	-	-	GO:0005515//protein binding;GO:0008171//O-methyltransferase activity	GO:0008152//metabolic process
Cs5g18500	20.5248	9.64858	1.48074	0.69457	-1.09213	0.00689136	0.0212588	yes	Cs5g18500	ATHSP22.0 [Arabidopsis lyrata subsp. lyrata]	-	-	-	GO:0050896//response to stimulus
Cs5g18510	24.8633	10.6154	1.37227	0.583577	-1.23357	0.000930734	0.00351331	yes	Cs5g18510	PH01B031C15.25 [Phyllostachys edulis]	-	-	GO:0016772//transferase activity, transferring phosphorus-containing groups;GO:0097159//organic cyclic compound binding;GO:1901363	GO:0044238;GO:0044260
Cs5g18590	72.6417	25.4971	5.01759	1.7505	-1.51923	8.2446e-11	8.37061e-10	yes	Cs5g18590	FAD-binding Berberine family protein [Theobroma cacao]	-	-	GO:0000166//nucleotide binding;GO:0046993;GO:0016616//oxidoreductase activity, acting on the CH-OH group of donors, NAD or NADP as acceptor	GO:0044710
Cs5g18680	15.5057	39.3503	0.93121	2.3403	1.32952	8.83998e-06	4.85212e-05	yes	Cs5g18680	ABC-2 type transporter family protein [Theobroma cacao]	-	-	GO:0017111//nucleoside-triphosphatase activity;GO:0097159//organic cyclic compound binding;GO:1901363;GO:0036094//small molecule binding	GO:0044765;GO:0008152//metabolic process
Cs5g18710	16.0722	6.13824	0.609812	0.230778	-1.40186	0.00425035	0.0138365	yes	Cs5g18710	cytochrome P450 probable flavone synthase [Populus trichocarpa]	-	-	GO:0046914//transition metal ion binding;GO:0016705//oxidoreductase activity, acting on paired donors, with incorporation or reduction of molecular oxygen;GO:0046906//tetrapyrrole binding	GO:0044710
Cs5g18930	1.78104	28.6927	0.163271	2.62914	4.00926	4.89426e-13	6.0447e-12	yes	Cs5g18930	PREDICTED: hydroxycinnamoyl-Coenzyme A shikimate/quinate hydroxycinnamoyltransferase [Vitis vinifera]	ko01110//Biosynthesis of secondary metabolites;ko00940//Phenylpropanoid biosynthesis;ko00941//Flavonoid biosynthesis;ko00945//Stilbenoid, diarylheptanoid and gingerol biosynthesis	-	GO:0016740//transferase activity	GO:0008152//metabolic process
Cs5g18940	14.6865	36.6803	1.62566	4.07291	1.32504	1.55908e-05	8.20625e-05	yes	Cs5g18940	NAC domain protein, IPR003441 [Theobroma cacao]	-	-	-	GO:0006351//transcription, DNA-templated
Cs5g18970	619.946	294.707	53.6803	25.5053	-1.0736	1.5763e-33	6.13265e-32	yes	Cs5g18970	PREDICTED: anthocyanidin reductase-like [Vitis vinifera]	-	-	GO:0016616//oxidoreductase activity, acting on the CH-OH group of donors, NAD or NADP as acceptor	GO:0008152//metabolic process
Cs5g19100	20.482	7.54628	1.68982	0.62701	-1.43031	0.000686915	0.0026716	yes	-	-	-	-	-	-
Cs5g19170	44.5689	16.1437	4.74461	1.72482	-1.45984	2.49332e-07	1.72058e-06	yes	-	-	-	-	-	-
Cs5g19240	44.0309	19.9688	1.74145	0.779628	-1.15944	3.70619e-05	0.000182735	yes	-	-	-	-	-	-
Cs5g19520	11.1244	3.55253	1.06143	0.342668	-1.63112	0.00813529	0.0246029	yes	-	-	-	-	-	-
Cs5g19590	16.0151	3.46817	4.56123	0.998243	-2.19196	7.03803e-05	0.000330479	yes	Cs5g19590	Integrase-type DNA-binding superfamily protein [Theobroma cacao]	-	GO:0043231//intracellular membrane-bounded organelle	GO:0003676//nucleic acid binding;GO:0001071//nucleic acid binding transcription factor activity	GO:0006351//transcription, DNA-templated
Cs5g19600	6.64325	17.1948	1.99644	5.17281	1.37352	0.00314936	0.0106447	yes	Cs5g19600	AP2/ERF domain-containing transcription factor [Populus trichocarpa]	-	-	-	GO:0006351//transcription, DNA-templated
Cs5g19690	19.6058	39.1394	3.44421	6.94757	1.01233	0.000431665	0.00174873	yes	Cs5g19690	PREDICTED: phosphoribosylaminoimidazole carboxylase, chloroplastic-like [Glycine max]	ko01100//Metabolic pathways;ko01110//Biosynthesis of secondary metabolites;ko00230//Purine metabolism	-	GO:0003824//catalytic activity;GO:0003824//catalytic activity;GO:0003824//catalytic activity	-
Cs5g19890	66.0555	30.9833	1.82678	0.846754	-1.10929	1.53754e-05	8.10181e-05	yes	-	-	-	-	-	-
Cs5g19920	21.4723	10.4889	0.628767	0.302924	-1.05357	0.0160731	0.0445366	yes	-	-	-	-	-	-
Cs5g20520	106.834	343.826	8.76601	31.3898	1.8403	5.41792e-39	2.63161e-37	yes	-	-	-	-	-	-
Cs5g20600	174.413	394.067	11.6358	25.9114	1.15502	1.20375e-30	4.09533e-29	yes	-	-	-	-	-	-
Cs5g20760	4.46687	12.2343	0.337975	0.917697	1.4411	0.0159239	0.0441591	yes	-	-	-	-	-	-
Cs5g20910	16.9057	7.67281	1.26237	0.565151	-1.15943	0.0096771	0.0286291	yes	-	-	-	-	-	-
Cs5g20940	9.78149	1.49239	0.801846	0.122195	-2.71414	0.000488676	0.00195774	yes	-	-	-	-	-	-
Cs5g21190	75.1706	155.004	4.97003	10.234	1.04204	9.02e-13	1.08755e-11	yes	-	-	-	-	-	-
Cs5g21220	106.977	217.768	9.02753	18.2178	1.01295	5.05082e-13	6.22839e-12	yes	-	-	-	-	-	-
Cs5g21250	78.7613	179.304	6.33143	14.327	1.17814	1.82593e-17	3.17396e-16	yes	-	-	-	-	-	-
Cs5g21870	18.1915	37.501	2.78213	5.72738	1.04169	0.00056462	0.00223756	yes	-	-	-	-	-	-
Cs5g21900	495.002	1079.63	55.7843	121.778	1.12633	3.36831e-53	2.71388e-51	yes	-	-	-	-	-	-
Cs5g22080	100.262	205.851	11.5432	23.8639	1.04779	2.06668e-15	3.09404e-14	yes	-	-	-	-	-	-
Cs5g22610	68.4988	31.1519	5.07003	2.30192	-1.13916	1.55156e-07	1.10523e-06	yes	-	-	-	-	-	-
Cs5g22620	58.2934	20.5365	3.76372	1.31773	-1.51411	1.43191e-09	1.28575e-08	yes	-	-	-	-	-	-
Cs5g22690	12.9625	4.47715	0.375132	0.127838	-1.55308	0.00716933	0.0220138	yes	-	-	-	-	-	-
Cs5g22800	52.9646	23.2066	2.84201	1.25346	-1.181	1.27067e-06	7.88965e-06	yes	-	-	-	-	-	-
Cs5g23120	16.0151	49.4401	0.408723	1.25202	1.61506	3.74434e-09	3.22961e-08	yes	-	-	-	-	-	-
Cs5g23250	261.389	121.139	13.4363	5.90975	-1.18497	1.19984e-20	2.56407e-19	yes	-	-	-	-	-	-
Cs5g23280	35.6066	79.0996	4.07549	9.10087	1.15903	1.10785e-08	9.10132e-08	yes	-	-	-	-	-	-
Cs5g23310	2.21917	8.07185	0.158861	0.579788	1.86775	0.0118227	0.0341025	yes	-	-	-	-	-	-
Cs5g23390	0	5.52831	0.001	0.817804	9.67561	0.000976876	0.00367578	yes	-	-	-	-	-	-
Cs5g23670	3.57635	10.7841	0.721996	2.16578	1.58482	0.0155519	0.0432735	yes	Cs5g23670	PREDICTED: exosome complex component rrp45-like [Vitis vinifera]	ko03018//RNA degradation	GO:0044424	GO:0004527//exonuclease activity	GO:0090305//nucleic acid phosphodiester bond hydrolysis
Cs5g23990	11.534	25.5814	3.5496	7.91439	1.15682	0.00163813	0.00587484	yes	-	-	-	-	-	-
Cs5g24450	4.89074	0	0.47564	0.001	-8.89373	0.00195364	0.00690768	yes	Cs5g24450	PREDICTED: vinorine synthase-like [Fragaria vesca subsp. vesca]	-	-	GO:0016740//transferase activity	-
Cs5g24930	105.025	39.9797	19.3342	7.35335	-1.39468	3.45559e-13	4.34207e-12	yes	Cs5g24930	Caffeic acid 3-O-methyltransferase [Ipomoea nil]	-	-	GO:0008171//O-methyltransferase activity	-
Cs5g24940	1202.37	484.288	96.4596	38.6048	-1.32115	6.33896e-75	9.33197e-73	yes	Cs5g24940	Caffeic acid 3-O-methyltransferase 1 isoform 1 [Theobroma cacao]	-	-	GO:0008168//methyltransferase activity	-
Cs5g24960	81.8995	34.1789	10.3676	4.2535	-1.28536	3.52233e-10	3.35747e-09	yes	Cs5g24960	Caffeic acid 3-O-methyltransferase 1 isoform 1 [Theobroma cacao]	-	-	GO:0008168//methyltransferase activity	-
Cs5g25000	169.68	70.5443	96.7768	40.5003	-1.25673	4.02834e-18	7.36183e-17	yes	Cs5g25000	Caffeic acid 3-O-methyltransferase 1 [Theobroma cacao]	-	-	GO:0008168//methyltransferase activity	-
Cs5g25060	150.003	29.0496	5.19548	0.995308	-2.38404	3.77986e-38	1.77453e-36	yes	Cs5g25060	Cytochrome P450 [Theobroma cacao]	-	GO:0043231//intracellular membrane-bounded organelle	GO:0046914//transition metal ion binding;GO:0046906//tetrapyrrole binding;GO:0016709//oxidoreductase activity, acting on paired donors, with incorporation or reduction of molecular oxygen, NAD(P)H as one donor, and incorporation of one atom of oxygen	GO:0009639//response to red or far red light;GO:0042742//defense response to bacterium;GO:0042430;GO:0019761//glucosinolate biosynthetic process;GO:0019752//carboxylic acid metabolic process
Cs5g25240	10.2482	25.5814	1.24942	3.12979	1.32481	0.000304017	0.00126624	yes	Cs5g25240	Myb domain protein 107 [Theobroma cacao]	-	-	GO:0005488//binding	GO:0001101//response to acid
Cs5g25270	1066.05	398.12	207.91	77.6285	-1.4213	3.28235e-56	2.89929e-54	yes	-	-	-	-	-	-
Cs5g25280	752.996	297.497	348.124	139.562	-1.3187	1.54019e-49	1.10306e-47	yes	-	-	-	-	-	-
Cs5g25370	817.98	208.649	61.1392	15.8774	-1.94512	1.07118e-111	3.2752e-109	yes	Cs5g25370	AMT1;2 [Citrus trifoliata]	-	GO:0031224//intrinsic component of membrane	GO:0015077//monovalent inorganic cation transmembrane transporter activity	GO:0015695//organic cation transport;GO:0015696//ammonium transport;GO:0051707//response to other organism
Cs5g25550	7.08138	1.05116	22.0437	3.33683	-2.72382	0.00495669	0.0158461	yes	-	-	-	-	-	-
Cs5g25560	8.89095	1.00898	9.002	1.0118	-3.15332	0.000402736	0.00164017	yes	-	-	-	-	-	-
Cs5g25570	12.8626	34.0102	1.61834	4.21693	1.38168	4.41991e-05	0.000215431	yes	Cs5g25570	PREDICTED: inositol-tetrakisphosphate 1-kinase 1-like [Vitis vinifera]	ko01100//Metabolic pathways;ko00562//Inositol phosphate metabolism;ko04070//Phosphatidylinositol signaling system	GO:0005622//intracellular	GO:0051766//inositol trisphosphate kinase activity;GO:0046872//metal ion binding	GO:0043647//inositol phosphate metabolic process
Cs5g25660	1.31438	8.11403	0.20042	1.2595	2.65175	0.00442712	0.0143493	yes	Cs5g25660	germin-like protein [Citrus limon]	-	-	GO:0046914//transition metal ion binding	-
Cs5g25920	12.4388	2.98477	1.23663	0.29664	-2.05963	0.000878811	0.00333526	yes	Cs5g25920	cytochrome P450 [Populus trichocarpa]	-	-	GO:0016709//oxidoreductase activity, acting on paired donors, with incorporation or reduction of molecular oxygen, NAD(P)H as one donor, and incorporation of one atom of oxygen;GO:0046914//transition metal ion binding;GO:0046906//tetrapyrrole binding	GO:0044710
Cs5g25930	20.0011	7.54628	1.23628	0.461186	-1.42259	0.0010177	0.00381322	yes	Cs5g25930	Cytochrome P450 [Theobroma cacao]	-	GO:0016020//membrane;GO:0043231//intracellular membrane-bounded organelle;GO:0016020//membrane;GO:0043231//intracellular membrane-bounded organelle	GO:0046914//transition metal ion binding;GO:0046906//tetrapyrrole binding;GO:0016709//oxidoreductase activity, acting on paired donors, with incorporation or reduction of molecular oxygen, NAD(P)H as one donor, and incorporation of one atom of oxygen;GO:0046914//transition metal ion binding;GO:0046906//tetrapyrrole binding;GO:0016709//oxidoreductase activity, acting on paired donors, with incorpo…	GO:0006568//tryptophan metabolic process;GO:0009639//response to red or far red light;GO:0042742//defense response to bacterium;GO:0019761//glucosinolate biosynthetic process;GO:0009683;GO:0006568//tryptophan metabolic process;GO:0009639//response to red or far red light;GO:0042742//defense response to bacterium;GO:0019761//glucosinolate biosynthetic process;GO:0009683
Cs5g26070	121.125	22.7654	8.13223	1.5236	-2.41617	5.63931e-32	2.06276e-30	yes	Cs5g26070	PREDICTED: probable receptor-like protein kinase At1g11050-like [Solanum lycopersicum]	-	GO:0043231//intracellular membrane-bounded organelle	GO:0004674//protein serine/threonine kinase activity;GO:0032550	GO:0006796//phosphate-containing compound metabolic process;GO:0006464//cellular protein modification process
Cs5g26120	20.9201	47.2956	1.08265	2.41109	1.15513	6.97716e-06	3.89054e-05	yes	Cs5g26120	PREDICTED: pentatricopeptide repeat-containing protein At5g15010, mitochondrial-like [Cucumis sativus]	-	GO:0043231//intracellular membrane-bounded organelle	-	-
Cs5g26850	401.173	1008.37	13.6653	33.0732	1.27515	4.77588e-63	5.13062e-61	yes	-	-	-	-	-	-
Cs5g26950	312.43	84.9232	143.908	39.1938	-1.87645	8.75361e-51	6.38425e-49	yes	-	-	-	-	-	-
Cs5g26970	947.949	297.861	208.299	65.7712	-1.66313	7.05797e-92	1.45108e-89	yes	Cs5g26970	PREDICTED: mavicyanin-like [Fragaria vesca subsp. vesca]	-	-	GO:0046914//transition metal ion binding	-
Cs5g27050	182.09	80.9911	9.51727	4.20981	-1.17679	2.90522e-17	4.98464e-16	yes	Cs5g27050	Hermes [Theobroma cacao]	-	-	GO:0016772//transferase activity, transferring phosphorus-containing groups	GO:0006796//phosphate-containing compound metabolic process
Cs5g27130	319.654	893.643	30.5849	87.9547	1.52394	9.42249e-69	1.18898e-66	yes	Cs5g27130	PREDICTED: 2-aminoethanethiol dioxygenase-like [Cucumis sativus]	ko01100//Metabolic pathways;ko00430//Taurine and hypotaurine metabolism	-	GO:0016702//oxidoreductase activity, acting on single donors with incorporation of molecular oxygen, incorporation of two atoms of oxygen;GO:0016702//oxidoreductase activity, acting on single donors with incorporation of molecular oxygen, incorporation of two atoms of oxygen;GO:0016702//oxidoreductase activity, acting on single donors with incorporation of molecular oxygen, incorporation of two a…	GO:0044710;GO:0044710;GO:0055114//oxidation-reduction process
Cs5g27350	197.639	401.997	5.43001	11.1263	1.03494	1.99919e-21	4.47687e-20	yes	Cs5g27350	C2 calcium/lipid-binding plant phosphoribosyltransferase family protein [Theobroma cacao]	-	-	GO:0016740//transferase activity	-
Cs5g27590	4.45261	0	0.400516	0.001	-8.64571	0.00390707	0.0128382	yes	Cs5g27590	cytochrome P450 [Populus trichocarpa]	-	-	GO:0046906//tetrapyrrole binding;GO:0046914//transition metal ion binding;GO:0016709//oxidoreductase activity, acting on paired donors, with incorporation or reduction of molecular oxygen, NAD(P)H as one donor, and incorporation of one atom of oxygen	GO:0044710
Cs5g27980	5.79552	0	1.00014	0.001	-9.96598	0.000488469	0.00195774	yes	-	-	-	-	-	-
Cs5g27990	124.121	61.59	5.56198	2.74338	-1.01964	4.5444e-10	4.28377e-09	yes	Cs5g27990	Phototropic-responsive NPH3 family protein [Theobroma cacao]	-	GO:0016020//membrane	-	-
Cs5g28080	1579.22	3544.79	282.099	633.743	1.1677	1.18113e-100	2.93425e-98	yes	Cs5g28080	early nodulin-like protein [Citrus trifoliata]	-	-	GO:0046914//transition metal ion binding	-
Cs5g28220	77.3327	336.409	17.7618	78.0046	2.13478	8.60122e-64	9.40965e-62	yes	-	-	-	-	-	-
Cs5g28250	376.976	870.654	7.79505	17.8619	1.19625	8.88959e-38	4.09282e-36	yes	Cs5g28250	Extra-large G-protein 1 [Theobroma cacao]	-	-	GO:0000166//nucleotide binding	GO:0044763;GO:0009743//response to carbohydrate;GO:0050789//regulation of biological process
Cs5g28300	3.09543	11.5822	0.549638	2.03255	1.88674	0.0023176	0.00807015	yes	Cs5g28300	Calcium-binding protein CML24 [Medicago truncatula]	-	-	GO:0046872//metal ion binding	-
Cs5g28310	1.79531	21.0621	0.15566	1.7975	3.52952	5.12127e-09	4.36049e-08	yes	Cs5g28310	PREDICTED: allene oxide synthase, chloroplastic-like [Vitis vinifera]	-	-	GO:0046914//transition metal ion binding;GO:0016491//oxidoreductase activity;GO:0046906//tetrapyrrole binding	GO:0044710
Cs5g28400	718.312	1826.05	65.4921	164.849	1.33175	4.65405e-87	8.60421e-85	yes	Cs5g28400	nonsymbiotic hemoglobin [Alnus firma]	-	GO:0005911//cell-cell junction;GO:0044444//cytoplasmic part;GO:0016020//membrane;GO:0030312	GO:0046906//tetrapyrrole binding;GO:0046914//transition metal ion binding	GO:0015669
Cs5g28520	436.508	191.392	49.4331	21.6114	-1.19369	2.35297e-31	8.35061e-30	yes	-	-	-	-	-	-
Cs5g28620	30.4062	11.2253	0.627521	0.22965	-1.45023	0.000244175	0.0010325	yes	Cs5g28620	PREDICTED: probable LRR receptor-like serine/threonine-protein kinase At3g47570-like, partial [Vitis vinifera]	-	-	GO:0016772//transferase activity, transferring phosphorus-containing groups	-
Cs5g28670	8.01469	2.06014	0.909682	0.232009	-1.97119	0.0118227	0.0341025	yes	-	-	-	-	-	-
Cs5g28730	0.890521	16.5428	0.0611519	1.13171	4.20996	3.68293e-08	2.85083e-07	yes	Cs5g28730	2-oxoglutarate-dependent dioxygenase [Populus trichocarpa]	-	-	GO:0046914//transition metal ion binding;GO:0016706//oxidoreductase activity, acting on paired donors, with incorporation or reduction of molecular oxygen, 2-oxoglutarate as one donor, and incorporation of one atom each of oxygen into both donors	GO:0051553
Cs5g28800	7.19548	0.52558	0.8529	0.0616065	-3.79122	0.00327246	0.0110093	yes	Cs5g28800	PREDICTED: probable inactive receptor kinase RLK902-like [Vitis vinifera]	-	-	GO:0032550;GO:0016301//kinase activity	GO:0006464//cellular protein modification process;GO:0006796//phosphate-containing compound metabolic process
Cs5g28830	14.1913	5.57048	0.535591	0.214223	-1.32202	0.0105875	0.0309782	yes	Cs5g28830	pollen-specific leucine-rich repeat extensin-like protein 4 [Arabidopsis thaliana]	-	GO:0043231//intracellular membrane-bounded organelle	-	-
Cs5g29300	51.1693	10.6576	2.69415	0.560312	-2.26553	5.93263e-14	7.96662e-13	yes	Cs5g29300	Peptide transporter PTR3-A [Theobroma cacao]	-	-	-	GO:0051234//establishment of localization
Cs5g29440	50.8025	21.2308	4.57435	1.90329	-1.26507	8.40566e-07	5.36437e-06	yes	Cs5g29440	PREDICTED: E3 ubiquitin-protein ligase BAH1 [Vitis vinifera]	-	-	GO:0046914//transition metal ion binding;GO:0003824//catalytic activity	GO:0001101//response to acid;GO:0033554//cellular response to stress;GO:0009617//response to bacterium;GO:0009696//salicylic acid metabolic process;GO:0009814//defense response, incompatible interaction
Cs5g29680	127.64	58.6248	9.7319	4.48107	-1.11888	3.69064e-11	3.86129e-10	yes	-	-	-	-	-	-
Cs5g29860	1272.52	2768.72	72.5392	155.534	1.10039	2.43625e-53	1.96956e-51	yes	Cs5g29860	phosphate transporter [Citrus trifoliata]	-	GO:0005911//cell-cell junction;GO:0031224//intrinsic component of membrane;GO:0043231//intracellular membrane-bounded organelle	GO:0015291//secondary active transmembrane transporter activity;GO:0008509//anion transmembrane transporter activity	GO:0015698//inorganic anion transport;GO:0044763;GO:0001101//response to acid
Cs5g29870	135.26	293.026	11.8408	25.5147	1.10756	2.81434e-19	5.55623e-18	yes	Cs5g29870	ethylene response factor 10 [Actinidia deliciosa]	-	-	-	GO:0050896//response to stimulus
Cs5g29880	0	11.6665	0.001	4.38168	12.0973	2.38771e-07	1.65057e-06	yes	-	-	-	-	-	-
Cs5g29920	9.73866	29.9126	0.513356	1.55333	1.59734	1.14022e-05	6.15091e-05	yes	Cs5g29920	RING/U-box superfamily protein [Theobroma cacao]	-	-	GO:0046914//transition metal ion binding	-
Cs5g30120	105.167	51.3738	16.3518	7.96206	-1.03823	6.74241e-09	5.67795e-08	yes	-	-	-	-	-	-
Cs5g30300	12.9339	3.99375	1.82974	0.564438	-1.69675	0.00293778	0.00999826	yes	Cs5g30300	Magnesium transporter MRS2-2 isoform 2 [Theobroma cacao]	-	-	GO:0046873//metal ion transmembrane transporter activity	GO:0044763;GO:0070838//divalent metal ion transport
Cs5g30380	81.8851	167.533	3.99322	8.15693	1.03047	7.49277e-13	9.1078e-12	yes	Cs5g30380	Indole-3-acetic acid inducible 14 isoform 1 [Theobroma cacao]	-	GO:0043231//intracellular membrane-bounded organelle	GO:0005515//protein binding	GO:0009755//hormone-mediated signaling pathway;GO:0006351//transcription, DNA-templated
Cs5g30450	365.356	162.404	54.3316	24.1718	-1.16847	1.51665e-25	4.13851e-24	yes	Cs5g30450	PREDICTED: V-type proton ATPase subunit F-like isoform 1 [Solanum lycopersicum]	ko01100//Metabolic pathways;ko00190//Oxidative phosphorylation;ko04145//Phagosome	GO:0043231//intracellular membrane-bounded organelle;GO:0033176//proton-transporting V-type ATPase complex;GO:0043231//intracellular membrane-bounded organelle;GO:0033176//proton-transporting V-type ATPase complex;GO:0043231//intracellular membrane-bounded organelle;GO:0033176//proton-transporting V-type ATPase complex;GO:0033176//proton-transporting V-type ATPase complex;GO:0044464	GO:0015078//hydrogen ion transmembrane transporter activity;GO:0003824//catalytic activity;GO:0015078//hydrogen ion transmembrane transporter activity;GO:0003824//catalytic activity;GO:0015078//hydrogen ion transmembrane transporter activity;GO:0003824//catalytic activity;GO:0015078//hydrogen ion transmembrane transporter activity;GO:0003824//catalytic activity	GO:0015988//energy coupled proton transmembrane transport, against electrochemical gradient;GO:0015988//energy coupled proton transmembrane transport, against electrochemical gradient;GO:0015988//energy coupled proton transmembrane transport, against electrochemical gradient;GO:0015988//energy coupled proton transmembrane transport, against electrochemical gradient
Cs5g30520	69.318	150.4	3.07918	6.67509	1.11624	5.22384e-13	6.42845e-12	yes	Cs5g30520	Pyruvate kinase isozyme A, chloroplastic isoform 1 [Theobroma cacao]	ko01100//Metabolic pathways;ko01110//Biosynthesis of secondary metabolites;ko00230//Purine metabolism;ko00010//Glycolysis / Gluconeogenesis;ko00620//Pyruvate metabolism;ko00710//Carbon fixation in photosynthetic organisms	GO:0009536//plastid	GO:0032550;GO:0031420;GO:0016301//kinase activity	GO:0044238;GO:0010038//response to metal ion;GO:0006091//generation of precursor metabolites and energy;GO:0006796//phosphate-containing compound metabolic process
Cs5g30580	266.447	42.1469	14.3544	2.28213	-2.65303	2.13001e-63	2.29858e-61	yes	Cs5g30580	Ammonium transporter 2 [Theobroma cacao]	-	GO:0031224//intrinsic component of membrane	GO:0015077//monovalent inorganic cation transmembrane transporter activity	GO:0015696//ammonium transport
Cs5g30640	133.112	274.397	3.09233	6.32634	1.03268	1.29308e-18	2.46315e-17	yes	Cs5g30640	PREDICTED: calcium-transporting ATPase 12, plasma membrane-type-like [Vitis vinifera]	-	GO:0031224//intrinsic component of membrane	GO:0043169//cation binding;GO:0032550;GO:0019829//cation-transporting ATPase activity	GO:0006816//calcium ion transport
Cs5g30700	83.3137	33.7798	3.83731	1.54813	-1.30957	2.20905e-10	2.14948e-09	yes	Cs5g30700	Indeterminate(ID)-domain 12 [Theobroma cacao]	-	-	GO:0005488//binding	-
Cs5g30850	337.927	831.842	13.8255	33.819	1.2905	1.57898e-49	1.12745e-47	yes	Cs5g30850	PREDICTED: sulfate transporter 3.1-like [Vitis vinifera]	-	GO:0031224//intrinsic component of membrane;GO:0009536//plastid;GO:0031224//intrinsic component of membrane;GO:0009536//plastid;GO:0031224//intrinsic component of membrane;GO:0009536//plastid	GO:0015291//secondary active transmembrane transporter activity;GO:0015103//inorganic anion transmembrane transporter activity;GO:0015291//secondary active transmembrane transporter activity;GO:0015103//inorganic anion transmembrane transporter activity;GO:0015291//secondary active transmembrane transporter activity;GO:0015103//inorganic anion transmembrane transporter activity	GO:0044763;GO:0008272//sulfate transport;GO:0044763;GO:0008272//sulfate transport;GO:0044763;GO:0008272//sulfate transport
Cs5g30950	17.3438	45.0052	0.990318	2.57454	1.37835	1.30774e-06	8.10085e-06	yes	Cs5g30950	PREDICTED: type I inositol-1,4,5-trisphosphate 5-phosphatase CVP2-like [Vitis vinifera]	-	-	GO:0052743;GO:0046030//inositol trisphosphate phosphatase activity	GO:0001101//response to acid;GO:0046488//phosphatidylinositol metabolic process;GO:0019932//second-messenger-mediated signaling;GO:0010065;GO:0043647//inositol phosphate metabolic process;GO:0010051//xylem and phloem pattern formation;GO:0044723
Cs5g31000	27.6061	57.5963	7.08483	14.8494	1.0676	6.9008e-06	3.85066e-05	yes	Cs5g31000	Bifunctional inhibitor/lipid-transfer protein/seed storage 2S albumin superfamily protein [Theobroma cacao]	-	-	-	GO:0044699
Cs5g31150	26.2347	40.7161	1.9822	3.98432	1.00723	0.0149113	0.0417149	yes	Cs5g31150	Os03g0701300 [Oryza sativa Japonica Group]	-	GO:0009536//plastid;GO:0009536//plastid	-	-
Cs5g31360	44.3691	97.5957	6.58225	14.4823	1.13764	4.6296e-07	3.06357e-06	yes	-	-	-	-	-	-
Cs5g31380	8.02896	26.2757	0.819033	2.65681	1.6977	9.13123e-06	4.99818e-05	yes	-	-	-	-	-	-
Cs5g31410	11.9864	3.55253	1.22226	0.359766	-1.76442	0.00332964	0.0111773	yes	Cs5g31410	PREDICTED: aluminum-activated malate transporter 13-like [Fragaria vesca subsp. vesca]	-	-	-	GO:0015740//C4-dicarboxylate transport
Cs5g31420	31.6349	9.64858	7.17844	2.20467	-1.70311	1.15322e-06	7.19787e-06	yes	-	-	-	-	-	-
Cs5g31660	335.331	727.232	43.6221	93.6387	1.10205	2.32408e-30	7.78469e-29	yes	-	-	-	-	-	-
Cs5g32060	160.999	420.509	8.76207	22.735	1.37557	2.26121e-35	9.46099e-34	yes	Cs5g32060	Major facilitator superfamily protein isoform 1 [Theobroma cacao]	-	GO:0031224//intrinsic component of membrane;GO:0044437;GO:0009536//plastid	GO:0022857//transmembrane transporter activity;GO:0016628//oxidoreductase activity, acting on the CH-CH group of donors, NAD or NADP as acceptor	GO:0044765;GO:0044763;GO:0044710
Cs5g32300	399.306	1162.82	67.7105	200.774	1.56812	1.54068e-68	1.92375e-66	yes	-	-	-	-	-	-
Cs5g32400	51.5504	18.6451	2.05362	0.743812	-1.46516	4.95147e-08	3.7788e-07	yes	Cs5g32400	PREDICTED: auxin response factor 23-like [Vitis vinifera]	-	-	GO:0005488//binding	GO:0009725//response to hormone;GO:0006351//transcription, DNA-templated;GO:0044702//single organism reproductive process;GO:0048367//shoot system development;GO:0050794//regulation of cellular process
Cs5g32710	706.917	328.357	25.6807	11.9026	-1.10941	2.76989e-41	1.46473e-39	yes	Cs5g32710	Indeterminate(ID)-domain 2 [Theobroma cacao]	-	-	GO:0005488//binding	-
Cs5g32930	1804.38	718.645	174.432	68.3393	-1.35188	2.17702e-92	4.59466e-90	yes	Cs5g32930	TSPO(outer membrane tryptophan-rich sensory protein)-related [Theobroma cacao]	-	-	-	GO:0050896//response to stimulus
Cs5g33180	1840.56	4236.78	88.8508	204.367	1.2017	1.42113e-105	3.98737e-103	yes	Cs5g33180	NAD(P)-binding Rossmann-fold superfamily protein isoform 1 [Theobroma cacao]	-	GO:0044431//Golgi apparatus part;GO:0016020//membrane;GO:0044431//Golgi apparatus part;GO:0016020//membrane;GO:0044431//Golgi apparatus part;GO:0016020//membrane	GO:0016831//carboxy-lyase activity;GO:0048037//cofactor binding;GO:0016831//carboxy-lyase activity;GO:0048037//cofactor binding;GO:0048037//cofactor binding	GO:0019321//pentose metabolic process;GO:0019321//pentose metabolic process;GO:0019321//pentose metabolic process
Cs5g33420	481.519	2027.63	22.6308	95.9605	2.08415	4.47211e-182	4.84797e-179	yes	Cs5g33420	Plant invertase/pectin methylesterase inhibitor superfamily [Theobroma cacao]	ko01100//Metabolic pathways;ko00500//Starch and sucrose metabolism;ko00040//Pentose and glucuronate interconversions	GO:0030312	GO:0030234//enzyme regulator activity;GO:0052689//carboxylic ester hydrolase activity	GO:0071555//cell wall organization;GO:0006950//response to stress;GO:0009725//response to hormone;GO:0000272//polysaccharide catabolic process;GO:0044092//negative regulation of molecular function
Cs5g33440	49.431	24.5724	4.41035	2.17463	-1.02012	5.22919e-05	0.000251383	yes	Cs5g33440	soluble epoxide hydrolase [Citrus jambhiri]	-	GO:0042579//microbody;GO:0042579//microbody	GO:0004713//protein tyrosine kinase activity;GO:0004713//protein tyrosine kinase activity	GO:0006468//protein phosphorylation;GO:0006468//protein phosphorylation
Cs5g33490	49.3169	7.94534	2.99698	0.485749	-2.62523	1.29001e-14	1.8291e-13	yes	Cs5g33490	PREDICTED: cysteine-rich receptor-like protein kinase 11-like [Vitis vinifera]	-	-	GO:0016301//kinase activity	GO:0006796//phosphate-containing compound metabolic process
Cs5g34300	50.4215	121.684	0.442126	1.02029	1.20646	2.7122e-10	2.61452e-09	yes	Cs5g34300	PREDICTED: uncharacterized LOC101207258, partial [Cucumis sativus]	-	GO:0043234//protein complex;GO:0044430//cytoskeletal part;GO:0015630//microtubule cytoskeleton;GO:0043234//protein complex;GO:0044430//cytoskeletal part;GO:0015630//microtubule cytoskeleton	GO:0036094//small molecule binding;GO:1901363;GO:0097159//organic cyclic compound binding;GO:0036094//small molecule binding;GO:1901363;GO:0097159//organic cyclic compound binding	GO:0044763;GO:0044763
Cs5g34340	17.8532	5.57048	2.37786	0.73465	-1.69454	0.000370438	0.00151771	yes	Cs5g34340	PREDICTED: B3 domain-containing protein Os11g0197600-like [Fragaria vesca subsp. vesca]	-	-	-	GO:0006351//transcription, DNA-templated
Cs5g34350	77.9278	37.6471	34.2411	16.6083	-1.04383	1.61343e-07	1.14725e-06	yes	-	-	-	-	-	-
Cs5g34640	0.890521	8.55526	0.1155	1.11884	3.27604	0.000729061	0.00281988	yes	-	-	-	-	-	-
Cs5g34800	65.5746	144.323	4.58862	10.0936	1.13731	2.29714e-10	2.23246e-09	yes	-	-	-	-	-	-
Cs5g34990	273.29	135.729	30.6838	15.202	-1.01322	1.11091e-18	2.12462e-17	yes	Cs5g34990	Myb domain protein 79 isoform 1 [Theobroma cacao]	-	-	GO:0005488//binding	-
Cs5g35050	3.98595	0	0.393344	0.001	-8.61965	0.00781378	0.0237692	yes	Cs5g35050	caffeic acid 3-O-methyltransferase [Populus trichocarpa]	-	-	GO:0005515//protein binding;GO:0008171//O-methyltransferase activity	GO:0008152//metabolic process
Cs5g35060	50.3929	22.7232	5.92469	2.67735	-1.14593	8.35121e-06	4.60593e-05	yes	Cs5g35060	O-methyltransferase [Theobroma cacao]	-	-	GO:0005515//protein binding;GO:0008171//O-methyltransferase activity	GO:0008152//metabolic process
Cs5g35070	29.4585	6.97852	2.95607	0.705694	-2.06657	2.65873e-07	1.82732e-06	yes	Cs5g35070	caffeic acid 3-O-methyltransferase [Populus trichocarpa]	-	-	GO:0005515//protein binding;GO:0008171//O-methyltransferase activity	GO:0008152//metabolic process
Cs5g35080	72.0752	31.2362	11.9399	5.20468	-1.19792	1.33779e-08	1.09039e-07	yes	Cs5g35080	O-methyltransferase [Theobroma cacao]	-	-	GO:0005515//protein binding;GO:0008171//O-methyltransferase activity	GO:0008152//metabolic process
Cs5g35220	31.6207	13.2011	7.27437	3.05257	-1.2528	0.000110369	0.00049975	yes	Cs5g35220	PREDICTED: peptide methionine sulfoxide reductase B3, chloroplastic-like [Vitis vinifera]	-	GO:0009532//plastid stroma	GO:0016671//oxidoreductase activity, acting on a sulfur group of donors, disulfide as acceptor	GO:0009409//response to cold;GO:0044267//cellular protein metabolic process;GO:0044710;GO:0000302//response to reactive oxygen species
Cs5g35310	67.056	13.4736	3.87015	0.779164	-2.31239	3.61548e-15	5.31272e-14	yes	Cs5g35310	Chlorsulfuron/imidazolinone resistant 1 [Theobroma cacao]	ko01100//Metabolic pathways;ko01110//Biosynthesis of secondary metabolites;ko00770//Pantothenate and CoA biosynthesis;ko00290//Valine, leucine and isoleucine biosynthesis;ko00650//Butanoate metabolism;ko00660//C5-Branched dibasic acid metabolism	-	GO:0046872//metal ion binding;GO:0019842//vitamin binding;GO:0016744;GO:0000166//nucleotide binding	GO:0008652//cellular amino acid biosynthetic process;GO:0006549//isoleucine metabolic process;GO:0006573//valine metabolic process
Cs5g35330	2376.59	917.583	269.461	104.079	-1.37239	3.51895e-113	1.18202e-110	yes	Cs5g35330	PREDICTED: kynurenine formamidase-like [Fragaria vesca subsp. vesca]	-	GO:0030312;GO:0043231//intracellular membrane-bounded organelle;GO:0043231//intracellular membrane-bounded organelle	-	GO:0006970//response to osmotic stress
Cs6g01340	2.7001	10.4467	0.307875	1.19883	1.96121	0.00342645	0.0114434	yes	Cs6g01340	Cysteinyl-tRNA synthetase [Theobroma cacao]	ko00970//Aminoacyl-tRNA biosynthesis	-	GO:0097159//organic cyclic compound binding;GO:0004812//aminoacyl-tRNA ligase activity;GO:1901363;GO:0036094//small molecule binding	GO:0006418//tRNA aminoacylation for protein translation
Cs6g01480	12.8341	29.6173	0.382093	0.872928	1.19194	0.000681862	0.00265331	yes	-	-	-	-	-	-
Cs6g01730	157.099	50.8481	9.44308	3.03763	-1.63631	1.18006e-24	3.10632e-23	yes	-	-	-	-	-	-
Cs6g01740	951.621	1949.62	57.0733	116.831	1.03353	3.56361e-60	3.60121e-58	yes	-	-	-	-	-	-
Cs6g01840	592.76	1513.75	135.651	345.779	1.34995	2.18412e-83	3.77457e-81	yes	-	-	-	-	-	-
Cs6g02290	16.1007	2.50136	0.637831	0.0975069	-2.7096	1.86503e-05	9.7201e-05	yes	-	-	-	-	-	-
Cs6g02750	56.4839	12.8637	3.83498	0.866488	-2.14597	4.39553e-13	5.46839e-12	yes	-	-	-	-	-	-
Cs6g03330	157.537	78.9731	9.79845	4.89169	-1.00222	4.53655e-12	5.12031e-11	yes	-	-	-	-	-	-
Cs6g03370	0	4.60368	0.001	0.405132	8.66225	0.00405816	0.0132761	yes	-	-	-	-	-	-
Cs6g03670	290.31	1789.79	28.6907	177.035	2.62538	5.53667e-197	6.6022e-194	yes	-	-	-	-	-	-
Cs6g03780	12.5101	26.6326	1.01286	2.14764	1.08432	0.0020959	0.00736483	yes	-	-	-	-	-	-
Cs6g03830	42.8306	150.147	7.27666	25.2982	1.79769	4.00782e-24	1.02446e-22	yes	-	-	-	-	-	-
Cs6g04000	27.6633	15.0925	3.33155	1.3814	-1.27006	0.00956329	0.0283499	yes	-	-	-	-	-	-
Cs6g04420	3.56209	0	0.410232	0.001	-8.6803	0.0156269	0.0434417	yes	-	-	-	-	-	-
Cs6g04860	1.79531	12.3803	0.350647	2.3859	2.76644	0.000354664	0.00145885	yes	-	-	-	-	-	-
Cs6g04980	7.57657	19.4854	0.319643	0.793704	1.31214	0.00175371	0.00625273	yes	-	-	-	-	-	-
Cs6g05260	559.066	218.715	28.5706	11.1992	-1.35114	4.91437e-44	2.85165e-42	yes	-	-	-	-	-	-
Cs6g05270	19.1391	67.644	1.03069	3.60689	1.80715	1.09434e-13	1.43008e-12	yes	-	-	-	-	-	-
Cs6g05440	89.4189	186.658	4.18175	8.75503	1.06601	5.75559e-13	7.0537e-12	yes	-	-	-	-	-	-
Cs6g05620	102.834	231.452	2.43495	5.39924	1.14887	3.86545e-18	7.06956e-17	yes	-	-	-	-	-	-
Cs6g05660	404.959	818.431	118.962	243.449	1.03312	1.28963e-37	5.90335e-36	yes	-	-	-	-	-	-
Cs6g05700	1409.6	615.648	92.775	40.7187	-1.18804	2.48603e-45	1.52024e-43	yes	-	-	-	-	-	-
Cs6g05770	4.01448	15.2191	0.169886	0.641652	1.91723	0.00050223	0.00200901	yes	-	-	-	-	-	-
Cs6g06020	46.1502	10.2585	1.99551	0.442998	-2.17138	2.59595e-09	2.2753e-08	yes	-	-	-	-	-	-
Cs6g06030	710.489	273.285	27.6944	10.6842	-1.37412	1.02007e-55	8.65753e-54	yes	-	-	-	-	-	-
Cs6g06200	10.6577	23.69	0.515131	1.13906	1.14483	0.00219061	0.00766151	yes	-	-	-	-	-	-
Cs6g06310	6983.93	2850.05	287.756	116.743	-1.30152	3.96694e-118	1.50171e-115	yes	-	-	-	-	-	-
Cs6g06320	627.237	291.823	23.6124	10.3315	-1.19249	8.08288e-36	3.45463e-34	yes	-	-	-	-	-	-
Cs6g06630	36.5256	14.2101	12.0702	4.68068	-1.36666	8.89585e-06	4.87942e-05	yes	-	-	-	-	-	-
Cs6g06660	13.3721	49.3979	0.763819	2.73706	1.84132	7.58588e-11	7.72813e-10	yes	-	-	-	-	-	-
Cs6g06940	5.80979	17.4674	0.624509	1.88036	1.59022	0.00140905	0.00513829	yes	-	-	-	-	-	-
Cs6g07200	1718.1	364.324	189.272	41.1527	-2.2014	2.09075e-177	1.9945e-174	yes	-	-	-	-	-	-
Cs6g07220	5772.83	1543.51	564.809	150.76	-1.90551	2.28882e-203	3.21094e-200	yes	-	-	-	-	-	-
Cs6g07300	368.238	130.012	146.778	51.8476	-1.50129	1.41101e-38	6.6901e-37	yes	-	-	-	-	-	-
Cs6g07310	12.4245	0.966805	2.58165	0.203686	-3.66387	6.7379e-06	3.7677e-05	yes	-	-	-	-	-	-
Cs6g07350	33.3304	66.4663	3.63284	7.27829	1.0025	4.46128e-06	2.56137e-05	yes	-	-	-	-	-	-
Cs6g07410	261.389	941.376	14.8331	54.0382	1.86515	1.04902e-111	3.24911e-109	yes	-	-	-	-	-	-
Cs6g07450	254.888	1266.9	15.1192	76.2381	2.33413	7.69184e-143	4.70366e-140	yes	-	-	-	-	-	-
Cs6g07690	46.2073	8.42874	4.3914	0.795814	-2.46418	1.21234e-12	1.44494e-11	yes	-	-	-	-	-	-
Cs6g07700	370.938	139.301	49.6665	18.742	-1.406	1.33696e-38	6.3643e-37	yes	-	-	-	-	-	-
Cs6g07720	12.4388	28.1671	0.348901	0.785822	1.17138	0.000754261	0.00290651	yes	-	-	-	-	-	-
Cs6g07740	9.34334	26.5482	0.599959	1.65298	1.46213	8.4198e-05	0.000389683	yes	-	-	-	-	-	-
Cs6g07840	356.447	824.812	18.3673	42.2989	1.20348	3.83152e-47	2.4831e-45	yes	-	-	-	-	-	-
Cs6g08080	13.8102	5.92736	0.499267	0.210922	-1.24311	0.0173075	0.0474991	yes	-	-	-	-	-	-
Cs6g08490	117.268	27.4534	18.8717	4.38039	-2.1071	1.21336e-21	2.74809e-20	yes	Cs6g08490	Myb-like HTH transcriptional regulator family protein isoform 1 [Theobroma cacao]	-	-	GO:0003676//nucleic acid binding	-
Cs6g08500	4.46687	13.558	0.338838	1.02648	1.59904	0.00393685	0.0129254	yes	Cs6g08500	PREDICTED: protein SRG1-like [Fragaria vesca subsp. vesca]	-	-	GO:0046914//transition metal ion binding;GO:0016706//oxidoreductase activity, acting on paired donors, with incorporation or reduction of molecular oxygen, 2-oxoglutarate as one donor, and incorporation of one atom each of oxygen into both donors	GO:0044710;GO:0009628//response to abiotic stimulus
Cs6g08550	151.898	331.764	7.43185	16.0522	1.11098	2.72393e-25	7.34877e-24	yes	Cs6g08550	PREDICTED: trihelix transcription factor GT-3b-like [Glycine max]	-	GO:0043234//protein complex;GO:0031981//nuclear lumen	GO:0001071//nucleic acid binding transcription factor activity;GO:0005515//protein binding	GO:0006351//transcription, DNA-templated
Cs6g08560	286.877	590.018	13.8724	28.292	1.02818	2.85014e-31	1.01e-29	yes	-	-	-	-	-	-
Cs6g08660	18.3484	7.0207	1.82795	0.69611	-1.39284	0.0038725	0.0127351	yes	-	-	-	-	-	-
Cs6g08840	2817.3	6728.4	117.076	281.022	1.26325	7.34181e-88	1.40076e-85	yes	Cs6g08840	Thiamine pyrophosphate dependent pyruvate decarboxylase family protein [Theobroma cacao]	ko01100//Metabolic pathways;ko01110//Biosynthesis of secondary metabolites;ko00010//Glycolysis / Gluconeogenesis	GO:0044444//cytoplasmic part;GO:0044444//cytoplasmic part;GO:0044444//cytoplasmic part	GO:0046872//metal ion binding;GO:0019842//vitamin binding;GO:0016831//carboxy-lyase activity;GO:0046872//metal ion binding;GO:0019842//vitamin binding;GO:0016831//carboxy-lyase activity;GO:0046872//metal ion binding;GO:0019842//vitamin binding;GO:0016831//carboxy-lyase activity	GO:0006950//response to stress;GO:0006950//response to stress;GO:0006950//response to stress
Cs6g08900	22.7868	10.2163	2.49059	1.11489	-1.15958	0.00386139	0.0127039	yes	-	-	-	-	-	-
Cs6g09030	0.438128	9.77511	0.0218427	0.479652	4.45677	0.000105046	0.000478101	yes	Cs6g09030	lectin receptor-like kinase [Gossypium hirsutum]	-	-	GO:0032550;GO:0004674//protein serine/threonine kinase activity	GO:0006952//defense response;GO:0051707//response to other organism;GO:0050789//regulation of biological process;GO:0001101//response to acid;GO:0044763;GO:0009725//response to hormone;GO:0006464//cellular protein modification process;GO:0006796//phosphate-containing compound metabolic process
Cs6g09130	25.8252	67.8743	2.75059	7.14241	1.37667	8.60456e-10	7.88664e-09	yes	-	-	-	-	-	-
Cs6g09250	16.4818	50.2609	0.413661	1.24971	1.59508	8.71197e-08	6.44386e-07	yes	Cs6g09250	protein BRCA2-like B [Arabidopsis thaliana]	ko03440//Homologous recombination	-	-	GO:0006310//DNA recombination;GO:0006281//DNA repair;GO:0048856//anatomical structure development;GO:0007275//multicellular organismal development;GO:0006310//DNA recombination;GO:0006281//DNA repair;GO:0048856//anatomical structure development;GO:0007275//multicellular organismal development
Cs6g09320	82.7472	227.504	10.6689	29.1933	1.45224	1.51513e-27	4.54519e-26	yes	Cs6g09320	Tautomerase/MIF superfamily protein [Theobroma cacao]	-	GO:0042579//microbody	-	-
Cs6g09430	255.837	722.503	10.176	28.5434	1.48798	2.76749e-42	1.53136e-40	yes	-	-	-	-	-	-
Cs6g09440	69.8988	413.741	3.78944	21.2574	2.48791	4.23463e-90	8.41597e-88	yes	Cs6g09440	Iron regulated 1 protein [Theobroma cacao]	-	GO:0031224//intrinsic component of membrane;GO:0000325//plant-type vacuole;GO:0031224//intrinsic component of membrane;GO:0000325//plant-type vacuole;GO:0031224//intrinsic component of membrane;GO:0000325//plant-type vacuole;GO:0031224//intrinsic component of membrane;GO:0000325//plant-type vacuole;GO:0031224//intrinsic component of membrane;GO:0000325//plant-type vacuole	GO:0046915//transition metal ion transmembrane transporter activity;GO:0046915//transition metal ion transmembrane transporter activity;GO:0046915//transition metal ion transmembrane transporter activity;GO:0046915//transition metal ion transmembrane transporter activity;GO:0046915//transition metal ion transmembrane transporter activity	GO:0055076//transition metal ion homeostasis;GO:0015675//nickel cation transport;GO:0009267//cellular response to starvation;GO:0006826//iron ion transport;GO:0055076//transition metal ion homeostasis;GO:0015675//nickel cation transport;GO:0009267//cellular response to starvation;GO:0006826//iron ion transport;GO:0055076//transition metal ion homeostasis;GO:0015675//nickel cation transport;GO:000…
Cs6g09490	8.00042	1.53456	0.754425	0.144314	-2.38616	0.00442712	0.0143493	yes	Cs6g09490	hydroxyproline-rich glycoprotein family protein [Arabidopsis thaliana]	-	GO:0043231//intracellular membrane-bounded organelle	-	-
Cs6g09500	0.876255	8.07185	0.120346	1.12345	3.22268	0.00131296	0.00481959	yes	-	-	-	-	-	-
Cs6g09670	212.639	48.1359	21.4431	4.75377	-2.17337	4.99776e-37	2.23205e-35	yes	Cs6g09670	PREDICTED: transcription factor bHLH61-like [Vitis vinifera]	-	-	GO:0005515//protein binding;GO:0031406//carboxylic acid binding;GO:0005515//protein binding;GO:0031406//carboxylic acid binding	-
Cs6g09680	256.951	556.601	24.626	52.861	1.10202	3.5908e-32	1.32977e-30	yes	Cs6g09680	Peroxidase superfamily protein [Theobroma cacao]	-	-	GO:0003824//catalytic activity;GO:0016209//antioxidant activity;GO:0043169//cation binding;GO:0046906//tetrapyrrole binding	GO:0044710;GO:0006950//response to stress
Cs6g09690	6.68605	43.49	0.455679	2.95618	2.69764	5.46745e-13	6.71437e-12	yes	Cs6g09690	PREDICTED: aspartate aminotransferase, mitochondrial-like [Vitis vinifera]	ko01100//Metabolic pathways;ko01110//Biosynthesis of secondary metabolites;ko00270//Cysteine and methionine metabolism;ko00360//Phenylalanine metabolism;ko00710//Carbon fixation in photosynthetic organisms;ko00330//Arginine and proline metabolism;ko00250//Alanine, aspartate and glutamate metabolism;ko00350//Tyrosine metabolism;ko00400//Phenylalanine, tyrosine and tryptophan biosynthesis;ko00960//…	GO:0043231//intracellular membrane-bounded organelle	GO:0046914//transition metal ion binding;GO:0070546;GO:0043168//anion binding	GO:0019752//carboxylic acid metabolic process;GO:0010038//response to metal ion
Cs6g09730	2379.38	5203.98	94.4535	201.31	1.09174	6.4109e-108	1.93536e-105	yes	Cs6g09730	CBL-interacting protein kinase 22 [Populus trichocarpa]	-	-	GO:0004672//protein kinase activity;GO:0032550;GO:0004672//protein kinase activity;GO:0032550	GO:0006796//phosphate-containing compound metabolic process;GO:0006464//cellular protein modification process;GO:0007154//cell communication;GO:0006796//phosphate-containing compound metabolic process;GO:0006464//cellular protein modification process;GO:0007154//cell communication
Cs6g09750	20.0011	6.45294	1.30266	0.424399	-1.61797	0.000279436	0.0011704	yes	Cs6g09750	PREDICTED: adenine/guanine permease AZG1-like [Vitis vinifera]	-	-	GO:0015205//nucleobase transmembrane transporter activity	GO:0006863//purine nucleobase transport;GO:0044763
Cs6g09790	40.3975	104.658	13.5017	35.0125	1.37473	2.17789e-10	2.12175e-09	yes	-	-	-	-	-	-
Cs6g09800	7.95762	19.9266	0.50354	1.2396	1.2997	0.00433034	0.0140681	yes	-	-	-	-	-	-
Cs6g09960	1.34292	7.5041	0.262412	1.47198	2.48784	0.00754084	0.0230418	yes	Cs6g09960	lipid transfer protein precursor [Gossypium hirsutum]	-	-	GO:0005488//binding	GO:0051234//establishment of localization;GO:0010876//lipid localization
Cs6g09970	2.6573	10.0055	0.315254	1.19282	1.91979	0.0040799	0.0133345	yes	Cs6g09970	lipid transfer protein 3 precursor [Prunus dulcis]	-	-	-	GO:0051234//establishment of localization
Cs6g10110	683.678	303.344	84.6797	37.1738	-1.18773	1.02915e-44	6.16688e-43	yes	-	-	-	-	-	-
Cs6g10120	218.997	478.19	18.3316	39.9297	1.12313	1.99999e-31	7.12973e-30	yes	Cs6g10120	PREDICTED: probable WRKY transcription factor 70-like [Vitis vinifera]	-	-	GO:0097159//organic cyclic compound binding;GO:1901363	-
Cs6g10150	18.6439	50.3226	2.12642	5.59138	1.39477	5.62183e-08	4.25365e-07	yes	-	-	-	-	-	-
Cs6g10470	19.5058	8.15622	0.733914	0.303051	-1.27605	0.00461235	0.0148809	yes	-	-	-	-	-	-
Cs6g11120	8.01469	17.2792	0.478833	1.02243	1.09441	0.0122295	0.0351568	yes	-	-	-	-	-	-
Cs6g11280	52.3553	207.659	3.23983	12.7578	1.97739	5.19601e-35	2.15513e-33	yes	Cs6g11280	PREDICTED: UDP-glycosyltransferase 82A1-like [Fragaria vesca subsp. vesca]	-	-	GO:0016758//transferase activity, transferring hexosyl groups	-
Cs6g11300	1.34292	13.558	0.408896	4.10114	3.32622	8.44405e-06	4.64871e-05	yes	-	-	-	-	-	-
Cs6g11460	52.9076	12.6755	4.86102	1.16289	-2.06355	9.71832e-13	1.1688e-11	yes	Cs6g11460	Zinc transporter 5 precursor [Theobroma cacao]	-	GO:0031224//intrinsic component of membrane	GO:0046915//transition metal ion transmembrane transporter activity;GO:0016628//oxidoreductase activity, acting on the CH-CH group of donors, NAD or NADP as acceptor	GO:0044763;GO:0006829//zinc ion transport;GO:0044710
Cs6g11540	128.192	378.81	5.21535	15.46	1.5677	1.88685e-44	1.1111e-42	yes	-	-	-	-	-	-
Cs6g11550	392.31	1381.68	29.2303	104.094	1.83235	1.98987e-134	1.00971e-131	yes	Cs6g11550	glycosyltransferase [Pyrus communis]	-	-	GO:0035251//UDP-glucosyltransferase activity	-
Cs6g11580	289.191	631.519	70.5728	156.232	1.1465	1.78008e-33	6.90294e-32	yes	-	-	-	-	-	-
Cs6g11640	30.3348	78.321	1.18086	3.02257	1.35594	4.14719e-10	3.92784e-09	yes	Cs6g11640	PREDICTED: serine/threonine-protein kinase-like protein CCR1-like [Vitis vinifera]	-	-	GO:0046983//protein dimerization activity;GO:0004672//protein kinase activity;GO:0032550	GO:0006796//phosphate-containing compound metabolic process;GO:0006464//cellular protein modification process
Cs6g11660	231.721	93.751	39.5129	16.3368	-1.2742	8.65627e-22	1.96613e-20	yes	Cs6g11660	plasma intrinsic protein 2,2 [Juglans regia]	-	GO:0031224//intrinsic component of membrane	-	GO:0042044//fluid transport
Cs6g11690	698.03	213.356	57.3385	17.7765	-1.68953	3.92513e-74	5.67336e-72	yes	Cs6g11690	plasma intrinsic protein 2,2 [Juglans regia]	-	GO:0031224//intrinsic component of membrane	-	GO:0042044//fluid transport
Cs6g11700	729.562	285.269	63.9126	25.3291	-1.3353	5.22879e-56	4.55115e-54	yes	Cs6g11700	plasma intrinsic protein 2,2 [Juglans regia]	-	GO:0031224//intrinsic component of membrane	-	GO:0042044//fluid transport
Cs6g11720	671.4	326.887	81.7947	39.5655	-1.04776	9.13592e-32	3.29626e-30	yes	-	-	-	-	-	-
Cs6g11950	2382.81	6068.57	88.4578	225.904	1.35264	1.01263e-125	4.16384e-123	yes	Cs6g11950	phenylalanine-ammonia lyase [Citrus clementina x Citrus reticulata]	ko01100//Metabolic pathways;ko01110//Biosynthesis of secondary metabolites;ko00940//Phenylpropanoid biosynthesis;ko00360//Phenylalanine metabolism	GO:0044444//cytoplasmic part	GO:0016841//ammonia-lyase activity	GO:0009411//response to UV;GO:0006558//L-phenylalanine metabolic process;GO:0009414//response to water deprivation;GO:0048229//gametophyte development;GO:0009696//salicylic acid metabolic process;GO:0009699//phenylpropanoid biosynthetic process;GO:0009808//lignin metabolic process
Cs6g12060	7.19548	16.5006	0.30059	0.68055	1.17891	0.0137798	0.0389515	yes	-	-	-	-	-	-
Cs6g12270	16.9342	5.00274	1.39918	0.404198	-1.79145	0.000388775	0.00158847	yes	Cs6g12270	NF-kappa-B inhibitor-like protein 2 isoform 1 [Theobroma cacao]	-	GO:0043231//intracellular membrane-bounded organelle	-	-
Cs6g12750	2.21917	19.6541	0.191173	1.68914	3.14333	3.11903e-08	2.43568e-07	yes	Cs6g12750	Aluminum activated malate transporter family protein [Theobroma cacao]	-	-	-	GO:0015743//malate transport
Cs6g12780	2.2477	215.919	0.213859	20.4315	6.57799	1.60727e-102	4.16649e-100	yes	Cs6g12780	Aluminum activated malate transporter family protein [Theobroma cacao]	-	-	-	GO:0015743//malate transport
Cs6g12800	16.4533	7.41976	1.46949	0.66061	-1.15345	0.0144117	0.040493	yes	Cs6g12800	PREDICTED: aluminum-activated malate transporter 2 [Vitis vinifera]	-	-	-	GO:0015743//malate transport
Cs6g12880	9.42894	19.6119	0.550343	1.1444	1.05618	0.0170624	0.0468856	yes	Cs6g12880	PREDICTED: vinorine synthase-like [Fragaria vesca subsp. vesca]	-	-	GO:0016740//transferase activity	-
Cs6g12920	188.253	71.0894	14.6547	5.56444	-1.39706	2.59093e-21	5.74268e-20	yes	-	-	-	-	-	-
Cs6g13010	58.8173	149.306	2.6797	6.70843	1.3239	2.0746e-17	3.59311e-16	yes	-	-	-	-	-	-
Cs6g13170	10.7148	24.9098	0.944742	2.18903	1.2123	0.00139435	0.00509015	yes	-	-	-	-	-	-
Cs6g13250	71.3273	35.0613	8.03551	3.94738	-1.0255	2.5243e-06	1.50317e-05	yes	-	-	-	-	-	-
Cs6g13660	2172.78	977.464	71.6345	32.3473	-1.14701	9.39367e-80	1.50356e-77	yes	Cs6g13660	BEL1-like homeodomain protein 1 isoform 1 [Theobroma cacao]	-	GO:0043231//intracellular membrane-bounded organelle;GO:0043231//intracellular membrane-bounded organelle;GO:0043231//intracellular membrane-bounded organelle	GO:0003677//DNA binding;GO:0001071//nucleic acid binding transcription factor activity;GO:0003677//DNA binding;GO:0001071//nucleic acid binding transcription factor activity;GO:0003677//DNA binding;GO:0001071//nucleic acid binding transcription factor activity	GO:0006351//transcription, DNA-templated;GO:0006351//transcription, DNA-templated;GO:0006351//transcription, DNA-templated
Cs6g13800	326.312	139.197	14.924	6.37003	-1.22827	4.44497e-29	1.42484e-27	yes	Cs6g13800	PREDICTED: pentatricopeptide repeat-containing protein At5g66520-like [Vitis vinifera]	-	-	GO:0003824//catalytic activity;GO:0046914//transition metal ion binding	GO:0044710
Cs6g14070	9.72442	68.1047	1.47207	10.1704	2.78846	4.36142e-19	8.51888e-18	yes	Cs6g14070	PREDICTED: F-box protein PP2-B15 [Vitis vinifera]	-	GO:0043231//intracellular membrane-bounded organelle	-	-
Cs6g14350	3.12396	11.7509	0.176835	0.660659	1.90151	0.00214799	0.0075279	yes	-	-	-	-	-	-
Cs6g14360	146.594	339.452	3.99382	9.16785	1.19881	1.19814e-17	2.10415e-16	yes	-	-	-	-	-	-
Cs6g14570	190.881	90.5131	24.6563	11.736	-1.07102	1.26033e-15	1.91328e-14	yes	-	-	-	-	-	-
Cs6g14740	16.0436	41.936	1.18939	3.06156	1.36404	1.68808e-06	1.03122e-05	yes	-	-	-	-	-	-
Cs6g15010	10.2624	20.7895	5.78182	11.6502	1.01076	0.01231	0.0353371	yes	-	-	-	-	-	-
Cs6g15140	320.854	132.326	24.4378	9.97437	-1.29282	2.74056e-23	6.78708e-22	yes	-	-	-	-	-	-
Cs6g15150	48.9787	100.772	4.34422	8.92987	1.03954	3.17456e-09	2.75811e-08	yes	-	-	-	-	-	-
Cs6g15170	24.8633	75.4206	2.12136	6.37362	1.58712	1.68812e-12	1.97837e-11	yes	-	-	-	-	-	-
Cs6g15280	1925.83	805.35	42.3131	17.6225	-1.26369	2.89567e-85	5.11547e-83	yes	-	-	-	-	-	-
Cs6g15360	10.672	33.212	2.69867	8.32644	1.62545	1.4184e-06	8.74096e-06	yes	-	-	-	-	-	-
Cs6g15380	115.272	242.951	25.9808	54.7899	1.07647	3.55025e-16	5.63714e-15	yes	-	-	-	-	-	-
Cs6g15620	33.8255	130.642	2.42143	9.42139	1.96008	2.29342e-26	6.48823e-25	yes	-	-	-	-	-	-
Cs6g15680	809.27	2315.66	35.5784	101.083	1.50647	1.04252e-117	3.88484e-115	yes	-	-	-	-	-	-
Cs6g15800	385.682	117.525	17.9349	5.4183	-1.72686	6.07945e-52	4.64708e-50	yes	-	-	-	-	-	-
Cs6g15820	301.815	706.518	19.0909	45.2523	1.2451	4.44136e-47	2.86276e-45	yes	-	-	-	-	-	-
Cs6g15880	1560.83	3884.85	72.9664	183.833	1.33309	6.48574e-133	3.03291e-130	yes	-	-	-	-	-	-
Cs6g15950	114.51	249.131	7.91615	17.1183	1.11267	5.21558e-18	9.4232e-17	yes	-	-	-	-	-	-
Cs6g16000	1054.88	503.203	41.3695	19.5827	-1.07899	3.69566e-47	2.40158e-45	yes	-	-	-	-	-	-
Cs6g16680	2330.78	723.878	186.05	57.4725	-1.69475	3.71384e-142	2.16028e-139	yes	-	-	-	-	-	-
Cs6g16700	78.4658	36.6803	6.11918	2.85189	-1.10142	1.54449e-07	1.10085e-06	yes	-	-	-	-	-	-
Cs6g16780	102.849	35.7978	8.77211	3.08487	-1.50771	8.57741e-16	1.32489e-14	yes	-	-	-	-	-	-
Cs6g17140	1285.57	637.644	94.9565	47.2225	-1.00779	1.53272e-35	6.46971e-34	yes	-	-	-	-	-	-
Cs6g17190	23.1535	10.6154	4.21929	1.90616	-1.14633	0.00307099	0.0104005	yes	-	-	-	-	-	-
Cs6g17200	180.89	85.3839	8.51399	4.05323	-1.07076	4.17553e-14	5.6742e-13	yes	-	-	-	-	-	-
Cs6g17960	89.5616	208.69	15.0246	34.5862	1.20287	5.48756e-20	1.1331e-18	yes	-	-	-	-	-	-
Cs6g18050	26.3346	55.0301	2.6917	5.56266	1.04725	6.63026e-05	0.000312747	yes	-	-	-	-	-	-
Cs6g18080	41.3736	20.2218	3.96898	1.92865	-1.04118	0.000132684	0.00059136	yes	-	-	-	-	-	-
Cs6g18210	269.347	120.383	388.115	168.249	-1.20589	3.23436e-23	7.97685e-22	yes	-	-	-	-	-	-
Cs6g18300	61.0934	22.7654	1.99359	0.724137	-1.46103	2.05727e-08	1.63165e-07	yes	-	-	-	-	-	-
Cs6g18330	1551.63	688.164	359.969	158.5	-1.18339	4.90084e-74	7.04098e-72	yes	-	-	-	-	-	-
Cs6g18360	729.124	4783.48	45.4362	296.361	2.70544	0	0	yes	-	-	-	-	-	-
Cs6g18540	38.8019	102.349	1.87779	4.94695	1.39751	1.54672e-13	2.00042e-12	yes	-	-	-	-	-	-
Cs6g18680	77.5324	26.9278	6.29326	2.18049	-1.52916	2.03959e-11	2.18224e-10	yes	-	-	-	-	-	-
Cs6g18720	252.37	116.769	19.7193	9.1113	-1.11388	2.62229e-19	5.19427e-18	yes	-	-	-	-	-	-
Cs6g18930	6.29072	17.5517	0.357808	0.987084	1.46398	0.00273671	0.00936947	yes	-	-	-	-	-	-
Cs6g19030	48.4407	115.842	2.31728	5.4848	1.24301	1.86809e-11	2.00414e-10	yes	-	-	-	-	-	-
Cs6g19060	315.721	630.76	13.2937	26.713	1.0068	6.11951e-29	1.95636e-27	yes	-	-	-	-	-	-
Cs6g19180	625.47	1425.56	33.4982	76.0298	1.18248	1.59808e-69	2.08265e-67	yes	-	-	-	-	-	-
Cs6g19240	11.5482	25.5814	3.48482	7.76826	1.15651	0.00153077	0.00552304	yes	-	-	-	-	-	-
Cs6g19330	24.4965	11.5401	4.62119	2.17962	-1.08419	0.00294866	0.010026	yes	-	-	-	-	-	-
Cs6g19590	4.89074	102.452	0.990464	20.8572	4.39629	2.08052e-45	1.27882e-43	yes	-	-	-	-	-	-
Cs6g19840	61.9982	3.46817	6.22318	0.348754	-4.15737	4.34984e-26	1.21475e-24	yes	-	-	-	-	-	-
Cs6g19990	6.21938	20.7474	1.8714	6.17666	1.72271	8.19121e-05	0.000379915	yes	-	-	-	-	-	-
Cs6g20080	89.1235	268.262	7.5594	22.5206	1.57491	2.44522e-35	1.0213e-33	yes	-	-	-	-	-	-
Cs6g20220	523.056	1097.27	68.1218	143.331	1.07316	1.19881e-44	7.16554e-43	yes	Cs6g20220	PREDICTED: gibberellin-regulated protein 14-like [Cicer arietinum]	-	GO:0016020//membrane	-	GO:0031323//regulation of cellular metabolic process;GO:0006970//response to osmotic stress;GO:0001101//response to acid
Cs6g20280	1596.9	616.985	41.1292	15.8634	-1.37446	2.25803e-81	3.68847e-79	yes	Cs6g20280	ABC transporter family protein isoform 1 [Theobroma cacao]	-	GO:0031224//intrinsic component of membrane;GO:0005911//cell-cell junction	GO:0017111//nucleoside-triphosphatase activity;GO:0032550;GO:0015405	GO:0009154//purine ribonucleotide catabolic process;GO:0051234//establishment of localization
Cs6g20410	100.672	20.7052	7.10907	1.48331	-2.26084	1.87204e-25	5.08499e-24	yes	Cs6g20410	Glycerol-3-phosphate acyltransferase 6 [Theobroma cacao]	-	-	GO:0008374//O-acyltransferase activity	-
Cs6g20790	69.5035	12.6755	5.10339	0.92026	-2.47134	8.5198e-20	1.73517e-18	yes	Cs6g20790	AP2 domain-containing transcription factor [Populus trichocarpa]	-	GO:0043231//intracellular membrane-bounded organelle	GO:0003676//nucleic acid binding;GO:0001071//nucleic acid binding transcription factor activity	GO:0006351//transcription, DNA-templated
Cs6g20950	13.3721	4.16245	1.34375	0.418751	-1.6821	0.00229376	0.0079953	yes	Cs6g20950	Caffeic acid 3-O-methyltransferase 1 isoform 1 [Theobroma cacao]	-	-	GO:0008171//O-methyltransferase activity	-
Cs6g20980	97.1953	47.2113	5.31896	2.54676	-1.06248	5.14784e-08	3.91613e-07	yes	Cs6g20980	NAC domain protein, IPR003441 [Theobroma cacao]	-	-	GO:0003676//nucleic acid binding	GO:0006351//transcription, DNA-templated
Cs6g21070	0.876255	6.01171	0.214569	1.47027	2.77657	0.012943	0.0368393	yes	Cs6g21070	PREDICTED: 40S ribosomal protein S9-2-like [Cicer arietinum]	ko03010//Ribosome	GO:0030312;GO:0015935//small ribosomal subunit;GO:0031981//nuclear lumen;GO:0009536//plastid;GO:0044437;GO:0005911//cell-cell junction	GO:0003723//RNA binding;GO:0005198//structural molecule activity	GO:0010467//gene expression
Cs6g21120	26.1491	59.2152	4.09192	9.05066	1.14525	6.92483e-06	3.86316e-05	yes	Cs6g21120	PREDICTED: transcription factor bHLH135-like [Glycine max]	-	GO:0043231//intracellular membrane-bounded organelle	GO:0005515//protein binding	GO:0000902//cell morphogenesis;GO:0009725//response to hormone;GO:0048506;GO:0009639//response to red or far red light
Cs6g21200	21.8534	50.0273	0.781773	1.76078	1.17139	1.72552e-05	9.02652e-05	yes	-	-	-	-	-	-
Cs6g21290	760.452	298.974	68.9712	27.0216	-1.35188	2.4122e-52	1.87389e-50	yes	Cs6g21290	PREDICTED: aquaporin NIP2-1-like [Vitis vinifera]	-	GO:0031224//intrinsic component of membrane;GO:0031224//intrinsic component of membrane	-	GO:0051234//establishment of localization;GO:0051234//establishment of localization
Cs6g21400	597.226	258.027	25.6399	10.9761	-1.22403	5.05224e-40	2.57459e-38	yes	Cs6g21400	Dof zinc finger protein DOF5.2 [Theobroma cacao]	-	-	GO:0003676//nucleic acid binding	GO:0006351//transcription, DNA-templated
Cs6g21460	0.452394	5.57048	0.0566185	0.694384	3.61639	0.00634935	0.0197709	yes	Cs6g21460	expansin protein [Populus tomentosa]	-	GO:0030312;GO:0030312	-	GO:0071555//cell wall organization;GO:0071555//cell wall organization
Cs6g21640	87.695	34.6623	7.25291	2.83426	-1.35559	1.4237e-11	1.53707e-10	yes	Cs6g21640	WIN1-like protein [Populus trichocarpa]	-	-	-	GO:0006351//transcription, DNA-templated
Cs6g22060	82.7044	169.21	3.20655	6.46378	1.01135	1.97098e-09	1.74613e-08	yes	Cs6g22060	TPX2 (targeting protein for Xklp2) family protein [Arabidopsis thaliana]	-	GO:0015630//microtubule cytoskeleton;GO:0015630//microtubule cytoskeleton	-	-
Cs6g22130	22.6583	83.9564	3.28476	11.9095	1.85826	6.6577e-16	1.0371e-14	yes	-	-	-	-	-	-
Cs6g22140	124.234	47.9055	8.96247	3.45657	-1.37455	5.84326e-16	9.1321e-15	yes	Cs6g22140	PREDICTED: UDP-glycosyltransferase 83A1 [Vitis vinifera]	-	-	GO:0035251//UDP-glucosyltransferase activity	-
Cs6g22320	25.8536	9.56424	2.28433	0.840258	-1.44287	0.000112626	0.0005091	yes	Cs6g22320	Leucine-rich repeat transmembrane protein kinase [Theobroma cacao]	-	-	GO:0004713//protein tyrosine kinase activity;GO:0032550	GO:0006468//protein phosphorylation
Cs7g01030	1361.3	632.687	51.7422	24.6047	-1.07241	9.32019e-56	7.93847e-54	yes	-	-	-	-	-	-
Cs7g01060	205.344	71.8064	13.4799	4.75305	-1.50389	7.38552e-26	2.04099e-24	yes	Cs7g01060	PREDICTED: beta-hexosaminidase-like [Vitis vinifera]	ko01100//Metabolic pathways;ko01110//Biosynthesis of secondary metabolites;ko00520//Amino sugar and nucleotide sugar metabolism;ko00511//Other glycan degradation;ko00531//Glycosaminoglycan degradation;ko00603//Glycosphingolipid biosynthesis - globo series;ko00604//Glycosphingolipid biosynthesis - ganglio series	-	GO:0008194//UDP-glycosyltransferase activity;GO:0015929//hexosaminidase activity	GO:0044238
Cs7g01080	40.045	11.0988	3.06154	0.843915	-1.85909	6.48702e-09	5.46868e-08	yes	-	-	-	-	-	-
Cs7g01220	177.271	70.7553	9.27414	3.68437	-1.3318	3.42336e-19	6.73072e-18	yes	Cs7g01220	PREDICTED: homeobox-leucine zipper protein HAT14-like [Vitis vinifera]	-	-	GO:0003677//DNA binding;GO:0003677//DNA binding	GO:0006351//transcription, DNA-templated;GO:0006351//transcription, DNA-templated
Cs7g01290	55.6647	12.4647	5.72954	1.29613	-2.14421	5.10215e-14	6.89021e-13	yes	Cs7g01290	H1005F08.10 [Oryza sativa Indica Group]	-	-	GO:0003676//nucleic acid binding	-
Cs7g01370	216.059	105.479	16.7951	8.20191	-1.03401	4.10841e-15	5.99642e-14	yes	Cs7g01370	PREDICTED: vicianin hydrolase-like [Fragaria vesca subsp. vesca]	ko01100//Metabolic pathways;ko01110//Biosynthesis of secondary metabolites;ko00500//Starch and sucrose metabolism;ko00940//Phenylpropanoid biosynthesis;ko00460//Cyanoamino acid metabolism	-	GO:0004553//hydrolase activity, hydrolyzing O-glycosyl compounds	GO:0008152//metabolic process
Cs7g01560	464.705	957.09	7.77841	15.8986	1.03135	5.11049e-31	1.78187e-29	yes	Cs7g01560	DNA topoisomerase 2 isoform 2 [Theobroma cacao]	-	GO:0043231//intracellular membrane-bounded organelle	GO:0032550;GO:0003676//nucleic acid binding;GO:0016491//oxidoreductase activity;GO:0016853//isomerase activity;GO:0008094//DNA-dependent ATPase activity;GO:0032550;GO:0003676//nucleic acid binding;GO:0016491//oxidoreductase activity;GO:0016853//isomerase activity;GO:0008094//DNA-dependent ATPase activity	GO:0071103//DNA conformation change;GO:0009154//purine ribonucleotide catabolic process;GO:0071103//DNA conformation change;GO:0009154//purine ribonucleotide catabolic process
Cs7g01770	308.825	3105.2	25.6014	254.069	3.31093	0	0	yes	Cs7g01770	Ferric reductase defective 3b [Medicago truncatula]	-	GO:0031224//intrinsic component of membrane	GO:0015142//tricarboxylic acid transmembrane transporter activity;GO:0015291//secondary active transmembrane transporter activity	GO:0034614//cellular response to reactive oxygen species;GO:0015893//drug transport;GO:0006842//tricarboxylic acid transport;GO:0009723//response to ethylene;GO:0010039//response to iron ion;GO:0046916//cellular transition metal ion homeostasis
Cs7g01910	2.23344	9.4799	0.243333	1.01681	2.06305	0.00265751	0.00912321	yes	Cs7g01910	PREDICTED: LOW QUALITY PROTEIN: oligopeptide transporter 1-like [Fragaria vesca subsp. vesca]	-	-	GO:0015197//peptide transporter activity	GO:0015833//peptide transport;GO:0044763
Cs7g02060	104.191	353.543	5.5618	19.1356	1.78264	6.25412e-51	4.58937e-49	yes	Cs7g02060	Polyamine oxidase 1 isoform 1 [Theobroma cacao]	-	-	GO:0016647//oxidoreductase activity, acting on the CH-NH group of donors, oxygen as acceptor;GO:0000166//nucleotide binding;GO:0016647//oxidoreductase activity, acting on the CH-NH group of donors, oxygen as acceptor;GO:0000166//nucleotide binding	GO:0006595//polyamine metabolic process;GO:0044710;GO:0006595//polyamine metabolic process;GO:0044710
Cs7g02320	20.9059	52.7396	0.927821	2.34361	1.33681	2.6249e-07	1.80668e-06	yes	Cs7g02320	PREDICTED: potassium transporter 5-like [Fragaria vesca subsp. vesca]	-	GO:0031224//intrinsic component of membrane;GO:0009536//plastid	GO:0046873//metal ion transmembrane transporter activity	GO:0034220//ion transmembrane transport;GO:0030001//metal ion transport
Cs7g02410	20.9201	9.03866	1.37567	0.595182	-1.20874	0.00267496	0.00917389	yes	Cs7g02410	Cytokinin oxidase/dehydrogenase 6 isoform 1 [Theobroma cacao]	ko00908//Zeatin biosynthesis	-	GO:0016645//oxidoreductase activity, acting on the CH-NH group of donors;GO:0016616//oxidoreductase activity, acting on the CH-OH group of donors, NAD or NADP as acceptor;GO:0000166//nucleotide binding	GO:0009690//cytokinin metabolic process;GO:0009888//tissue development;GO:0044710
Cs7g02530	58.3934	3.55253	3.32616	0.203927	-4.02774	4.96171e-26	1.37916e-24	yes	Cs7g02530	Purple acid phosphatase 27 isoform 1 [Theobroma cacao]	-	-	GO:0016791//phosphatase activity;GO:0043169//cation binding	GO:0006796//phosphate-containing compound metabolic process
Cs7g02680	867.058	392.283	37.6871	16.9255	-1.15488	5.48105e-48	3.75625e-46	yes	Cs7g02680	Annexin-like protein RJ4 isoform 2 [Theobroma cacao]	-	-	GO:0046872//metal ion binding;GO:0005543//phospholipid binding	GO:0006970//response to osmotic stress
Cs7g02830	26.7727	53.0543	5.69142	11.5207	1.01737	0.00018517	0.000804538	yes	Cs7g02830	PREDICTED: probable homogentisate phytyltransferase 1, chloroplastic-like [Fragaria vesca subsp. vesca]	-	GO:0043231//intracellular membrane-bounded organelle	-	-
Cs7g02840	37.3306	17.6361	10.8642	5.09204	-1.09327	0.000196419	0.000848162	yes	-	-	-	-	-	-
Cs7g03150	763.266	265.466	68.8504	23.8423	-1.52994	1.92952e-60	1.96654e-58	yes	Cs7g03150	HAP3-like protein [Citrus sinensis]	-	GO:0044464;GO:0044464	-	GO:0050896//response to stimulus;GO:0050896//response to stimulus
Cs7g03670	157.298	48.389	7.10492	2.18983	-1.698	2.31192e-24	5.98664e-23	yes	-	-	-	-	-	-
Cs7g03770	115.344	320.963	12.2713	34.4652	1.48986	1.30123e-29	4.22794e-28	yes	Cs7g03770	Ribonuclease T2 [Medicago truncatula]	-	GO:0030312;GO:0016020//membrane;GO:0044421	GO:0003676//nucleic acid binding;GO:0016892//endoribonuclease activity, producing 3'-phosphomonoesters	GO:0009813//flavonoid biosynthetic process;GO:0090501//RNA phosphodiester bond hydrolysis;GO:0009267//cellular response to starvation
Cs7g03780	94.3383	30.0586	10.1722	3.21875	-1.66005	4.6316e-16	7.30066e-15	yes	Cs7g03780	amino acid transporter [Populus trichocarpa]	-	GO:0031224//intrinsic component of membrane;GO:0009536//plastid	-	-
Cs7g03900	64.0891	149.875	4.56231	10.5924	1.2152	9.29689e-16	1.43138e-14	yes	Cs7g03900	Origin recognition complex protein 6 isoform 1 [Theobroma cacao]	-	GO:0000808//origin recognition complex;GO:0000808//origin recognition complex	GO:0003676//nucleic acid binding;GO:0003676//nucleic acid binding	GO:0006259//DNA metabolic process;GO:0006259//DNA metabolic process
Cs7g03920	33.9825	68.4843	1.55298	3.202	1.04393	1.46835e-05	7.76125e-05	yes	-	-	-	-	-	-
Cs7g03980	23.5917	9.60643	1.38806	0.567636	-1.29003	0.000757846	0.00291938	yes	Cs7g03980	PREDICTED: transcription factor TCP15-like [Vitis vinifera]	-	-	-	GO:0044699;GO:0009725//response to hormone
Cs7g04280	61.5744	28.8193	3.68376	1.71146	-1.10595	9.87705e-06	5.38295e-05	yes	Cs7g04280	Zinc knuckle family protein [Theobroma cacao]	-	GO:0043231//intracellular membrane-bounded organelle	GO:0046914//transition metal ion binding;GO:0036094//small molecule binding;GO:0005515//protein binding;GO:1901363;GO:0097159//organic cyclic compound binding	-
Cs7g04300	27.1823	8.47092	2.34379	0.734657	-1.6737	1.25767e-05	6.73119e-05	yes	Cs7g04300	Integrase-type DNA-binding superfamily protein [Theobroma cacao]	-	-	-	GO:0006351//transcription, DNA-templated
Cs7g04640	18.3056	5.08709	1.44155	0.402099	-1.842	0.000121931	0.000546701	yes	Cs7g04640	Glycerol-3-phosphate acyltransferase 6 [Theobroma cacao]	-	-	GO:0008374//O-acyltransferase activity	-
Cs7g04900	419.56	893.854	23.0807	49.1818	1.09143	1.5838e-39	7.91867e-38	yes	Cs7g04900	AT5g25460/F18G18_200 [Arabidopsis thaliana]	-	GO:0005911//cell-cell junction;GO:0005618//cell wall;GO:0005911//cell-cell junction;GO:0005618//cell wall	-	GO:0009628//response to abiotic stimulus;GO:0009653//anatomical structure morphogenesis;GO:0009628//response to abiotic stimulus;GO:0009653//anatomical structure morphogenesis
Cs7g04990	399.082	70.7131	33.4618	5.9579	-2.48964	4.12475e-86	7.39632e-84	yes	Cs7g04990	PREDICTED: ammonium transporter 3 member 1-like [Vitis vinifera]	-	GO:0031224//intrinsic component of membrane	GO:0015077//monovalent inorganic cation transmembrane transporter activity	GO:0015696//ammonium transport
Cs7g05010	16.9199	2.45919	2.07375	0.301266	-2.78313	2.43574e-06	1.45662e-05	yes	-	-	-	-	-	-
Cs7g05050	5.78126	14.1679	0.592905	1.45574	1.29587	0.0166015	0.0458038	yes	Cs7g05050	PREDICTED: uncharacterized RNA-binding protein C17H9.04c-like [Cucumis sativus]	-	-	GO:0046914//transition metal ion binding	-
Cs7g05140	19.1248	39.3925	1.32272	2.66843	1.01248	0.000190247	0.000824494	yes	Cs7g05140	Basic-leucine zipper transcription factor family protein, 5 [Theobroma cacao]	-	GO:0043231//intracellular membrane-bounded organelle	GO:0046914//transition metal ion binding;GO:0001071//nucleic acid binding transcription factor activity;GO:0043566//structure-specific DNA binding	GO:0007602//phototransduction;GO:0006351//transcription, DNA-templated;GO:0009893//positive regulation of metabolic process;GO:0009411//response to UV;GO:0009640//photomorphogenesis;GO:0010476//gibberellin mediated signaling pathway;GO:0007623//circadian rhythm
Cs7g05210	11.0958	3.55253	0.533725	0.191489	-1.47884	0.00813529	0.0246029	yes	Cs7g05210	Major facilitator superfamily protein isoform 2 [Theobroma cacao]	-	GO:0031224//intrinsic component of membrane;GO:0031224//intrinsic component of membrane	-	GO:0006950//response to stress;GO:0015833//peptide transport;GO:0001101//response to acid;GO:0006950//response to stress;GO:0015833//peptide transport;GO:0001101//response to acid
Cs7g05270	575.434	111.218	113.644	21.9469	-2.37244	1.38205e-107	4.12007e-105	yes	Cs7g05270	PREDICTED: probable L-type lectin-domain containing receptor kinase S.7-like [Vitis vinifera]	-	-	GO:0016772//transferase activity, transferring phosphorus-containing groups	-
Cs7g05280	135.53	31.7618	25.5164	5.95526	-2.09919	3.73664e-26	1.05213e-24	yes	Cs7g05280	PREDICTED: probable L-type lectin-domain containing receptor kinase S.7-like [Vitis vinifera]	-	-	GO:0005488//binding	-
Cs7g05750	12.0007	585.579	0.874761	42.8195	5.61323	4.75958e-204	7.09446e-201	yes	Cs7g05750	Glucuronidase 3 isoform 1 [Theobroma cacao]	ko01100//Metabolic pathways;ko00531//Glycosaminoglycan degradation	-	GO:0016787//hydrolase activity	GO:0008152//metabolic process
Cs7g06000	4116.78	1879.15	143.605	64.8386	-1.14718	5.28481e-92	1.10559e-89	yes	Cs7g06000	PREDICTED: aspartate aminotransferase, chloroplastic [Vitis vinifera]	-	GO:0009526//plastid envelope;GO:0009532//plastid stroma;GO:0005576//extracellular region	GO:0070546;GO:0043168//anion binding	GO:0006950//response to stress;GO:0019752//carboxylic acid metabolic process;GO:0010038//response to metal ion
Cs7g06330	3.13822	20.9778	0.250542	1.66007	2.72812	2.18801e-07	1.52267e-06	yes	Cs7g06330	WRKY transcription factor 29 [Jatropha curcas]	-	-	-	GO:0006952//defense response;GO:0051707//response to other organism;GO:0006952//defense response;GO:0051707//response to other organism
Cs7g06630	314.101	102.978	49.3049	15.9918	-1.6244	2.03749e-37	9.2205e-36	yes	-	-	-	-	-	-
Cs7g06790	4.89074	128.16	0.459348	12.1042	4.71977	2.06959e-59	2.03957e-57	yes	-	-	-	-	-	-
Cs7g06870	94.7621	36.2812	15.2661	5.78259	-1.40055	8.46833e-13	1.02414e-11	yes	-	-	-	-	-	-
Cs7g07000	6.71458	26.6326	0.336386	1.32699	1.97996	7.27069e-07	4.68265e-06	yes	Cs7g07000	Glutamate receptor 2.9 [Theobroma cacao]	-	GO:0016020//membrane	GO:0005230//extracellular ligand-gated ion channel activity	GO:0044763;GO:0006811//ion transport
Cs7g07090	37.0637	7.10504	23.3606	4.44271	-2.39457	8.33141e-10	7.64803e-09	yes	Cs7g07090	PREDICTED: EG45-like domain containing protein-like [Vitis vinifera]	-	GO:0043231//intracellular membrane-bounded organelle	-	-
Cs7g07320	15.1103	1.93362	0.880077	0.111699	-2.97802	6.54805e-06	3.66928e-05	yes	Cs7g07320	PREDICTED: G-type lectin S-receptor-like serine/threonine-protein kinase At1g34300-like [Vitis vinifera]	-	-	GO:0036094//small molecule binding;GO:1901363;GO:0097159//organic cyclic compound binding;GO:0004674//protein serine/threonine kinase activity	GO:0006796//phosphate-containing compound metabolic process
Cs7g07340	12.4102	4.03593	0.850032	0.273498	-1.63599	0.00530521	0.0168228	yes	Cs7g07340	PREDICTED: G-type lectin S-receptor-like serine/threonine-protein kinase At1g34300-like [Vitis vinifera]	-	-	GO:0036094//small molecule binding;GO:1901363;GO:0097159//organic cyclic compound binding;GO:0004674//protein serine/threonine kinase activity	GO:0006796//phosphate-containing compound metabolic process
Cs7g07450	9.34334	24.1312	0.484564	1.24086	1.35658	0.000522898	0.00208643	yes	Cs7g07450	PREDICTED: cryptochrome DASH, chloroplastic/mitochondrial-like [Vitis vinifera]	-	GO:0009536//plastid	GO:0003676//nucleic acid binding;GO:0003913//DNA photolyase activity	GO:0006259//DNA metabolic process;GO:0006464//cellular protein modification process
Cs7g07550	234.689	115.507	12.3805	6.05107	-1.03281	1.15601e-16	1.91058e-15	yes	Cs7g07550	PREDICTED: basic leucine zipper 9-like [Fragaria vesca subsp. vesca]	-	GO:0043231//intracellular membrane-bounded organelle;GO:0043231//intracellular membrane-bounded organelle;GO:0043231//intracellular membrane-bounded organelle	GO:0003677//DNA binding;GO:0003677//DNA binding;GO:0003677//DNA binding	GO:0006351//transcription, DNA-templated;GO:0006351//transcription, DNA-templated;GO:0006351//transcription, DNA-templated
Cs7g07570	2329.58	1128.59	216.507	104.944	-1.0448	1.50537e-55	1.26414e-53	yes	-	-	-	-	-	-
Cs7g08070	3.13822	17.7204	0.42554	2.41283	2.50336	5.00419e-06	2.85309e-05	yes	-	-	-	-	-	-
Cs7g08080	34.7589	84.5436	2.61314	6.34126	1.27898	2.09528e-10	2.04712e-09	yes	-	-	-	-	-	-
Cs7g08100	6.20512	1.00898	0.711119	0.114117	-2.63958	0.012943	0.0368393	yes	-	-	-	-	-	-
Cs7g08110	4.46687	13.9992	0.288394	0.903775	1.64792	0.00267074	0.00916299	yes	-	-	-	-	-	-
Cs7g08460	67.6368	152.732	6.65275	14.9624	1.16931	2.12488e-14	2.96738e-13	yes	-	-	-	-	-	-
Cs7g08480	8.41001	0.966805	0.502387	0.0577115	-3.12187	0.00100005	0.00375241	yes	-	-	-	-	-	-
Cs7g08580	19.9868	40.9692	0.992277	2.02628	1.03002	0.00025243	0.00106421	yes	-	-	-	-	-	-
Cs7g08610	237.784	773.967	13.4018	43.7156	1.70572	1.24138e-86	2.27736e-84	yes	-	-	-	-	-	-
Cs7g08720	5.32887	14.6091	0.664481	1.80278	1.43992	0.00643263	0.0199911	yes	-	-	-	-	-	-
Cs7g08770	143.755	65.1847	11.1789	5.07862	-1.13827	1.07767e-13	1.41061e-12	yes	-	-	-	-	-	-
Cs7g08960	46.2501	99.8469	3.78656	8.17466	1.11027	6.50587e-10	6.04199e-09	yes	-	-	-	-	-	-
Cs7g08990	7.15271	16.7114	0.612584	1.43066	1.2237	0.00821301	0.0248096	yes	-	-	-	-	-	-
Cs7g09100	676.539	1510.51	34.2011	76.0024	1.152	3.92564e-69	5.03347e-67	yes	-	-	-	-	-	-
Cs7g09110	0.876255	10.5311	0.09012	1.09233	3.59942	6.61085e-05	0.000311955	yes	-	-	-	-	-	-
Cs7g09310	9.35761	1.49239	0.535271	0.0852844	-2.64991	0.000856057	0.00325668	yes	-	-	-	-	-	-
Cs7g09470	34.6876	175.605	1.7567	8.74822	2.31612	1.49766e-41	8.04454e-40	yes	-	-	-	-	-	-
Cs7g10070	20.0153	6.01171	1.39325	0.417842	-1.73742	0.000127828	0.000571321	yes	-	-	-	-	-	-
Cs7g10100	37.4447	14.6935	3.35417	1.31126	-1.355	9.076e-06	4.97137e-05	yes	-	-	-	-	-	-
Cs7g10130	211.239	490.378	7.98937	18.3017	1.19583	3.64938e-27	1.07053e-25	yes	-	-	-	-	-	-
Cs7g10250	34.335	77.312	1.05746	2.37222	1.16563	3.87092e-08	2.98763e-07	yes	-	-	-	-	-	-
Cs7g10380	25.3442	79.6025	1.48006	4.61745	1.64144	1.01286e-11	1.10959e-10	yes	-	-	-	-	-	-
Cs7g10530	21.7821	7.14722	1.38763	0.452228	-1.6175	0.000109016	0.000494752	yes	-	-	-	-	-	-
Cs7g10570	2015.67	4320.56	107.384	229.095	1.09316	9.98928e-96	2.29072e-93	yes	-	-	-	-	-	-
Cs7g10680	365.51	82.9895	19.7715	4.48393	-2.14058	1.62903e-67	1.96216e-65	yes	-	-	-	-	-	-
Cs7g11020	87.6664	257.858	9.53309	27.5924	1.53326	2.20613e-32	8.22094e-31	yes	-	-	-	-	-	-
Cs7g11190	13.8245	29.533	2.18962	4.66357	1.09075	0.00143191	0.00521526	yes	-	-	-	-	-	-
Cs7g11650	722.665	119.206	232.471	38.0457	-2.61125	4.60519e-148	2.89024e-145	yes	-	-	-	-	-	-
Cs7g11860	677.929	326.673	38.1827	17.9223	-1.09116	2.28616e-29	7.37788e-28	yes	-	-	-	-	-	-
Cs7g12100	810.157	2310.99	66.4314	188.559	1.50507	1.12466e-120	4.39704e-118	yes	-	-	-	-	-	-
Cs7g12160	932.547	449.542	60.7197	29.2491	-1.05377	5.37423e-43	3.05167e-41	yes	-	-	-	-	-	-
Cs7g12290	355.389	122.298	40.8247	13.9594	-1.54821	4.02386e-40	2.05933e-38	yes	-	-	-	-	-	-
Cs7g12580	226.011	110.021	9.32502	4.4882	-1.05497	6.66661e-14	8.91211e-13	yes	-	-	-	-	-	-
Cs7g12610	44.6116	14.0836	9.12308	2.87241	-1.66726	4.2198e-08	3.24011e-07	yes	-	-	-	-	-	-
Cs7g12680	422.192	83.7455	38.7473	7.68279	-2.33439	5.03827e-85	8.83513e-83	yes	-	-	-	-	-	-
Cs7g12850	9.83852	26.0648	0.478434	1.29548	1.43709	0.000262457	0.00110433	yes	-	-	-	-	-	-
Cs7g13030	22.1917	9.60643	1.72796	0.759495	-1.18596	0.00269211	0.00922605	yes	-	-	-	-	-	-
Cs7g13230	32.0159	73.5096	8.03276	18.7806	1.22528	3.71171e-07	2.49354e-06	yes	-	-	-	-	-	-
Cs7g13240	160.023	386.878	19.8784	48.6861	1.29231	4.63773e-31	1.62178e-29	yes	-	-	-	-	-	-
Cs7g13290	67.6511	251.739	7.22523	26.8764	1.89523	4.17541e-45	2.54678e-43	yes	-	-	-	-	-	-
Cs7g13530	9.83852	30.795	0.945533	2.93294	1.63315	4.02215e-06	2.32713e-05	yes	Cs7g13530	PREDICTED: peroxidase 51-like [Vitis vinifera]	ko01100//Metabolic pathways;ko01110//Biosynthesis of secondary metabolites;ko00940//Phenylpropanoid biosynthesis;ko00360//Phenylalanine metabolism	GO:0005737//cytoplasm	GO:0046906//tetrapyrrole binding;GO:0016209//antioxidant activity;GO:0043169//cation binding;GO:0003824//catalytic activity	GO:0006950//response to stress;GO:0044710
Cs7g14120	47.3831	4.51933	7.67555	0.724746	-3.40472	1.67095e-14	2.35522e-13	yes	Cs7g14120	PREDICTED: probable glutathione S-transferase [Vitis vinifera]	-	-	GO:0016846//carbon-sulfur lyase activity	GO:0010038//response to metal ion
Cs7g14180	44.9357	10.4045	6.61702	1.53354	-2.10931	4.41106e-11	4.58585e-10	yes	Cs7g14180	PREDICTED: probable glutathione S-transferase [Vitis vinifera]	-	-	GO:0003824//catalytic activity	GO:0010038//response to metal ion
Cs7g14300	8.948	0.483403	2.33724	0.126058	-4.21264	0.000100344	0.000458362	yes	Cs7g14300	Glutathione S-transferase TAU 19 [Theobroma cacao]	-	-	GO:0016846//carbon-sulfur lyase activity	GO:0010038//response to metal ion
Cs7g14930	37.2735	18.7716	2.41701	1.19933	-1.01099	0.0017279	0.00616803	yes	-	-	-	-	-	-
Cs7g15020	197.824	569.046	8.8506	25.1539	1.50694	7.17064e-48	4.85832e-46	yes	Cs7g15020	PREDICTED: synaptotagmin-3-like [Fragaria vesca subsp. vesca]	-	GO:0043231//intracellular membrane-bounded organelle;GO:0031224//intrinsic component of membrane	-	-
Cs7g15240	460.524	1233.85	35.1465	93.5914	1.413	1.73077e-87	3.22478e-85	yes	Cs7g15240	Nucleotide-diphospho-sugar transferases superfamily protein [Theobroma cacao]	-	GO:0044444//cytoplasmic part	-	GO:0000904//cell morphogenesis involved in differentiation;GO:0009856//pollination
Cs7g15500	749.673	277.551	46.9927	17.0492	-1.46273	5.31236e-61	5.4846e-59	yes	Cs7g15500	Cytochrome P450, family 87, subfamily A, polypeptide 6 [Theobroma cacao]	-	-	GO:0046914//transition metal ion binding;GO:0016712//oxidoreductase activity, acting on paired donors, with incorporation or reduction of molecular oxygen, reduced flavin or flavoprotein as one donor, and incorporation of one atom of oxygen;GO:0046906//tetrapyrrole binding	GO:0044710
Cs7g15660	8.48136	23.5213	1.13695	3.13044	1.4612	0.000276868	0.00116046	yes	Cs7g15660	Pseudouridine synthase and archaeosine transglycosylase domain-containing protein [Theobroma cacao]	-	GO:0044444//cytoplasmic part;GO:0030529//ribonucleoprotein complex	GO:0003676//nucleic acid binding;GO:0005198//structural molecule activity	GO:0010467//gene expression
Cs7g16380	28.4682	73.1074	2.91164	7.41606	1.34882	8.98265e-09	7.45138e-08	yes	Cs7g16380	Myb domain protein 60 [Theobroma cacao]	-	-	-	GO:0001101//response to acid;GO:0050896//response to stimulus
Cs7g16460	696.826	284.173	45.6313	18.3411	-1.31495	1.7526e-52	1.36594e-50	yes	-	-	-	-	-	-
Cs7g16560	143.131	349.633	7.1882	17.5301	1.28613	2.43682e-28	7.58692e-27	yes	-	-	-	-	-	-
Cs7g16600	1381.68	3918.28	78.0896	221.102	1.50151	2.21657e-134	1.10131e-131	yes	-	-	-	-	-	-
Cs7g16650	21.8106	49.7548	0.889023	2.03323	1.19348	3.59755e-06	2.09724e-05	yes	-	-	-	-	-	-
Cs7g16710	6.19085	14.1258	0.279133	0.629919	1.17421	0.0167944	0.0462398	yes	-	-	-	-	-	-
Cs7g17060	781.468	1676.57	30.5329	64.6254	1.08173	5.20765e-53	4.13991e-51	yes	-	-	-	-	-	-
Cs7g17750	42.7165	10.0477	5.18894	1.22872	-2.07828	1.02072e-10	1.02758e-09	yes	-	-	-	-	-	-
Cs7g18220	2.21917	8.47092	2.81975	10.5361	1.9017	0.00744192	0.0227775	yes	-	-	-	-	-	-
Cs7g18890	185.909	81.0332	13.752	5.95929	-1.20642	2.95723e-15	4.37598e-14	yes	-	-	-	-	-	-
Cs7g18920	39.3113	9.56424	2.49082	0.601156	-2.05081	2.08979e-08	1.65689e-07	yes	-	-	-	-	-	-
Cs7g18930	54.7171	13.4315	3.35889	0.823527	-2.0281	1.62367e-12	1.90754e-11	yes	-	-	-	-	-	-
Cs7g18970	261.019	832.569	19.6574	62.8637	1.67715	7.57882e-76	1.15126e-73	yes	-	-	-	-	-	-
Cs7g19100	5.32887	18.6029	0.391061	1.35848	1.79653	0.000222679	0.00094952	yes	-	-	-	-	-	-
Cs7g19160	322.664	863.481	17.0383	45.7831	1.42603	1.59253e-56	1.43322e-54	yes	-	-	-	-	-	-
Cs7g19250	2482.16	1022.5	203.132	79.5743	-1.35204	1.05161e-106	3.05851e-104	yes	-	-	-	-	-	-
Cs7g19420	752.982	277.445	67.7054	24.7167	-1.45379	6.94036e-57	6.34179e-55	yes	-	-	-	-	-	-
Cs7g19510	82.0707	37.0793	7.97185	3.67044	-1.11896	1.48552e-07	1.06136e-06	yes	-	-	-	-	-	-
Cs7g19550	17.3723	56.9442	1.67026	5.48512	1.71545	5.90574e-11	6.08669e-10	yes	-	-	-	-	-	-
Cs7g19690	11.9721	27.5572	2.82831	6.50636	1.20191	0.000816545	0.0031213	yes	Cs7g19690	Histone superfamily protein [Theobroma cacao]	-	-	GO:0046983//protein dimerization activity	-
Cs7g19830	39.1401	86.6881	2.95067	6.58148	1.15737	3.10047e-09	2.69964e-08	yes	Cs7g19830	PREDICTED: phosphate carrier protein, mitochondrial [Vitis vinifera]	-	GO:0019866//organelle inner membrane;GO:0031224//intrinsic component of membrane;GO:0030312;GO:0044437;GO:0009536//plastid	GO:0005488//binding	GO:0051234//establishment of localization;GO:0006970//response to osmotic stress
Cs7g20270	31.2111	5.52831	7.85212	1.37769	-2.51084	1.02951e-09	9.34279e-09	yes	Cs7g20270	PREDICTED: germin-like protein 9-3 [Vitis vinifera]	-	-	GO:0046914//transition metal ion binding;GO:0003824//catalytic activity;GO:0016209//antioxidant activity	GO:0044710
Cs7g20700	110.706	313.203	11.0825	31.6534	1.51408	3.54978e-37	1.59133e-35	yes	Cs7g20700	Peroxidase N1 [Theobroma cacao]	ko01100//Metabolic pathways;ko01110//Biosynthesis of secondary metabolites;ko00940//Phenylpropanoid biosynthesis;ko00360//Phenylalanine metabolism	GO:0005911//cell-cell junction;GO:0043231//intracellular membrane-bounded organelle;GO:0005576//extracellular region;GO:0016020//membrane;GO:0030312	GO:0046906//tetrapyrrole binding;GO:0016209//antioxidant activity;GO:0043169//cation binding;GO:0003824//catalytic activity	GO:0009698//phenylpropanoid metabolic process;GO:0006950//response to stress;GO:0009620//response to fungus
Cs7g20780	268.286	110.125	18.4916	7.47734	-1.30627	3.8219e-26	1.07234e-24	yes	Cs7g20780	Major facilitator superfamily protein isoform 1 [Theobroma cacao]	-	GO:0031224//intrinsic component of membrane	-	GO:0051234//establishment of localization;GO:0044763
Cs7g20870	187.8	435.079	5.6392	12.9687	1.20146	4.61061e-35	1.91565e-33	yes	Cs7g20870	PREDICTED: probable LRR receptor-like serine/threonine-protein kinase At3g47570-like [Vitis vinifera]	-	-	GO:0016301//kinase activity	GO:0044763;GO:0006955//immune response;GO:0050794//regulation of cellular process;GO:0008152//metabolic process;GO:0051716//cellular response to stimulus
Cs7g21340	11.1387	43.0294	0.449444	1.72698	1.94204	1.09652e-09	9.92445e-09	yes	Cs7g21340	PREDICTED: probable LRR receptor-like serine/threonine-protein kinase At4g08850-like [Vitis vinifera]	-	-	GO:0016301//kinase activity	GO:0016310//phosphorylation
Cs7g21630	4.04301	14.567	0.167004	0.600661	1.84667	0.000772291	0.00297022	yes	Cs7g21630	Receptor protein kinase-like protein [Medicago truncatula]	-	-	GO:0016301//kinase activity	GO:0016310//phosphorylation
Cs7g21880	63.0986	9.52207	4.47626	0.671748	-2.7363	5.95528e-19	1.15095e-17	yes	Cs7g21880	PREDICTED: monocopper oxidase-like protein SKU5-like [Vitis vinifera]	-	-	GO:0046914//transition metal ion binding;GO:0016682//oxidoreductase activity, acting on diphenols and related substances as donors, oxygen as acceptor;GO:0032550	GO:0035556//intracellular signal transduction;GO:0044710
Cs7g21890	89.7715	23.5213	5.66392	1.49371	-1.92289	6.8588e-17	1.14549e-15	yes	Cs7g21890	Cupredoxin superfamily protein [Theobroma cacao]	-	-	GO:0046914//transition metal ion binding;GO:0016682//oxidoreductase activity, acting on diphenols and related substances as donors, oxygen as acceptor;GO:0032550	GO:0035556//intracellular signal transduction;GO:0044710
Cs7g22280	327.616	154.079	56.5293	26.6627	-1.08418	2.02586e-19	4.04986e-18	yes	Cs7g22280	Expansin-like B1 [Theobroma cacao]	-	GO:0043231//intracellular membrane-bounded organelle;GO:0043231//intracellular membrane-bounded organelle	-	-
Cs7g22420	746.928	285.247	44.6956	16.9257	-1.40092	1.48919e-47	9.81094e-46	yes	-	-	-	-	-	-
Cs7g22430	95.4998	32.7708	8.56156	2.91993	-1.55194	1.1266e-11	1.23023e-10	yes	-	-	-	-	-	-
Cs7g22450	344.422	152.081	19.8914	8.70091	-1.19291	2.04837e-23	5.11e-22	yes	-	-	-	-	-	-
Cs7g22650	770.486	281.587	25.8467	9.43137	-1.45444	1.4359e-63	1.56369e-61	yes	Cs7g22650	PREDICTED: type I inositol-1,4,5-trisphosphate 5-phosphatase 2-like [Vitis vinifera]	-	-	GO:0016628//oxidoreductase activity, acting on the CH-CH group of donors, NAD or NADP as acceptor;GO:0016628//oxidoreductase activity, acting on the CH-CH group of donors, NAD or NADP as acceptor;GO:0016628//oxidoreductase activity, acting on the CH-CH group of donors, NAD or NADP as acceptor;GO:0016628//oxidoreductase activity, acting on the CH-CH group of donors, NAD or NADP as acceptor;GO:0016…	GO:0046488//phosphatidylinositol metabolic process;GO:0043647//inositol phosphate metabolic process;GO:0044707;GO:0044723;GO:0001101//response to acid;GO:0046488//phosphatidylinositol metabolic process;GO:0043647//inositol phosphate metabolic process;GO:0044707;GO:0044723;GO:0001101//response to acid;GO:0046488//phosphatidylinositol metabolic process;GO:0043647//inositol phosphate metabolic proce…
Cs7g22690	6.70031	15.7447	0.310511	0.762641	1.29636	0.0104183	0.0305354	yes	-	-	-	-	-	-
Cs7g22760	730.68	291.972	32.0421	12.6218	-1.34405	6.13533e-57	5.62775e-55	yes	Cs7g22760	PREDICTED: nitrate transporter 1.5-like [Cucumis sativus]	-	-	GO:0015103//inorganic anion transmembrane transporter activity	GO:0001101//response to acid;GO:0015698//inorganic anion transport
Cs7g22830	4929.06	2303.68	290.738	134.528	-1.11182	1.24561e-58	1.19303e-56	yes	Cs7g22830	Ent-kaurenoic acid hydroxylase 2 [Theobroma cacao]	ko01100//Metabolic pathways;ko01110//Biosynthesis of secondary metabolites;ko00904//Diterpenoid biosynthesis	-	GO:0046872//metal ion binding;GO:0016705//oxidoreductase activity, acting on paired donors, with incorporation or reduction of molecular oxygen;GO:0004497//monooxygenase activity	-
Cs7g23790	34.2495	11.141	2.76274	0.893953	-1.62783	1.25697e-06	7.80867e-06	yes	-	-	-	-	-	-
Cs7g23820	21.8392	5.61266	3.02848	0.772192	-1.97156	8.72671e-06	4.79216e-05	yes	-	-	-	-	-	-
Cs7g24020	73.0085	159.227	2.23102	4.80771	1.10765	1.12567e-13	1.46942e-12	yes	-	-	-	-	-	-
Cs7g24990	6.64325	21.7142	0.292677	0.931686	1.67053	7.35233e-05	0.000343546	yes	-	-	-	-	-	-
Cs7g25030	58.265	127.635	5.99198	13.1578	1.13481	8.67598e-12	9.56604e-11	yes	-	-	-	-	-	-
Cs7g25380	49.374	19.0863	4.90088	1.89738	-1.36903	1.89848e-07	1.33207e-06	yes	-	-	-	-	-	-
Cs7g25580	4.87647	0	0.365349	0.001	-8.51313	0.00195364	0.00690768	yes	-	-	-	-	-	-
Cs7g25700	18.3199	37.3745	0.575454	1.17108	1.02507	0.000581376	0.00229709	yes	-	-	-	-	-	-
Cs7g25760	5.3574	13.6845	1.54972	3.94887	1.34943	0.0138853	0.0392018	yes	-	-	-	-	-	-
Cs7g25800	124.659	56.9864	7.37716	3.36255	-1.13351	3.87388e-12	4.40364e-11	yes	-	-	-	-	-	-
Cs7g26650	40.907	82.5029	4.63633	9.4339	1.02487	7.50875e-06	4.16747e-05	yes	-	-	-	-	-	-
Cs7g26790	31.9874	14.9238	1.27429	0.587916	-1.11602	0.00102295	0.00383107	yes	-	-	-	-	-	-
Cs7g26900	6.23365	0.966805	0.561817	0.0866235	-2.69727	0.012943	0.0368393	yes	-	-	-	-	-	-
Cs7g27010	58.3648	131.314	2.96165	6.56667	1.14876	3.43721e-13	4.32246e-12	yes	-	-	-	-	-	-
Cs7g27110	3.59062	13.159	0.365465	1.33675	1.87092	0.0013428	0.00491853	yes	-	-	-	-	-	-
Cs7g27640	23.125	59.0271	2.61525	6.60072	1.33567	4.4958e-06	2.57865e-05	yes	-	-	-	-	-	-
Cs7g27700	10.2767	24.0468	1.32951	3.1454	1.24235	0.00178622	0.00635624	yes	-	-	-	-	-	-
Cs7g27830	3.54782	12.9481	0.55111	1.98534	1.84897	0.00166576	0.00596676	yes	-	-	-	-	-	-
Cs7g28290	1.34292	6.97852	0.238154	1.23729	2.37721	0.0127301	0.0363331	yes	-	-	-	-	-	-
Cs7g28370	16.8629	44.5217	1.30282	3.43156	1.39723	1.70354e-06	1.03987e-05	yes	-	-	-	-	-	-
Cs7g28390	345.861	777.883	22.5896	49.8931	1.14318	1.40183e-44	8.31647e-43	yes	-	-	-	-	-	-
Cs7g28520	46.731	22.1976	4.00832	1.88606	-1.08763	3.46378e-05	0.000171719	yes	-	-	-	-	-	-
Cs7g28560	48.0739	20.7052	2.42285	1.04208	-1.21724	2.98125e-06	1.75668e-05	yes	-	-	-	-	-	-
Cs7g28740	134.993	16.228	11.0168	1.32005	-3.06103	3.34996e-44	1.94861e-42	yes	-	-	-	-	-	-
Cs7g29080	0.90479	18.0351	0.0735525	1.48316	4.33376	5.74999e-09	4.87319e-08	yes	-	-	-	-	-	-
Cs7g29440	56.6266	8.02968	32.615	4.62725	-2.81731	3.04955e-18	5.65103e-17	yes	-	-	-	-	-	-
Cs7g29450	826.827	137.832	58.8083	9.77355	-2.58906	7.7069e-160	5.74381e-157	yes	-	-	-	-	-	-
Cs7g29580	24.4108	49.797	2.04184	4.21256	1.04483	5.16342e-05	0.000248572	yes	-	-	-	-	-	-
Cs7g29660	65.2893	222.31	5.34703	18.1645	1.76432	1.78832e-33	6.92363e-32	yes	-	-	-	-	-	-
Cs7g29710	25.063	71.1316	1.03194	3.17827	1.62288	1.80172e-08	1.44144e-07	yes	-	-	-	-	-	-
Cs7g29740	417.269	1172.96	23.2991	65.2836	1.48645	5.29954e-67	6.25687e-65	yes	-	-	-	-	-	-
Cs7g29750	162.189	461.25	24.2302	69.7678	1.52576	1.51796e-48	1.05238e-46	yes	-	-	-	-	-	-
Cs7g29760	1097.02	2995.88	40.8299	111.244	1.44603	1.10812e-104	2.9364e-102	yes	-	-	-	-	-	-
Cs7g29770	322.964	938.272	22.0236	64.0173	1.53941	4.92766e-64	5.46604e-62	yes	-	-	-	-	-	-
Cs7g29880	13.8387	5.0449	1.27904	0.466115	-1.45631	0.00518619	0.0164804	yes	-	-	-	-	-	-
Cs7g30190	36.9495	258.572	10.5524	73.2313	2.79489	7.66771e-74	1.0885e-71	yes	-	-	-	-	-	-
Cs7g30250	1511.21	751.646	124.351	62.1172	-1.00135	1.76606e-54	1.45237e-52	yes	-	-	-	-	-	-
Cs7g30290	39.1829	83.3465	5.07042	10.6715	1.07358	3.92474e-08	3.02623e-07	yes	-	-	-	-	-	-
Cs7g30330	1734.13	827.966	145.383	69.0523	-1.0741	3.76356e-56	3.31207e-54	yes	-	-	-	-	-	-
Cs7g30730	29.7112	79.5831	1.23072	3.25976	1.40527	8.69443e-11	8.80482e-10	yes	-	-	-	-	-	-
Cs7g30740	30.7729	65.5838	9.6058	20.0904	1.06453	1.16347e-06	7.25615e-06	yes	-	-	-	-	-	-
Cs7g31010	89.3191	200.534	5.83143	13.083	1.16577	2.76757e-17	4.75531e-16	yes	-	-	-	-	-	-
Cs7g31240	3.10969	11.141	0.0976218	0.34532	1.82266	0.00372187	0.0123213	yes	-	-	-	-	-	-
Cs7g31410	10253.1	4332.57	1069.24	458.962	-1.22015	1.46009e-104	3.82656e-102	yes	-	-	-	-	-	-
Cs7g31430	39.2114	90.8278	3.01222	6.93222	1.20249	9.34067e-10	8.53835e-09	yes	-	-	-	-	-	-
Cs7g31460	29.4443	8.07185	3.13699	0.863545	-1.86104	8.66427e-07	5.52086e-06	yes	-	-	-	-	-	-
Cs7g31630	3.57635	0	1.46215	0.001	-10.5139	0.0156269	0.0434417	yes	-	-	-	-	-	-
Cs7g31790	48.6405	121.876	1.87978	4.62094	1.29762	2.59095e-14	3.58005e-13	yes	-	-	-	-	-	-
Cs7g31820	8.48136	2.58572	1.99896	0.595341	-1.74746	0.0173781	0.0476709	yes	-	-	-	-	-	-
Cs7g31910	26.7727	105.376	1.28678	5.04716	1.9717	5.29996e-22	1.21421e-20	yes	-	-	-	-	-	-
Cs7g31930	657.804	319.597	30.9591	15.1837	-1.02784	1.03035e-22	2.46467e-21	yes	-	-	-	-	-	-
Cs7g32130	71.5372	10.132	3.74063	0.52771	-2.82546	1.46611e-21	3.29861e-20	yes	-	-	-	-	-	-
Cs7g32160	1763.91	727.012	416.531	174.447	-1.25563	7.63343e-83	1.29113e-80	yes	-	-	-	-	-	-
Cs7g32220	210.363	442.08	11.6266	24.2468	1.06036	3.8562e-26	1.08069e-24	yes	-	-	-	-	-	-
Cs7g32260	33.0207	9.29171	2.78815	0.774276	-1.84839	3.61102e-06	2.10458e-05	yes	-	-	-	-	-	-
Cs8g01130	23.9584	10.0477	0.725475	0.303519	-1.25714	0.00133523	0.00489303	yes	Cs8g01130	PREDICTED: cellulose synthase-like protein D4-like [Vitis vinifera]	-	GO:0031224//intrinsic component of membrane	GO:0016759//cellulose synthase activity	GO:0030243//cellulose metabolic process;GO:0009856//pollination
Cs8g01560	47.6215	109.895	3.56981	8.28685	1.21498	3.4285e-12	3.9104e-11	yes	Cs8g01560	cyclin B [Populus tomentosa]	-	GO:0043231//intracellular membrane-bounded organelle;GO:0043231//intracellular membrane-bounded organelle;GO:0043231//intracellular membrane-bounded organelle	GO:0019900//kinase binding;GO:0019900//kinase binding;GO:0019900//kinase binding	GO:0051726//regulation of cell cycle;GO:0051726//regulation of cell cycle;GO:0051726//regulation of cell cycle
Cs8g01670	296.882	603.053	17.6888	36.3295	1.0383	2.04607e-33	7.88317e-32	yes	-	-	-	-	-	-
Cs8g01790	4.89074	20.8512	0.840438	3.54751	2.07759	7.16454e-05	0.000335956	yes	-	-	-	-	-	-
Cs8g01810	2903.39	1172.36	293.257	119.761	-1.292	1.90845e-69	2.47362e-67	yes	Cs8g01810	acidic class II chitinase [Citrus jambhiri]	ko01110//Biosynthesis of secondary metabolites;ko00520//Amino sugar and nucleotide sugar metabolism	-	GO:0004553//hydrolase activity, hydrolyzing O-glycosyl compounds;GO:0004553//hydrolase activity, hydrolyzing O-glycosyl compounds	GO:0050896//response to stimulus;GO:0044036//cell wall macromolecule metabolic process;GO:0044238;GO:0006026;GO:0044036//cell wall macromolecule metabolic process;GO:0044238;GO:0006026
Cs8g01840	663.453	124.462	54.2503	10.2349	-2.40613	2.80496e-127	1.21628e-124	yes	Cs8g01840	chitinase [Citrus sinensis]	ko01110//Biosynthesis of secondary metabolites;ko00520//Amino sugar and nucleotide sugar metabolism	-	GO:0004553//hydrolase activity, hydrolyzing O-glycosyl compounds;GO:0097367//carbohydrate derivative binding	GO:0044036//cell wall macromolecule metabolic process;GO:0044238;GO:0006026
Cs8g01850	1106.27	439.874	98.8761	39.7888	-1.31326	5.29027e-71	6.97059e-69	yes	Cs8g01850	acidic class I chitinase [Citrus jambhiri]	ko01110//Biosynthesis of secondary metabolites;ko00520//Amino sugar and nucleotide sugar metabolism	-	GO:0004553//hydrolase activity, hydrolyzing O-glycosyl compounds;GO:0097367//carbohydrate derivative binding	GO:0044036//cell wall macromolecule metabolic process;GO:0044238;GO:0006026
Cs8g01950	941.442	191.535	31.5811	6.3804	-2.30734	1.16796e-112	3.81569e-110	yes	Cs8g01950	PREDICTED: GDSL esterase/lipase At5g33370-like [Fragaria vesca subsp. vesca]	-	-	GO:0016787//hydrolase activity	-
Cs8g01960	1189.31	3066.06	62.0436	162.623	1.39018	8.92524e-114	3.04083e-111	yes	Cs8g01960	PREDICTED: L-ascorbate oxidase homolog [Vitis vinifera]	-	GO:0005911//cell-cell junction;GO:0005576//extracellular region;GO:0005618//cell wall;GO:0005911//cell-cell junction;GO:0005576//extracellular region;GO:0005618//cell wall	GO:0046914//transition metal ion binding;GO:0016682//oxidoreductase activity, acting on diphenols and related substances as donors, oxygen as acceptor;GO:0046914//transition metal ion binding;GO:0016682//oxidoreductase activity, acting on diphenols and related substances as donors, oxygen as acceptor	GO:0044710;GO:0044710
Cs8g01980	35.0258	70.5866	2.61125	5.22818	1.00157	8.04939e-06	4.44683e-05	yes	-	-	-	-	-	-
Cs8g01990	81.928	234.629	18.2553	51.5694	1.4982	4.43062e-31	1.55163e-29	yes	Cs8g01990	PREDICTED: dehydrin COR47-like [Fragaria vesca subsp. vesca]	-	GO:0005737//cytoplasm	-	GO:0009415//response to water;GO:0009266//response to temperature stimulus;GO:0006950//response to stress
Cs8g02010	378.91	1409.53	13.412	49.9977	1.89834	1.58864e-134	8.2364e-132	yes	Cs8g02010	Transmembrane amino acid transporter family protein [Theobroma cacao]	-	GO:0031224//intrinsic component of membrane	-	-
Cs8g02070	5.78126	0.52558	3.61309	0.323491	-3.48144	0.00341908	0.0114256	yes	-	-	-	-	-	-
Cs8g02110	50.7597	321.022	8.47666	53.938	2.66973	2.32717e-82	3.88117e-80	yes	Cs8g02110	PREDICTED: expansin-like A2 [Vitis vinifera]	-	GO:0044444//cytoplasmic part;GO:0005618//cell wall	-	-
Cs8g02380	9.75295	27.3269	0.549581	1.52259	1.47012	8.31869e-05	0.000385447	yes	Cs8g02380	PREDICTED: uncharacterized transporter lpg1691 isoform 2 [Vitis vinifera]	-	GO:0031224//intrinsic component of membrane	GO:0046943//carboxylic acid transmembrane transporter activity	GO:0006865//amino acid transport;GO:0015846//polyamine transport
Cs8g02560	57.0076	22.7232	3.3946	1.34522	-1.3354	4.53037e-08	3.46964e-07	yes	Cs8g02560	PREDICTED: glycerate dehydrogenase-like [Fragaria vesca subsp. vesca]	-	GO:0042579//microbody;GO:0042579//microbody	GO:0016616//oxidoreductase activity, acting on the CH-OH group of donors, NAD or NADP as acceptor;GO:0000166//nucleotide binding;GO:0000166//nucleotide binding;GO:0016616//oxidoreductase activity, acting on the CH-OH group of donors, NAD or NADP as acceptor;GO:0000166//nucleotide binding;GO:0016616//oxidoreductase activity, acting on the CH-OH group of donors, NAD or NADP as acceptor;GO:0016616//…	GO:0009853//photorespiration;GO:0044710;GO:0044710;GO:0044710;GO:0009853//photorespiration;GO:0044710
Cs8g02680	40.0307	90.0298	2.1629	4.82801	1.15846	9.7769e-10	8.9132e-09	yes	Cs8g02680	Minichromosome maintenance 10 isoform 1 [Theobroma cacao]	-	GO:0043231//intracellular membrane-bounded organelle;GO:0043231//intracellular membrane-bounded organelle;GO:0043231//intracellular membrane-bounded organelle	-	GO:0006259//DNA metabolic process;GO:0006259//DNA metabolic process;GO:0006259//DNA metabolic process
Cs8g02760	139.021	39.665	5.6541	1.60574	-1.81605	4.75184e-24	1.20946e-22	yes	Cs8g02760	PREDICTED: amino acid permease 2-like [Fragaria vesca subsp. vesca]	-	GO:0031224//intrinsic component of membrane;GO:0031224//intrinsic component of membrane	GO:0015171//amino acid transmembrane transporter activity;GO:0022804;GO:0015171//amino acid transmembrane transporter activity;GO:0022804	GO:0006865//amino acid transport;GO:0006865//amino acid transport
Cs8g02890	3.57635	10.6576	0.528548	1.58636	1.58561	0.012548	0.035908	yes	-	-	-	-	-	-
Cs8g02980	63.4125	8.63963	24.932	3.40333	-2.87298	7.34792e-17	1.22289e-15	yes	Cs8g02980	Subtilase family protein [Theobroma cacao]	-	-	GO:0004175//endopeptidase activity;GO:0005515//protein binding;GO:0016628//oxidoreductase activity, acting on the CH-CH group of donors, NAD or NADP as acceptor	GO:0016485//protein processing;GO:0044710;GO:0044092//negative regulation of molecular function
Cs8g03105	115.71	55.7471	53.6208	26.3142	-1.02695	1.2358e-09	1.11517e-08	yes	Cs8g03105	PREDICTED: peptide methionine sulfoxide reductase B3, chloroplastic-like [Vitis vinifera]	-	GO:0009532//plastid stroma;GO:0009532//plastid stroma	GO:0016671//oxidoreductase activity, acting on a sulfur group of donors, disulfide as acceptor;GO:0016671//oxidoreductase activity, acting on a sulfur group of donors, disulfide as acceptor	GO:0009409//response to cold;GO:0044267//cellular protein metabolic process;GO:0044710;GO:0000302//response to reactive oxygen species;GO:0009409//response to cold;GO:0044267//cellular protein metabolic process;GO:0044710;GO:0000302//response to reactive oxygen species
Cs8g03620	98.4239	228.215	2.96961	6.79057	1.19326	2.86881e-17	4.92573e-16	yes	-	-	-	-	-	-
Cs8g03770	81.985	296.281	13.0448	46.7405	1.8412	6.27086e-48	4.27296e-46	yes	-	-	-	-	-	-
Cs8g03800	24.4251	53.1386	20.8515	45.795	1.13503	1.43442e-05	7.59534e-05	yes	-	-	-	-	-	-
Cs8g03870	12.3817	1.49239	3.83991	0.462123	-3.05472	0.000111187	0.000503074	yes	-	-	-	-	-	-
Cs8g04720	12.8769	28.0406	0.916576	1.99983	1.12555	0.00147229	0.00533626	yes	-	-	-	-	-	-
Cs8g05240	13.8102	3.95158	1.46656	0.418544	-1.80899	0.00119461	0.00442327	yes	Cs8g05240	Leucine-rich repeat family protein [Theobroma cacao]	-	-	GO:0016772//transferase activity, transferring phosphorus-containing groups	GO:0006796//phosphate-containing compound metabolic process
Cs8g05280	190.276	65.7103	10.0009	3.42371	-1.5465	1.20095e-23	3.01488e-22	yes	Cs8g05280	UDP-glucosyl transferase 73B3 [Theobroma cacao]	-	GO:0044444//cytoplasmic part	GO:0035251//UDP-glucosyltransferase activity	GO:0051553;GO:0043207
Cs8g05500	50.0404	17.6361	1.57787	0.561627	-1.49029	1.17394e-06	7.31953e-06	yes	Cs8g05500	PREDICTED: subtilisin-like protease-like [Vitis vinifera]	-	GO:0043231//intracellular membrane-bounded organelle	GO:0004175//endopeptidase activity;GO:0005515//protein binding	GO:0016485//protein processing;GO:0044092//negative regulation of molecular function
Cs8g05610	83.7233	40.0641	9.3559	4.51921	-1.04981	9.27452e-08	6.81837e-07	yes	-	-	-	-	-	-
Cs8g05620	1706.74	722.321	141.856	59.9641	-1.24226	2.84226e-83	4.87662e-81	yes	Cs8g05620	PREDICTED: probable carboxylesterase 12-like [Cicer arietinum]	-	-	GO:0003824//catalytic activity	-
Cs8g05780	11.5482	29.786	1.21506	2.91901	1.26445	5.99755e-05	0.000284761	yes	Cs8g05780	PREDICTED: B3 domain-containing protein At3g19184-like [Vitis vinifera]	-	GO:0043231//intracellular membrane-bounded organelle	GO:0003676//nucleic acid binding	GO:0006351//transcription, DNA-templated;GO:0006351//transcription, DNA-templated;GO:0006351//transcription, DNA-templated
Cs8g06080	3047.94	1172.14	140.957	54.8076	-1.36281	1.25685e-99	3.05862e-97	yes	Cs8g06080	PREDICTED: subtilisin-like protease-like [Vitis vinifera]	-	GO:0043231//intracellular membrane-bounded organelle	GO:0004175//endopeptidase activity;GO:0005515//protein binding	GO:0016485//protein processing;GO:0044092//negative regulation of molecular function
Cs8g06620	120.335	43.8696	24.9656	9.03851	-1.46578	1.02257e-15	1.56629e-14	yes	-	-	-	-	-	-
Cs8g06630	19.0678	9.03866	2.68344	1.26585	-1.08397	0.0131734	0.0374193	yes	-	-	-	-	-	-
Cs8g07010	20.9059	9.60643	1.01227	0.459087	-1.14075	0.00445097	0.0144227	yes	Cs8g07010	Cytochrome c biogenesis protein family isoform 1 [Theobroma cacao]	-	GO:0031224//intrinsic component of membrane;GO:0009534//chloroplast thylakoid	-	GO:0043623//cellular protein complex assembly
Cs8g07250	29.4157	7.14722	11.3585	2.74548	-2.04865	1.1469e-07	8.31884e-07	yes	-	-	-	-	-	-
Cs8g07520	31.5208	9.52207	3.0183	0.913638	-1.72404	2.46634e-06	1.47049e-05	yes	-	-	-	-	-	-
Cs8g07720	36.4686	15.1769	7.03296	2.91387	-1.27119	2.73242e-05	0.000137829	yes	-	-	-	-	-	-
Cs8g08070	5.30033	16.3546	2.28446	6.96518	1.6083	0.00392071	0.0128759	yes	Cs8g08070	purple acid phosphatase [Nicotiana tabacum]	-	-	GO:0016791//phosphatase activity;GO:0043169//cation binding	GO:0009856//pollination;GO:0006796//phosphate-containing compound metabolic process;GO:0044707
Cs8g08180	27.5634	13.0746	2.25346	1.05903	-1.08939	0.00169285	0.00605562	yes	-	-	-	-	-	-
Cs8g08300	123.273	271.225	8.12365	17.8412	1.13502	2.92493e-22	6.82551e-21	yes	Cs8g08300	PREDICTED: purple acid phosphatase 2 isoform 1 [Vitis vinifera]	-	GO:0005911//cell-cell junction;GO:0005618//cell wall;GO:0044444//cytoplasmic part	GO:0043169//cation binding;GO:0016791//phosphatase activity	GO:0006796//phosphate-containing compound metabolic process;GO:0009267//cellular response to starvation
Cs8g08310	225.712	515.424	14.6593	33.3672	1.18662	7.04262e-29	2.23946e-27	yes	Cs8g08310	Purple acid phosphatase 10 [Theobroma cacao]	-	GO:0005911//cell-cell junction;GO:0005618//cell wall;GO:0044444//cytoplasmic part;GO:0005911//cell-cell junction;GO:0005618//cell wall;GO:0044444//cytoplasmic part;GO:0005911//cell-cell junction;GO:0005618//cell wall;GO:0044444//cytoplasmic part	GO:0043169//cation binding;GO:0016791//phosphatase activity;GO:0043169//cation binding;GO:0016791//phosphatase activity;GO:0043169//cation binding;GO:0016791//phosphatase activity	GO:0006796//phosphate-containing compound metabolic process;GO:0009267//cellular response to starvation;GO:0006796//phosphate-containing compound metabolic process;GO:0009267//cellular response to starvation;GO:0006796//phosphate-containing compound metabolic process;GO:0009267//cellular response to starvation
Cs8g08350	10.6149	21.4189	1.9126	3.82841	1.00121	0.0182419	0.0497316	yes	Cs8g08350	PREDICTED: zinc finger CCCH domain-containing protein 11-like [Glycine max]	-	GO:0043231//intracellular membrane-bounded organelle	GO:0003676//nucleic acid binding;GO:0043169//cation binding	-
Cs8g08430	327.092	685.994	7.24712	15.4763	1.09458	7.98659e-31	2.75647e-29	yes	Cs8g08430	PREDICTED: kinesin-related protein 11-like isoform X1 [Cicer arietinum]	-	GO:0005875//microtubule associated complex;GO:0005875//microtubule associated complex;GO:0005875//microtubule associated complex	GO:0032550;GO:0046914//transition metal ion binding;GO:0003774//motor activity;GO:0015631//tubulin binding;GO:0032550;GO:0046914//transition metal ion binding;GO:0003774//motor activity;GO:0015631//tubulin binding;GO:0032550;GO:0046914//transition metal ion binding;GO:0003774//motor activity;GO:0015631//tubulin binding	GO:0006952//defense response;GO:0007017//microtubule-based process;GO:0006952//defense response;GO:0007017//microtubule-based process;GO:0006952//defense response;GO:0007017//microtubule-based process
Cs8g08590	212.568	111.154	8.69276	4.34388	-1.00083	1.26658e-10	1.26177e-09	yes	Cs8g08590	PREDICTED: subtilisin-like protease-like [Fragaria vesca subsp. vesca]	-	GO:0005618//cell wall;GO:0043231//intracellular membrane-bounded organelle;GO:0005618//cell wall;GO:0043231//intracellular membrane-bounded organelle;GO:0005618//cell wall;GO:0043231//intracellular membrane-bounded organelle	GO:0004175//endopeptidase activity;GO:0005515//protein binding;GO:0004175//endopeptidase activity;GO:0005515//protein binding;GO:0004175//endopeptidase activity;GO:0005515//protein binding	GO:0044092//negative regulation of molecular function;GO:0016485//protein processing;GO:0044092//negative regulation of molecular function;GO:0016485//protein processing;GO:0044092//negative regulation of molecular function;GO:0016485//protein processing
Cs8g08620	51.7501	19.7384	3.13098	1.18592	-1.40062	2.69403e-07	1.84945e-06	yes	Cs8g08620	Ferulic acid 5-hydroxylase 1 [Theobroma cacao]	ko01100//Metabolic pathways;ko01110//Biosynthesis of secondary metabolites;ko00940//Phenylpropanoid biosynthesis	GO:0043231//intracellular membrane-bounded organelle	GO:0046906//tetrapyrrole binding;GO:0046914//transition metal ion binding;GO:0016491//oxidoreductase activity	GO:0009699//phenylpropanoid biosynthetic process;GO:0009411//response to UV
Cs8g08920	1062.28	390.56	236.5	87.4924	-1.43461	9.2921e-72	1.25202e-69	yes	-	-	-	-	-	-
Cs8g09090	827.69	2457.11	73.4151	216.699	1.56154	5.80675e-151	3.74284e-148	yes	-	-	-	-	-	-
Cs8g09340	26.2633	64.8701	1.69805	4.18509	1.30138	1.69934e-07	1.20367e-06	yes	Cs8g09340	Amidase family protein [Theobroma cacao]	-	-	GO:0016879//ligase activity, forming carbon-nitrogen bonds;GO:0016811//hydrolase activity, acting on carbon-nitrogen (but not peptide) bonds, in linear amides	-
Cs8g09390	45.8262	7.9875	3.24909	0.56256	-2.52995	3.84107e-14	5.2376e-13	yes	Cs8g09390	cytochrome P450 [Populus trichocarpa]	-	-	GO:0046872//metal ion binding;GO:0016705//oxidoreductase activity, acting on paired donors, with incorporation or reduction of molecular oxygen;GO:0004497//monooxygenase activity	-
Cs8g09540	301.954	781.851	26.2219	68.0275	1.37534	6.21139e-59	5.99738e-57	yes	-	-	-	-	-	-
Cs8g09850	206.234	433.619	26.5337	56.0303	1.07839	2.51441e-13	3.20161e-12	yes	Cs8g09850	NAD(P)-binding Rossmann-fold superfamily protein isoform 1 [Theobroma cacao]	-	GO:0044424	GO:0016616//oxidoreductase activity, acting on the CH-OH group of donors, NAD or NADP as acceptor;GO:0048037//cofactor binding	GO:0016132//brassinosteroid biosynthetic process
Cs8g10200	3.56209	10.8457	0.452898	1.38269	1.61022	0.0181743	0.04957	yes	Cs8g10200	PREDICTED: probable peptide/nitrate transporter At5g28470-like [Cicer arietinum]	-	-	-	GO:0051234//establishment of localization
Cs8g10680	0.890521	13.0324	0.168189	2.44574	3.86212	3.03731e-06	1.78768e-05	yes	Cs8g10680	PREDICTED: peroxiredoxin-2B-like [Fragaria vesca subsp. vesca]	-	GO:0016020//membrane;GO:0009536//plastid	GO:0016209//antioxidant activity;GO:0016705//oxidoreductase activity, acting on paired donors, with incorporation or reduction of molecular oxygen	GO:0044710;GO:0010038//response to metal ion
Cs8g10700	659.734	337.127	59.3418	29.412	-1.01264	1.47093e-30	4.97593e-29	yes	Cs8g10700	AP2/ERF transcription factor [Jatropha curcas]	-	-	-	GO:0001101//response to acid;GO:0009628//response to abiotic stimulus;GO:0009725//response to hormone;GO:0006950//response to stress;GO:0006351//transcription, DNA-templated;GO:0001101//response to acid;GO:0009628//response to abiotic stimulus;GO:0009725//response to hormone;GO:0006950//response to stress;GO:0006351//transcription, DNA-templated;GO:0001101//response to acid;GO:0009628//response t…
Cs8g11370	4.40981	12.4647	0.444727	1.24612	1.48645	0.0117983	0.0340569	yes	-	-	-	-	-	-
Cs8g11514	56.4554	6.97852	29.827	3.72282	-3.00215	1.14809e-19	2.31648e-18	yes	-	-	-	-	-	-
Cs8g11590	226.207	551.51	35.297	85.4062	1.27479	1.4652e-45	9.05272e-44	yes	-	-	-	-	-	-
Cs8g12530	5.78126	0.52558	0.438942	0.0396599	-3.46828	0.00341908	0.0114256	yes	Cs8g12530	cytochrome P450 [Populus trichocarpa]	-	-	GO:0046872//metal ion binding;GO:0016705//oxidoreductase activity, acting on paired donors, with incorporation or reduction of molecular oxygen;GO:0004497//monooxygenase activity	-
Cs8g12630	20.8488	5.00274	1.86892	0.44647	-2.06557	1.68813e-05	8.84631e-05	yes	Cs8g12630	G1-like protein [Selaginella moellendorffii]	-	GO:0043231//intracellular membrane-bounded organelle	-	GO:0000902//cell morphogenesis;GO:0009639//response to red or far red light
Cs8g12710	11.9864	36.0087	0.638573	1.9138	1.58352	3.09009e-06	1.81695e-05	yes	-	-	-	-	-	-
Cs8g12960	7.54803	17.6782	3.9235	9.21241	1.23144	0.00660821	0.0204736	yes	Cs8g12960	PREDICTED: GPI-anchor transamidase-like isoform X1 [Cicer arietinum]	ko01100//Metabolic pathways;ko00563//Glycosylphosphatidylinositol(GPI)-anchor biosynthesis	GO:0030176//integral component of endoplasmic reticulum membrane	GO:0004175//endopeptidase activity	GO:0006464//cellular protein modification process;GO:0016485//protein processing
Cs8g12970	6.21938	1.05116	0.244456	0.04073	-2.58542	0.012943	0.0368393	yes	Cs8g12970	nbs-lrr resistance protein [Populus trichocarpa]	-	-	GO:0016787//hydrolase activity;GO:0032550	-
Cs8g13550	263.175	118.596	17.9601	8.02033	-1.16306	7.54524e-15	1.08271e-13	yes	Cs8g13550	FAD/NAD(P)-binding oxidoreductase family protein [Theobroma cacao]	-	GO:0009536//plastid;GO:0009536//plastid;GO:0009536//plastid	-	-
Cs8g13660	230.674	109.031	27.7714	12.9886	-1.09635	8.39006e-18	1.49436e-16	yes	Cs8g13660	PREDICTED: photosystem II reaction center W protein, chloroplastic [Vitis vinifera]	ko01100//Metabolic pathways;ko00195//Photosynthesis	GO:0044424	-	GO:0015979//photosynthesis
Cs8g13740	105.025	49.1449	18.6342	8.68421	-1.10148	5.83652e-10	5.45009e-09	yes	Cs8g13740	pathogenesis response protein PR [Citrus sinensis]	-	GO:0030312	-	GO:0006950//response to stress;GO:0009617//response to bacterium;GO:0009620//response to fungus
Cs8g14100	37.5874	89.8803	0.876409	2.07281	1.24191	6.70626e-06	3.75264e-05	yes	Cs8g14100	Kinesin-like protein [Medicago truncatula]	-	GO:0043234//protein complex;GO:0044430//cytoskeletal part;GO:0015630//microtubule cytoskeleton	GO:0036094//small molecule binding;GO:1901363;GO:0097159//organic cyclic compound binding	-
Cs8g14210	10.2339	28.6084	0.854033	2.39439	1.4873	2.938e-05	0.000147141	yes	-	-	-	-	-	-
Cs8g14220	1.32865	9.9633	0.218475	1.64489	2.91245	0.000561376	0.00222581	yes	-	-	-	-	-	-
Cs8g14740	8.42431	65.5611	11.0355	86.6377	2.97284	2.11851e-19	4.22444e-18	yes	-	-	-	-	-	-
Cs8g14760	55.1838	129.947	13.9523	32.2437	1.20851	1.65685e-14	2.33812e-13	yes	Cs8g14760	casparian strip membrane protein 5 [Glycine max]	-	GO:0031224//intrinsic component of membrane;GO:0071944//cell periphery	-	GO:0009987//cellular process;GO:0016043//cellular component organization
Cs8g14840	2.68583	39.0356	0.0711543	1.02141	3.84347	1.17897e-16	1.94583e-15	yes	-	-	-	-	-	-
Cs8g14980	18.3056	5.61266	2.4241	0.731899	-1.72773	0.000289844	0.00121059	yes	-	-	-	-	-	-
Cs8g14990	40.9355	80.0859	2.65569	5.36299	1.01395	8.37534e-06	4.61621e-05	yes	Cs8g14990	PREDICTED: cell division protein ftsZ homolog 2-1, chloroplastic [Vitis vinifera]	-	GO:0032991//macromolecular complex;GO:0044435;GO:0009579//thylakoid;GO:0034357;GO:0032991//macromolecular complex;GO:0031976	GO:0032550;GO:0005515//protein binding;GO:0017111//nucleoside-triphosphatase activity;GO:0032550;GO:0005515//protein binding;GO:0017111//nucleoside-triphosphatase activity	GO:0009658//chloroplast organization;GO:0043623//cellular protein complex assembly;GO:0009154//purine ribonucleotide catabolic process;GO:0009658//chloroplast organization;GO:0043623//cellular protein complex assembly;GO:0009154//purine ribonucleotide catabolic process
Cs8g15950	0.438128	6.09607	0.0302665	0.424816	3.81105	0.00341908	0.0114256	yes	Cs8g15950	UDP-Glycosyltransferase superfamily protein [Theobroma cacao]	-	-	GO:0035251//UDP-glucosyltransferase activity	-
Cs8g16010	1079.83	230.386	69.8267	14.9634	-2.22233	2.33828e-131	1.07242e-128	yes	Cs8g16010	nitrate transporter [Citrus sinensis x Citrus trifoliata]	-	GO:0031224//intrinsic component of membrane;GO:0009536//plastid	GO:0015103//inorganic anion transmembrane transporter activity	GO:0044763;GO:0009628//response to abiotic stimulus;GO:0015698//inorganic anion transport;GO:0010167//response to nitrate;GO:0048528//post-embryonic root development
Cs8g16030	471.881	977.972	14.9312	30.9496	1.05159	3.66601e-42	2.01918e-40	yes	Cs8g16030	P-loop containing nucleoside triphosphate hydrolases superfamily protein isoform 1 [Theobroma cacao]	-	-	-	GO:0032958//inositol phosphate biosynthetic process
Cs8g16170	914.871	113.742	229.314	28.9546	-2.98546	3.1781e-198	3.98918e-195	yes	-	-	-	-	-	-
Cs8g16430	73.518	163.874	4.86306	10.8	1.15109	5.84743e-15	8.4621e-14	yes	-	-	-	-	-	-
Cs8g16690	57.6985	120.046	7.03845	14.7981	1.07209	5.737e-09	4.86391e-08	yes	-	-	-	-	-	-
Cs8g16900	19.1248	66.2554	4.39325	15.103	1.78148	5.41257e-13	6.6504e-12	yes	-	-	-	-	-	-
Cs8g16910	756.462	1734.26	36.8831	84.4393	1.19495	3.44495e-78	5.40517e-76	yes	Cs8g16910	Seven transmembrane MLO family protein isoform 1 [Theobroma cacao]	-	GO:0031224//intrinsic component of membrane;GO:0031224//intrinsic component of membrane;GO:0031224//intrinsic component of membrane	GO:0005515//protein binding;GO:0005515//protein binding;GO:0005515//protein binding	GO:0006950//response to stress;GO:0006950//response to stress;GO:0006950//response to stress
Cs8g16920	0	7.54628	0.001	0.437426	8.7729	6.10726e-05	0.000289624	yes	Cs8g16920	PREDICTED: MLO-like protein 3-like [Fragaria vesca subsp. vesca]	-	GO:0031224//intrinsic component of membrane;GO:0031224//intrinsic component of membrane	GO:0005515//protein binding;GO:0005515//protein binding	GO:0006950//response to stress;GO:0006950//response to stress
Cs8g17080	27.1681	60.8342	2.73429	6.17176	1.17451	2.8304e-06	1.67499e-05	yes	Cs8g17080	patatin-like protein [Gossypium hirsutum]	-	GO:0044424	GO:0004620//phospholipase activity	GO:0001666//response to hypoxia;GO:0006633//fatty acid biosynthetic process;GO:0010038//response to metal ion;GO:0033554//cellular response to stress;GO:0016265//death;GO:0002252
Cs8g17090	178.671	400.481	15.8002	35.4948	1.16766	3.41471e-28	1.05626e-26	yes	Cs8g17090	patatin-like protein [Gossypium hirsutum]	-	GO:0044424	GO:0004620//phospholipase activity	GO:0001666//response to hypoxia;GO:0006633//fatty acid biosynthetic process;GO:0010038//response to metal ion;GO:0033554//cellular response to stress;GO:0016265//death;GO:0002252
Cs8g17320	42.7736	113.529	1.06469	2.83411	1.41247	5.57956e-11	5.76047e-10	yes	-	-	-	-	-	-
Cs8g17580	75.3704	14.7357	9.96749	1.9157	-2.37936	2.21178e-18	4.14041e-17	yes	Cs8g17580	Chitinase 1 [Theobroma cacao]	-	-	GO:0004553//hydrolase activity, hydrolyzing O-glycosyl compounds	GO:0044238
Cs8g17630	82.9041	218.358	5.73708	15.1794	1.40373	5.01392e-25	1.33308e-23	yes	Cs8g17630	PREDICTED: laccase-17 [Vitis vinifera]	-	GO:0005576//extracellular region	GO:0046914//transition metal ion binding;GO:0016682//oxidoreductase activity, acting on diphenols and related substances as donors, oxygen as acceptor	GO:0009699//phenylpropanoid biosynthetic process;GO:0009808//lignin metabolic process
Cs8g17920	1557.26	513.63	120.197	39.9498	-1.58914	3.25956e-106	9.25445e-104	yes	Cs8g17920	Myb domain protein 59 isoform 2 [Theobroma cacao]	-	-	GO:0005488//binding;GO:0005488//binding	GO:0001101//response to acid;GO:0009725//response to hormone;GO:0001101//response to acid;GO:0009725//response to hormone
Cs8g18160	156.261	54.6537	5.87919	2.02643	-1.53668	7.83318e-14	1.03959e-12	yes	-	-	-	-	-	-
Cs8g18310	262.846	741.089	17.0267	47.6696	1.48527	1.51583e-61	1.58557e-59	yes	Cs8g18310	PREDICTED: UDP-glycosyltransferase 76F1 [Vitis vinifera]	-	-	GO:0016758//transferase activity, transferring hexosyl groups	-
Cs8g18470	79068.2	33792.3	9156.43	3941.18	-1.21616	3.32005e-114	1.14753e-111	yes	Cs8g18470	metallothionein-like protein [Citrus unshiu]	-	-	GO:0043169//cation binding;GO:0043169//cation binding;GO:0043169//cation binding	-
Cs8g18540	4.02875	12.1078	0.179981	0.533931	1.56881	0.00700552	0.0215803	yes	-	-	-	-	-	-
Cs8g18750	165.113	378.887	15.6282	35.3361	1.17699	3.72778e-24	9.54928e-23	yes	Cs8g18750	Haloacid dehalogenase-like hydrolase superfamily protein [Theobroma cacao]	-	-	GO:0003824//catalytic activity;GO:0003824//catalytic activity;GO:0003824//catalytic activity	-
Cs8g18760	104.576	426.021	17.5592	71.5178	2.02607	8.52251e-45	5.13266e-43	yes	Cs8g18760	Haloacid dehalogenase-like hydrolase superfamily protein [Theobroma cacao]	-	-	GO:0003824//catalytic activity	-
Cs8g18780	5.30033	25.4127	0.336518	1.5897	2.23999	2.91222e-06	1.72085e-05	yes	Cs8g18780	ABA 8'-hydroxylase [Citrus sinensis]	ko00906//Carotenoid biosynthesis	-	GO:0046906//tetrapyrrole binding;GO:0046914//transition metal ion binding;GO:0016709//oxidoreductase activity, acting on paired donors, with incorporation or reduction of molecular oxygen, NAD(P)H as one donor, and incorporation of one atom of oxygen	GO:0010162//seed dormancy process;GO:0006714//sesquiterpenoid metabolic process;GO:0009639//response to red or far red light
Cs8g18810	276.853	89.0208	28.7385	9.07591	-1.66287	2.08097e-39	1.02752e-37	yes	Cs8g18810	ZRT/IRT-like protein 2 isoform 1 [Theobroma cacao]	-	GO:0043231//intracellular membrane-bounded organelle;GO:0016020//membrane	GO:0046915//transition metal ion transmembrane transporter activity;GO:0016628//oxidoreductase activity, acting on the CH-CH group of donors, NAD or NADP as acceptor	GO:0044763;GO:0006825//copper ion transport;GO:0044710
Cs8g18920	114.044	26.7364	5.96933	1.39521	-2.09709	5.04265e-20	1.04213e-18	yes	-	-	-	-	-	-
Cs8g18970	232.216	78.6162	13.22	4.44874	-1.57125	2.82354e-27	8.32367e-26	yes	Cs8g18970	Major facilitator superfamily protein isoform 1 [Theobroma cacao]	-	GO:0031224//intrinsic component of membrane;GO:0009526//plastid envelope;GO:0031224//intrinsic component of membrane;GO:0009526//plastid envelope;GO:0031224//intrinsic component of membrane;GO:0009526//plastid envelope;GO:0031224//intrinsic component of membrane;GO:0009526//plastid envelope;GO:0031224//intrinsic component of membrane;GO:0009526//plastid envelope	GO:0022857//transmembrane transporter activity;GO:0016628//oxidoreductase activity, acting on the CH-CH group of donors, NAD or NADP as acceptor;GO:0022857//transmembrane transporter activity;GO:0016628//oxidoreductase activity, acting on the CH-CH group of donors, NAD or NADP as acceptor;GO:0022857//transmembrane transporter activity;GO:0016628//oxidoreductase activity, acting on the CH-CH group…	GO:0044765;GO:0044763;GO:0044710;GO:0044765;GO:0044763;GO:0044710;GO:0044765;GO:0044763;GO:0044710;GO:0044765;GO:0044763;GO:0044710;GO:0044765;GO:0044763;GO:0044710
Cs8g19120	0	9.03866	0.001	1.10791	10.1136	7.63621e-06	4.2323e-05	yes	Cs8g19120	PREDICTED: tropinone reductase homolog At1g07440 [Vitis vinifera]	ko01100//Metabolic pathways;ko01110//Biosynthesis of secondary metabolites;ko00960//Tropane, piperidine and pyridine alkaloid biosynthesis	-	GO:0016616//oxidoreductase activity, acting on the CH-OH group of donors, NAD or NADP as acceptor;GO:0016616//oxidoreductase activity, acting on the CH-OH group of donors, NAD or NADP as acceptor	GO:0044710;GO:0044710;GO:0009625//response to insect;GO:0044767
Cs8g19140	387.459	190.023	18.2034	9.03267	-1.01098	1.1386e-22	2.71546e-21	yes	Cs8g19140	Highly ABA-induced PP2C gene 2 isoform 1 [Theobroma cacao]	ko04075//Plant hormone signal transduction	GO:0043231//intracellular membrane-bounded organelle;GO:0044444//cytoplasmic part	GO:0004721//phosphoprotein phosphatase activity;GO:0005488//binding	GO:0048731;GO:1901701;GO:0048519//negative regulation of biological process;GO:0071396//cellular response to lipid;GO:0009755//hormone-mediated signaling pathway;GO:0010118//stomatal movement;GO:0071229//cellular response to acid;GO:0006950//response to stress;GO:0009737//response to abscisic acid;GO:0010162//seed dormancy process;GO:0050793//regulation of developmental process
Cs8g19210	2.68583	9.64858	0.26002	0.973437	1.90447	0.00665782	0.0206104	yes	-	-	-	-	-	-
Cs8g19400	52.9789	117.042	4.11114	8.96993	1.12556	1.41928e-11	1.53369e-10	yes	Cs8g19400	PREDICTED: glutathione S-transferase U7 isoform 1 [Vitis vinifera]	-	-	GO:0016846//carbon-sulfur lyase activity	-
Cs8g19450	19.1961	1.00898	3.64708	0.189759	-4.2645	2.28104e-09	2.00888e-08	yes	Cs8g19450	PREDICTED: copper transporter 1-like [Fragaria vesca subsp. vesca]	-	GO:0031224//intrinsic component of membrane;GO:0044464	GO:0005375//copper ion transmembrane transporter activity	GO:0035434//copper ion transmembrane transport;GO:0048856//anatomical structure development;GO:0007275//multicellular organismal development
Cs8g19460	143.388	8.15622	13.2419	0.773393	-4.09776	7.66071e-63	8.12002e-61	yes	Cs8g19460	PREDICTED: copper transporter 1-like [Fragaria vesca subsp. vesca]	-	GO:0043231//intracellular membrane-bounded organelle;GO:0031224//intrinsic component of membrane;GO:0043231//intracellular membrane-bounded organelle;GO:0031224//intrinsic component of membrane	GO:0005375//copper ion transmembrane transporter activity;GO:0005375//copper ion transmembrane transporter activity	GO:0035434//copper ion transmembrane transport;GO:0048856//anatomical structure development;GO:0007275//multicellular organismal development;GO:0035434//copper ion transmembrane transport;GO:0048856//anatomical structure development;GO:0007275//multicellular organismal development
Cs8g19470	112.121	12.5069	42.0906	4.69482	-3.16436	1.17146e-39	5.86935e-38	yes	Cs8g19470	PREDICTED: copper transporter 1-like [Cucumis sativus]	-	GO:0043231//intracellular membrane-bounded organelle;GO:0031224//intrinsic component of membrane	GO:0005375//copper ion transmembrane transporter activity	GO:0035434//copper ion transmembrane transport;GO:0048856//anatomical structure development;GO:0007275//multicellular organismal development
Cs8g19520	38.2639	83.0739	3.00938	6.60008	1.13301	3.00452e-07	2.04845e-06	yes	Cs8g19520	HSP20-like chaperones superfamily protein [Theobroma cacao]	ko04141//Protein processing in endoplasmic reticulum	GO:0044424	-	GO:0006461//protein complex assembly;GO:0009642//response to light intensity;GO:0006970//response to osmotic stress;GO:0044267//cellular protein metabolic process;GO:0000302//response to reactive oxygen species
Cs8g19630	1159.06	305.365	120.802	31.4349	-1.94221	1.93562e-96	4.52575e-94	yes	-	-	-	-	-	-
Cs8g20030	23.9728	61.2754	1.38	3.52917	1.35467	1.21087e-07	8.74828e-07	yes	-	-	-	-	-	-
Cs8g20110	3.10969	10.8263	0.42168	1.48005	1.81142	0.0116143	0.0336113	yes	Cs8g20110	PREDICTED: dehydrodolichyl diphosphate synthase 2-like [Fragaria vesca subsp. vesca]	ko01110//Biosynthesis of secondary metabolites;ko00900//Terpenoid backbone biosynthesis	GO:0009536//plastid	GO:0002094//polyprenyltransferase activity	GO:0006950//response to stress
Cs8g20140	36.0305	104.301	2.6157	7.58569	1.53609	2.77786e-14	3.83386e-13	yes	Cs8g20140	NAD(P)-binding Rossmann-fold superfamily protein [Theobroma cacao]	-	-	GO:0016627//oxidoreductase activity, acting on the CH-CH group of donors	GO:0044710
Cs8g20150	14.6722	5.92736	1.08214	0.43403	-1.31802	0.0120138	0.0345784	yes	Cs8g20150	Ca2+ antiporter/cation exchanger [Populus trichocarpa]	-	GO:0031224//intrinsic component of membrane;GO:0000325//plant-type vacuole	GO:0015368//calcium:cation antiporter activity	GO:0051707//response to other organism;GO:0010038//response to metal ion;GO:0072506;GO:0046916//cellular transition metal ion homeostasis;GO:0009725//response to hormone;GO:0006816//calcium ion transport;GO:0072503;GO:0044237//cellular metabolic process;GO:0022622//root system development
Cs8g20250	13.3578	27.6837	0.702888	1.45778	1.0524	0.00264866	0.00909677	yes	Cs8g20250	Phosphatidylinositol-speciwc phospholipase C4 [Theobroma cacao]	ko01100//Metabolic pathways;ko00562//Inositol phosphate metabolism;ko04070//Phosphatidylinositol signaling system	-	GO:0060089;GO:0046872//metal ion binding;GO:0004629//phospholipase C activity	GO:0007165//signal transduction;GO:0044238
Cs8g20310	778.212	1629.19	58.4491	122.064	1.06239	7.11645e-56	6.08316e-54	yes	Cs8g20310	PREDICTED: omega-3 fatty acid desaturase, chloroplastic-like [Fragaria vesca subsp. vesca]	ko01040//Biosynthesis of unsaturated fatty acids	-	GO:0016705//oxidoreductase activity, acting on paired donors, with incorporation or reduction of molecular oxygen;GO:0016705//oxidoreductase activity, acting on paired donors, with incorporation or reduction of molecular oxygen;GO:0016705//oxidoreductase activity, acting on paired donors, with incorporation or reduction of molecular oxygen	GO:0044710;GO:0044238;GO:0009628//response to abiotic stimulus;GO:0044710;GO:0044238;GO:0009628//response to abiotic stimulus;GO:0044238;GO:0044710
Cs8g20380	26.6729	58.4787	2.54257	5.54901	1.12594	1.12423e-06	7.02796e-06	yes	Cs8g20380	20G-Fe(II) oxidoreductase [Populus trichocarpa]	-	-	GO:0016705//oxidoreductase activity, acting on paired donors, with incorporation or reduction of molecular oxygen	GO:0044710
Cs8g20470	16.0436	35.6713	1.63227	3.5665	1.12763	0.000153922	0.000679292	yes	-	-	-	-	-	-
Cs8g20480	249.798	97.0504	21.6446	8.38674	-1.36783	1.72105e-27	5.14354e-26	yes	Cs8g20480	ZIP transporter [Populus trichocarpa]	-	GO:0031224//intrinsic component of membrane	GO:0046915//transition metal ion transmembrane transporter activity;GO:0016628//oxidoreductase activity, acting on the CH-CH group of donors, NAD or NADP as acceptor	GO:0044763;GO:0006829//zinc ion transport;GO:0051707//response to other organism;GO:0044710
Cs8g20730	8.00042	19.1285	2.53316	6.02599	1.25026	0.00384372	0.0126562	yes	Cs8g20730	PREDICTED: LOB domain-containing protein 12-like [Fragaria vesca subsp. vesca]	-	-	-	GO:0048731;GO:0009653//anatomical structure morphogenesis
Cs8g20750	131.683	274.293	7.55295	15.7256	1.05801	3.78992e-20	7.90085e-19	yes	Cs8g20750	PREDICTED: UDP-glycosyltransferase 87A1-like [Fragaria vesca subsp. vesca]	-	-	GO:0016758//transferase activity, transferring hexosyl groups;GO:0016758//transferase activity, transferring hexosyl groups;GO:0016758//transferase activity, transferring hexosyl groups	-
Cs8g20830	14.715	6.01171	0.633324	0.25713	-1.30045	0.0115175	0.0333837	yes	Cs8g20830	PREDICTED: cation/H(+) antiporter 24 [Vitis vinifera]	-	-	-	GO:0044763;GO:0006812//cation transport
Cs8g20850	494.226	1167.38	28.7501	68.644	1.25557	8.427e-49	5.85935e-47	yes	Cs8g20850	Laccase 3 [Theobroma cacao]	-	GO:0005576//extracellular region	GO:0046914//transition metal ion binding;GO:0016682//oxidoreductase activity, acting on diphenols and related substances as donors, oxygen as acceptor	GO:0009808//lignin metabolic process
Cs8g20910	72.0609	24.4686	3.93215	1.32771	-1.56638	8.14791e-11	8.27948e-10	yes	Cs8g20910	Cytochrome P450 [Theobroma cacao]	-	-	GO:0016709//oxidoreductase activity, acting on paired donors, with incorporation or reduction of molecular oxygen, NAD(P)H as one donor, and incorporation of one atom of oxygen;GO:0046914//transition metal ion binding;GO:0046906//tetrapyrrole binding	GO:0044710
Cs8g20920	13.7959	4.51933	0.536428	0.175861	-1.60895	0.00256587	0.00885963	yes	Cs8g20920	PREDICTED: beta-amyrin synthase-like [Fragaria vesca subsp. vesca]	-	-	GO:0016866//intramolecular transferase activity	-
Cs8g20950	17.0626	5.52831	0.607074	0.209547	-1.5346	0.00820642	0.0247929	yes	Cs8g20950	PREDICTED: beta-amyrin synthase-like [Fragaria vesca subsp. vesca]	-	-	GO:0016866//intramolecular transferase activity;GO:0016866//intramolecular transferase activity	-
Cs9g01090	17.3152	35.1878	5.32113	10.7521	1.01481	0.000862299	0.00327833	yes	Cs9g01090	class 1 knox protein [Kalanchoe x houghtonii]	-	GO:0043231//intracellular membrane-bounded organelle;GO:0044444//cytoplasmic part	GO:0001071//nucleic acid binding transcription factor activity;GO:0003677//DNA binding	GO:0009314//response to radiation;GO:0034097//response to cytokine;GO:0009720//detection of hormone stimulus;GO:0006351//transcription, DNA-templated
Cs9g01400	22.744	11.0145	0.622615	0.286258	-1.12103	0.00683016	0.0210973	yes	Cs9g01400	PREDICTED: pleiotropic drug resistance protein 3-like [Fragaria vesca subsp. vesca]	-	GO:0005911//cell-cell junction;GO:0016020//membrane	GO:0017111//nucleoside-triphosphatase activity;GO:0032550;GO:0017111//nucleoside-triphosphatase activity;GO:0015604//organic phosphonate transmembrane transporter activity	GO:0044765;GO:0022622//root system development;GO:0071229//cellular response to acid;GO:0009154//purine ribonucleotide catabolic process;GO:0060918//auxin transport
Cs9g01520	75.2562	172.303	0.870168	2.01254	1.20965	8.49766e-16	1.31342e-14	yes	Cs9g01520	phragmoplast orienting kinesin 1 [Arabidopsis thaliana]	-	GO:0043234//protein complex;GO:0044430//cytoskeletal part;GO:0015630//microtubule cytoskeleton;GO:0043229//intracellular organelle;GO:0043234//protein complex;GO:0044430//cytoskeletal part;GO:0015630//microtubule cytoskeleton;GO:0043234//protein complex;GO:0044430//cytoskeletal part;GO:0015630//microtubule cytoskeleton	GO:0036094//small molecule binding;GO:1901363;GO:0097159//organic cyclic compound binding;GO:0005488//binding;GO:0036094//small molecule binding;GO:1901363;GO:0097159//organic cyclic compound binding;GO:0036094//small molecule binding;GO:1901363;GO:0097159//organic cyclic compound binding	GO:0044763;GO:0044763;GO:0044763
Cs9g01620	221.826	449.604	7.81459	15.6784	1.00453	1.49203e-26	4.28715e-25	yes	Cs9g01620	PREDICTED: probable boron transporter 2-like [Fragaria vesca subsp. vesca]	-	GO:0031224//intrinsic component of membrane;GO:0044459;GO:0043231//intracellular membrane-bounded organelle;GO:0043673;GO:0031224//intrinsic component of membrane;GO:0044459;GO:0043231//intracellular membrane-bounded organelle;GO:0043673;GO:0031224//intrinsic component of membrane;GO:0044459;GO:0043231//intracellular membrane-bounded organelle;GO:0043673	GO:0015301//anion:anion antiporter activity;GO:0015562//efflux transmembrane transporter activity;GO:0015103//inorganic anion transmembrane transporter activity;GO:0015301//anion:anion antiporter activity;GO:0015562//efflux transmembrane transporter activity;GO:0015103//inorganic anion transmembrane transporter activity;GO:0015301//anion:anion antiporter activity;GO:0015562//efflux transmembrane …	GO:0006820//anion transport;GO:0034220//ion transmembrane transport;GO:0006820//anion transport;GO:0034220//ion transmembrane transport;GO:0006820//anion transport;GO:0034220//ion transmembrane transport;GO:0042221//response to chemical
Cs9g01750	109.562	220.169	9.15196	18.4165	1.00884	2.5727e-14	3.55896e-13	yes	Cs9g01750	R2R3 transcription factor MYB108-like protein 1 [Vitis vinifera]	-	-	GO:0005488//binding	GO:0009725//response to hormone;GO:0001101//response to acid
Cs9g02080	1359.86	525.679	382.683	148.316	-1.36747	7.99592e-73	1.08968e-70	yes	-	-	-	-	-	-
Cs9g02310	32.9921	68.6951	1.81458	3.74707	1.04613	1.48503e-06	9.13268e-06	yes	Cs9g02310	Nucleic acid-binding proteins superfamily isoform 1 [Theobroma cacao]	-	GO:0043231//intracellular membrane-bounded organelle	-	-
Cs9g02380	3.98595	0	0.378788	0.001	-8.56525	0.00781378	0.0237692	yes	-	-	-	-	-	-
Cs9g02540	63.8792	22.681	3.83033	1.36458	-1.48901	9.63528e-08	7.07269e-07	yes	Cs9g02540	PREDICTED: acetate/butyrate--CoA ligase AAE7, peroxisomal-like [Cucumis sativus]	-	-	GO:0016405//CoA-ligase activity	GO:0046459//short-chain fatty acid metabolic process;GO:0044262//cellular carbohydrate metabolic process
Cs9g02710	597.426	1214.21	66.9394	136.855	1.03172	5.75602e-48	3.93339e-46	yes	-	-	-	-	-	-
Cs9g02790	78.8468	19.7384	17.3281	4.30773	-2.00811	9.86964e-18	1.74745e-16	yes	-	-	-	-	-	-
Cs9g02810	76.0611	213.502	12.1232	34.1232	1.49299	2.03484e-25	5.51465e-24	yes	-	-	-	-	-	-
Cs9g02910	0.890521	6.13824	0.0889097	0.609483	2.77717	0.0137902	0.0389679	yes	Cs9g02910	citrus dioxygenase [Citrus limetta]	-	-	GO:0016706//oxidoreductase activity, acting on paired donors, with incorporation or reduction of molecular oxygen, 2-oxoglutarate as one donor, and incorporation of one atom each of oxygen into both donors	GO:0009699//phenylpropanoid biosynthetic process;GO:0070301//cellular response to hydrogen peroxide
Cs9g02930	69.0368	8.51309	5.36423	0.659979	-3.02288	1.40333e-24	3.68592e-23	yes	Cs9g02930	2-oxoglutarate-dependent dioxygenase [Populus trichocarpa]	-	-	GO:0016706//oxidoreductase activity, acting on paired donors, with incorporation or reduction of molecular oxygen, 2-oxoglutarate as one donor, and incorporation of one atom each of oxygen into both donors	GO:0009699//phenylpropanoid biosynthetic process;GO:0070301//cellular response to hydrogen peroxide
Cs9g02980	63.4939	148.172	2.47402	5.72654	1.21081	3.6134e-13	4.52605e-12	yes	-	-	-	-	-	-
Cs9g03000	1.79531	13.5158	0.0898216	0.673492	2.90653	3.40041e-05	0.000168775	yes	Cs9g03000	ACD1-like [Theobroma cacao]	-	GO:0009526//plastid envelope	GO:0016703;GO:0043169//cation binding;GO:0051536//iron-sulfur cluster binding	GO:0044710
Cs9g03310	40.4973	88.8942	5.39628	12.0984	1.16478	5.09852e-09	4.34266e-08	yes	Cs9g03310	WRKY transcription factor 58 [Jatropha curcas]	-	-	GO:0003677//DNA binding;GO:0003677//DNA binding;GO:0003677//DNA binding;GO:0003677//DNA binding	-
Cs9g03580	3191.99	1593.77	492.99	245.462	-1.00606	4.48707e-48	3.08393e-46	yes	-	-	-	-	-	-
Cs9g03590	110.21	35.7556	41.0882	13.3657	-1.62019	9.74022e-16	1.49482e-14	yes	-	-	-	-	-	-
Cs9g03600	1272.84	502.697	217.373	84.9768	-1.35503	4.01231e-67	4.76067e-65	yes	Cs9g03600	Pathogenesis-related protein 10.5 [Theobroma cacao]	-	-	-	GO:0050896//response to stimulus
Cs9g03650	23.5489	4.47715	8.42685	1.59964	-2.39724	2.93683e-07	2.00632e-06	yes	Cs9g03650	Major pollen allergen Car b 1 [Theobroma cacao]	-	-	-	GO:0006950//response to stress
Cs9g03785	2207.72	911.928	154.203	63.5232	-1.27948	4.62889e-68	5.71991e-66	yes	Cs9g03785	Phosphatase 2C family protein isoform 1 [Theobroma cacao]	-	GO:0043231//intracellular membrane-bounded organelle	GO:0016791//phosphatase activity	GO:0006950//response to stress;GO:0006796//phosphate-containing compound metabolic process
Cs9g03980	50.7169	104.954	1.69721	3.48817	1.03931	3.49851e-09	3.02524e-08	yes	Cs9g03980	Sucrose synthase 2 isoform 1 [Theobroma cacao]	ko01100//Metabolic pathways;ko00500//Starch and sucrose metabolism	GO:0005618//cell wall;GO:0044444//cytoplasmic part;GO:0005618//cell wall;GO:0044444//cytoplasmic part	GO:0035251//UDP-glucosyltransferase activity;GO:0035251//UDP-glucosyltransferase activity	GO:0006073//cellular glucan metabolic process;GO:0005984//disaccharide metabolic process;GO:0044702//single organism reproductive process;GO:0009743//response to carbohydrate;GO:0006950//response to stress;GO:0006073//cellular glucan metabolic process;GO:0005984//disaccharide metabolic process;GO:0044702//single organism reproductive process;GO:0009743//response to carbohydrate;GO:0006950//respon…
Cs9g04080	387.544	83.0512	33.1315	7.07866	-2.22666	1.88706e-75	2.83048e-73	yes	Cs9g04080	Alpha/beta-Hydrolases superfamily protein [Theobroma cacao]	-	-	GO:0004713//protein tyrosine kinase activity;GO:0004713//protein tyrosine kinase activity	GO:0006468//protein phosphorylation;GO:0006468//protein phosphorylation
Cs9g04200	22.7868	5.48614	1.37141	0.329922	-2.05546	9.49993e-06	5.18928e-05	yes	-	-	-	-	-	-
Cs9g04210	3530.91	1529.07	6047.35	2472.68	-1.29023	8.6722e-74	1.22381e-71	yes	Cs9g04210	group 5 late embryogenesis abundant protein [Citrus unshiu]	-	-	-	GO:0009628//response to abiotic stimulus;GO:0006950//response to stress;GO:1901700;GO:0001101//response to acid
Cs9g04830	25.8536	73.2566	1.35554	3.82972	1.49837	4.23573e-11	4.41126e-10	yes	Cs9g04830	Kinase superfamily protein isoform 1 [Theobroma cacao]	-	GO:0043231//intracellular membrane-bounded organelle	GO:0004672//protein kinase activity;GO:0032550	GO:0006796//phosphate-containing compound metabolic process;GO:0006464//cellular protein modification process
Cs9g04880	282.096	134.195	13.4466	6.30382	-1.09294	1.82268e-20	3.85022e-19	yes	Cs9g04880	PREDICTED: UPF0497 membrane protein 4 [Vitis vinifera]	-	GO:0005911//cell-cell junction;GO:0031224//intrinsic component of membrane	GO:0019901//protein kinase binding	-
Cs9g05130	404.45	1036.3	36.6826	93.6532	1.35223	2.0404e-61	2.12495e-59	yes	Cs9g05130	Peroxidase superfamily protein [Theobroma cacao]	-	GO:0005911//cell-cell junction;GO:0005618//cell wall	GO:0046906//tetrapyrrole binding;GO:0016209//antioxidant activity;GO:0043169//cation binding;GO:0003824//catalytic activity	GO:0009414//response to water deprivation;GO:0071555//cell wall organization;GO:0009698//phenylpropanoid metabolic process;GO:0006972//hyperosmotic response
Cs9g05820	73.0798	145.858	18.1367	36.4952	1.00879	2.54952e-09	2.23624e-08	yes	-	-	-	-	-	-
Cs9g05890	33.4731	67.2222	4.52084	9.12294	1.01291	1.04509e-05	5.6788e-05	yes	-	-	-	-	-	-
Cs9g05900	44.4547	89.3777	6.97164	14.1394	1.02015	1.75519e-07	1.23991e-06	yes	-	-	-	-	-	-
Cs9g06010	248.88	103.104	18.5365	7.77409	-1.25362	7.23176e-25	1.91847e-23	yes	Cs9g06010	cytokinin biosynthetic isopentenyltransferase [Populus trichocarpa]	ko01100//Metabolic pathways;ko01110//Biosynthesis of secondary metabolites;ko00908//Zeatin biosynthesis	-	GO:0032550;GO:0016765//transferase activity, transferring alkyl or aryl (other than methyl) groups	GO:0006399//tRNA metabolic process;GO:0000904//cell morphogenesis involved in differentiation
Cs9g06040	163.175	329.746	12.7987	25.6991	1.00573	2.18201e-20	4.59706e-19	yes	Cs9g06040	PREDICTED: basic 7S globulin-like [Vitis vinifera]	-	GO:0005618//cell wall;GO:0043231//intracellular membrane-bounded organelle;GO:0016020//membrane	GO:0004175//endopeptidase activity	GO:0006970//response to osmotic stress;GO:0016485//protein processing
Cs9g06060	1104.4	2548.86	87.2608	200.622	1.20108	3.57193e-82	5.91576e-80	yes	Cs9g06060	PREDICTED: basic 7S globulin-like [Vitis vinifera]	-	GO:0005618//cell wall	GO:0004175//endopeptidase activity	GO:0016485//protein processing
Cs9g06160	24.8918	74.5803	2.02748	6.05567	1.5786	1.61847e-12	1.90237e-11	yes	Cs9g06160	PREDICTED: basic 7S globulin-like [Vitis vinifera]	-	GO:0005618//cell wall;GO:0016020//membrane	-	-
Cs9g06190	220.469	516.748	21.0741	49.0548	1.21892	2.24708e-31	7.98668e-30	yes	Cs9g06190	Eukaryotic aspartyl protease family protein isoform 1 [Theobroma cacao]	-	GO:0005618//cell wall	-	-
Cs9g06200	35.9877	215.961	3.33974	20.0633	2.58676	4.96274e-51	3.66429e-49	yes	Cs9g06200	Eukaryotic aspartyl protease family protein isoform 1 [Theobroma cacao]	-	GO:0005618//cell wall	-	-
Cs9g06230	705.283	1553.54	58.6114	128.902	1.13702	6.63768e-58	6.257e-56	yes	Cs9g06230	xyloglucan-specific endoglucanase inhibitor protein [Capsicum annuum]	-	GO:0005618//cell wall;GO:0016020//membrane	-	-
Cs9g06260	7.16697	22.1133	0.792645	2.17834	1.45848	0.000109219	0.000495334	yes	Cs9g06260	aquaporin, MIP family, NIP subfamily [Populus trichocarpa]	-	GO:0016020//membrane;GO:0031224//intrinsic component of membrane	GO:0005215//transporter activity;GO:0015103//inorganic anion transmembrane transporter activity	GO:0006810//transport;GO:0034220//ion transmembrane transport
Cs9g06620	1447.4	3294.82	76.7131	173.237	1.1752	3.34973e-102	8.49869e-100	yes	Cs9g06620	Major facilitator superfamily protein [Theobroma cacao]	-	GO:0031224//intrinsic component of membrane;GO:0005911//cell-cell junction	GO:0005356;GO:0016628//oxidoreductase activity, acting on the CH-CH group of donors, NAD or NADP as acceptor	GO:0001101//response to acid;GO:0044763;GO:0044710;GO:0008645//hexose transport;GO:0006970//response to osmotic stress
Cs9g07130	25.4583	60.3702	1.93762	4.54096	1.22871	2.20745e-07	1.53486e-06	yes	-	-	-	-	-	-
Cs9g07420	1030.55	445.288	80.7128	34.556	-1.22386	1.27162e-41	6.8925e-40	yes	Cs9g07420	homocysteine s-methyltransferase [Populus trichocarpa]	ko01100//Metabolic pathways;ko01110//Biosynthesis of secondary metabolites;ko00270//Cysteine and methionine metabolism	GO:0016020//membrane	GO:0008172	GO:0008152//metabolic process
Cs9g07530	20.9059	44.1843	1.45842	3.06237	1.07025	7.10499e-05	0.00033336	yes	Cs9g07530	Bax inhibitor-1 family protein [Theobroma cacao]	-	GO:0016020//membrane	-	GO:0044763
Cs9g07550	407.022	1262.53	49.7876	153.208	1.62163	3.80411e-99	9.16407e-97	yes	-	-	-	-	-	-
Cs9g07735	14.715	4.91838	1.60198	0.519636	-1.62428	0.00380694	0.0125603	yes	-	-	-	-	-	-
Cs9g07780	2.21917	8.02968	0.325834	1.18375	1.86115	0.0118227	0.0341025	yes	Cs9g07780	PREDICTED: ATP sulfurylase 1, chloroplastic-like [Fragaria vesca subsp. vesca]	ko01100//Metabolic pathways;ko00230//Purine metabolism;ko00920//Sulfur metabolism;ko00450//Selenocompound metabolism	GO:0043231//intracellular membrane-bounded organelle;GO:0016020//membrane	GO:0004779//sulfate adenylyltransferase activity	GO:0006790//sulfur compound metabolic process;GO:0051259//protein oligomerization;GO:0010038//response to metal ion;GO:0009267//cellular response to starvation
Cs9g07790	98.3812	280.389	2.65614	7.56069	1.50919	1.47145e-35	6.2221e-34	yes	Cs9g07790	Autoinhibited calcium ATPase [Theobroma cacao]	-	GO:0031224//intrinsic component of membrane	GO:0043169//cation binding;GO:0032550;GO:0019829//cation-transporting ATPase activity	GO:0006816//calcium ion transport
Cs9g07800	118.115	346.898	2.84389	8.26827	1.53972	7.80514e-42	4.2596e-40	yes	-	-	-	-	-	-
Cs9g07980	12.0149	38.3835	0.299088	0.937115	1.64766	1.19036e-07	8.61055e-07	yes	Cs9g07980	ARM repeat superfamily protein isoform 2 [Theobroma cacao]	-	GO:0044424	GO:0019787//small conjugating protein ligase activity	GO:0032446//protein modification by small protein conjugation
Cs9g08030	10.1911	1.00898	1.05038	0.103868	-3.3381	0.000155172	0.000684423	yes	Cs9g08030	NAD(P)H dehydrogenase 18 [Theobroma cacao]	-	GO:0009507//chloroplast	-	-
Cs9g08100	232.493	598.427	17.7291	45.352	1.35505	1.54243e-46	9.8357e-45	yes	Cs9g08100	PREDICTED: auxin-induced protein 22D [Vitis vinifera]	-	GO:0043231//intracellular membrane-bounded organelle;GO:0043231//intracellular membrane-bounded organelle	GO:0005515//protein binding;GO:0005515//protein binding	GO:0009755//hormone-mediated signaling pathway;GO:0006351//transcription, DNA-templated;GO:0009755//hormone-mediated signaling pathway;GO:0006351//transcription, DNA-templated
Cs9g08110	319.769	677.355	24.1844	51.1566	1.08084	2.45537e-33	9.44487e-32	yes	Cs9g08110	auxin-responsive protein [Gossypium hirsutum]	ko04075//Plant hormone signal transduction	GO:0043231//intracellular membrane-bounded organelle;GO:0043231//intracellular membrane-bounded organelle	GO:0005515//protein binding;GO:0005515//protein binding	GO:0010101;GO:0001101//response to acid;GO:0009606//tropism;GO:0009755//hormone-mediated signaling pathway;GO:0006950//response to stress;GO:0006351//transcription, DNA-templated;GO:0010101;GO:0001101//response to acid;GO:0009606//tropism;GO:0009755//hormone-mediated signaling pathway;GO:0006950//response to stress;GO:0006351//transcription, DNA-templated
Cs9g08360	2.2049	7.9875	0.320553	1.16999	1.86786	0.0120746	0.034745	yes	-	-	-	-	-	-
Cs9g08660	34.0782	15.0082	12.1742	5.39616	-1.17382	0.00307182	0.0104018	yes	Cs9g08660	Serine protease inhibitor [Theobroma cacao]	-	-	GO:0004866//endopeptidase inhibitor activity	GO:0010466//negative regulation of peptidase activity;GO:0006950//response to stress
Cs9g08670	249.851	73.1917	115.727	34.0337	-1.76568	1.84337e-32	6.87989e-31	yes	Cs9g08670	Serine protease inhibitor [Theobroma cacao]	-	-	GO:0004866//endopeptidase inhibitor activity	GO:0010466//negative regulation of peptidase activity;GO:0006950//response to stress
Cs9g08680	30.7016	6.05389	390.702	75.2876	-2.37559	4.83558e-09	4.13347e-08	yes	Cs9g08680	Trypsin inhibitor [Medicago truncatula]	-	-	GO:0004866//endopeptidase inhibitor activity	GO:0010466//negative regulation of peptidase activity;GO:0006950//response to stress
Cs9g08700	57.1075	151.052	17.1501	45.477	1.40692	2.31062e-18	4.31526e-17	yes	-	-	-	-	-	-
Cs9g08850	544.086	1165.55	15.7647	33.4438	1.08504	3.48931e-36	1.51855e-34	yes	-	-	-	-	-	-
Cs9g09010	18.7294	48.3046	1.84971	4.71423	1.34972	2.21648e-07	1.54024e-06	yes	-	-	-	-	-	-
Cs9g09390	10.2909	23.2909	0.741653	1.67759	1.17758	0.00275315	0.00942172	yes	-	-	-	-	-	-
Cs9g09740	355.457	767.471	38.873	83.1372	1.09673	1.24464e-42	6.96794e-41	yes	-	-	-	-	-	-
Cs9g10310	91.7379	37.0598	8.33371	3.40564	-1.29103	9.44431e-11	9.53588e-10	yes	-	-	-	-	-	-
Cs9g10650	11.6196	38.5716	1.18206	3.89443	1.72011	1.52446e-07	1.08755e-06	yes	-	-	-	-	-	-
Cs9g10730	77.4468	40.4014	7.02447	3.49144	-1.00857	2.24615e-06	1.35069e-05	yes	-	-	-	-	-	-
Cs9g10780	37.4875	15.722	4.25132	1.77167	-1.2628	0.00173003	0.00617474	yes	-	-	-	-	-	-
Cs9g10830	10288.4	4262.76	976.428	401.66	-1.28154	1.8649e-117	6.7388e-115	yes	-	-	-	-	-	-
Cs9g10925	12.9482	3.11129	1.56392	0.348123	-2.1675	0.000660447	0.00258002	yes	-	-	-	-	-	-
Cs9g11020	104.02	13.0746	7.29523	0.920433	-2.98657	1.29089e-32	4.84064e-31	yes	-	-	-	-	-	-
Cs9g11050	40.0735	84.4592	3.12251	6.50997	1.05994	3.05339e-08	2.38677e-07	yes	-	-	-	-	-	-
Cs9g11470	18.277	8.9965	3.14524	1.5413	-1.02903	0.0144694	0.0406407	yes	-	-	-	-	-	-
Cs9g11480	9768.43	4201.16	750.986	321.182	-1.22539	5.41339e-92	1.12264e-89	yes	-	-	-	-	-	-
Cs9g12445	16.4818	6.01171	7.91468	2.86748	-1.46475	0.00246205	0.00853204	yes	-	-	-	-	-	-
Cs9g12780	184.733	576.726	11.0621	34.325	1.63363	7.43555e-39	3.58243e-37	yes	-	-	-	-	-	-
Cs9g13820	6.68605	18.0351	0.842195	2.28668	1.44103	0.00140485	0.0051261	yes	-	-	-	-	-	-
Cs9g13900	357.327	167.257	24.7513	11.4983	-1.10609	4.61122e-22	1.06357e-20	yes	-	-	-	-	-	-
Cs9g14130	2.6573	13.558	0.486888	2.50018	2.36037	0.00011323	0.000511635	yes	-	-	-	-	-	-
Cs9g14140	8.46709	30.0164	1.54708	5.49632	1.82892	1.59057e-06	9.75153e-06	yes	-	-	-	-	-	-
Cs9g14150	142.555	339.816	52.2127	121.959	1.22392	1.06008e-29	3.4491e-28	yes	-	-	-	-	-	-
Cs9g14170	44.4405	91.9211	2.29082	4.72505	1.04447	4.53335e-08	3.4697e-07	yes	-	-	-	-	-	-
Cs9g14230	30.3348	77.7338	0.801405	2.02036	1.33401	4.65221e-10	4.3802e-09	yes	-	-	-	-	-	-
Cs9g14380	4.46687	12.1921	1.05485	2.89709	1.45756	0.0140686	0.0396391	yes	-	-	-	-	-	-
Cs9g14450	116.826	372.142	8.18849	26.1084	1.67284	2.15022e-42	1.19815e-40	yes	-	-	-	-	-	-
Cs9g14590	116.22	483.822	5.48923	22.6762	2.0465	3.14604e-71	4.19161e-69	yes	-	-	-	-	-	-
Cs9g14600	157.737	423.308	9.21881	24.9816	1.43821	2.452e-42	1.35995e-40	yes	-	-	-	-	-	-
Cs9g14750	8.50986	18.5607	1.20763	2.60987	1.11179	0.0101387	0.0298001	yes	-	-	-	-	-	-
Cs9g15260	28.03	13.6001	2.3752	1.15986	-1.03409	0.00193627	0.00685337	yes	-	-	-	-	-	-
Cs9g15740	20.3821	77.5035	1.873	7.00875	1.90381	4.47827e-13	5.56551e-12	yes	-	-	-	-	-	-
Cs9g15835	0.890521	9.03866	0.306646	3.08101	3.32876	0.000402736	0.00164017	yes	-	-	-	-	-	-
Cs9g16120	0	3.46817	0.001	0.118166	6.88467	0.0157972	0.0438537	yes	-	-	-	-	-	-
Cs9g16360	65.8843	147.795	3.26566	7.4619	1.19217	2.43842e-14	3.38104e-13	yes	Cs9g16360	PREDICTED: probable protein phosphatase 2C 75-like [Cucumis sativus]	ko04075//Plant hormone signal transduction	-	GO:0004721//phosphoprotein phosphatase activity	GO:0044699;GO:0001101//response to acid;GO:0009987//cellular process
Cs9g16520	128.744	64.9317	10.8812	5.41423	-1.00701	6.03769e-10	5.63132e-09	yes	Cs9g16520	gibberellin 20-oxidase [Citrus sinensis x Citrus trifoliata]	ko01100//Metabolic pathways;ko01110//Biosynthesis of secondary metabolites;ko00904//Diterpenoid biosynthesis	-	GO:0046914//transition metal ion binding;GO:0016706//oxidoreductase activity, acting on paired donors, with incorporation or reduction of molecular oxygen, 2-oxoglutarate as one donor, and incorporation of one atom each of oxygen into both donors	GO:0044710
Cs9g16630	250.646	104.976	29.7455	12.4296	-1.25889	2.89759e-24	7.47078e-23	yes	Cs9g16630	Peptidoglycan-binding LysM domain-containing protein [Theobroma cacao]	-	-	-	GO:0044036//cell wall macromolecule metabolic process
Cs9g16680	990.869	415.931	73.3019	31.1493	-1.23465	4.95287e-59	4.82127e-57	yes	Cs9g16680	L-idonate 5-dehydrogenase [Medicago truncatula]	ko01100//Metabolic pathways;ko00051//Fructose and mannose metabolism	GO:0005911//cell-cell junction;GO:0044424;GO:0005911//cell-cell junction;GO:0044424;GO:0005911//cell-cell junction;GO:0044424	GO:0046914//transition metal ion binding;GO:0016616//oxidoreductase activity, acting on the CH-OH group of donors, NAD or NADP as acceptor;GO:0046914//transition metal ion binding;GO:0016616//oxidoreductase activity, acting on the CH-OH group of donors, NAD or NADP as acceptor;GO:0046914//transition metal ion binding;GO:0016616//oxidoreductase activity, acting on the CH-OH group of donors, NAD or…	GO:0044710;GO:0044710;GO:0044710
Cs9g16940	116.473	296.725	5.66727	14.5334	1.35864	2.09246e-27	6.22233e-26	yes	Cs9g16940	S-adenosyl-L-methionine-dependent methyltransferases superfamily protein [Theobroma cacao]	-	GO:0043231//intracellular membrane-bounded organelle	GO:0016741	GO:0008152//metabolic process
Cs9g16980	21.7394	43.6587	0.646521	1.36395	1.07702	0.000235469	0.000998348	yes	Cs9g16980	Homeobox-leucine zipper family protein / lipid-binding START domain-containing protein isoform 1 [Theobroma cacao]	-	GO:0043231//intracellular membrane-bounded organelle;GO:0043231//intracellular membrane-bounded organelle;GO:0043231//intracellular membrane-bounded organelle;GO:0043231//intracellular membrane-bounded organelle;GO:0043231//intracellular membrane-bounded organelle	GO:0001071//nucleic acid binding transcription factor activity;GO:0003677//DNA binding;GO:0001071//nucleic acid binding transcription factor activity;GO:0003677//DNA binding;GO:0001071//nucleic acid binding transcription factor activity;GO:0003677//DNA binding;GO:0001071//nucleic acid binding transcription factor activity;GO:0003677//DNA binding;GO:0001071//nucleic acid binding transcription fact…	GO:0048437//floral organ development;GO:0010053//root epidermal cell differentiation;GO:0043479;GO:0006351//transcription, DNA-templated;GO:0048437//floral organ development;GO:0010053//root epidermal cell differentiation;GO:0043479;GO:0006351//transcription, DNA-templated;GO:0048437//floral organ development;GO:0010053//root epidermal cell differentiation;GO:0043479;GO:0006351//transcription, DN…
Cs9g17460	7.09564	112.354	0.422136	6.67282	3.98252	2.88247e-49	2.03988e-47	yes	Cs9g17460	cytochrome P450 [Populus trichocarpa]	-	-	GO:0046914//transition metal ion binding;GO:0016491//oxidoreductase activity;GO:0046906//tetrapyrrole binding	GO:0044710
Cs9g17560	3.09543	13.558	0.834275	3.68775	2.14415	0.00032447	0.00134345	yes	Cs9g17560	PREDICTED: kinesin-like protein KIF22-like [Vitis vinifera]	-	GO:0005875//microtubule associated complex	GO:0032550;GO:0003774//motor activity;GO:0015631//tubulin binding	GO:0007017//microtubule-based process;GO:0008152//metabolic process
Cs9g17980	37.4305	64.763	5.69476	11.6167	1.02849	0.000218835	0.00093497	yes	Cs9g17980	Got1/Sft2-like vescicle transport protein family [Theobroma cacao]	-	GO:0031224//intrinsic component of membrane;GO:0031224//intrinsic component of membrane	-	GO:0006810//transport;GO:0006810//transport
Cs9g18010	25.063	12.1078	2.56067	1.24019	-1.04596	0.0100851	0.0296662	yes	Cs9g18010	Wall-associated receptor kinase and RING-finger domain-containing protein [Arabidopsis thaliana]	-	-	GO:0046872//metal ion binding	-
Cs9g18180	0.90479	18.3498	0.0435707	0.878425	4.33349	1.00853e-07	7.37576e-07	yes	Cs9g18180	PREDICTED: cyclic nucleotide-gated ion channel 1-like [Solanum lycopersicum]	-	-	-	GO:0044765
Cs9g18250	262.28	579.992	14.3117	30.9172	1.11121	8.4779e-39	4.06003e-37	yes	Cs9g18250	Cyclic nucleotide gated channel 1 isoform 3 [Theobroma cacao]	ko04626//Plant-pathogen interaction	-	-	GO:0006811//ion transport;GO:0006811//ion transport;GO:0006811//ion transport;GO:0044765
Cs9g18460	0	4.43498	0.001	1.06013	10.05	0.0047456	0.0152575	yes	Cs9g18460	Nodulin MtN3 family protein [Theobroma cacao]	-	GO:0031224//intrinsic component of membrane	-	GO:0044765
Cs9g18480	116.091	377.463	8.16462	26.4877	1.69787	9.91683e-52	7.53205e-50	yes	-	-	-	-	-	-
Cs9g18540	20.0153	41.4299	5.25121	10.8718	1.04987	0.000502923	0.00201144	yes	-	-	-	-	-	-
Cs9g18560	663.139	125.555	52.8066	10.0196	-2.39789	4.94707e-127	2.10683e-124	yes	Cs9g18560	phosphate transporter [Citrus trifoliata]	-	GO:0031224//intrinsic component of membrane	GO:0015291//secondary active transmembrane transporter activity	GO:0044763;GO:0015698//inorganic anion transport
Cs9g18720	42.364	90.218	0.979259	2.05103	1.06658	1.37621e-07	9.87102e-07	yes	-	-	-	-	-	-
Cs9g19140	11.1529	3.99375	0.757965	0.270147	-1.48839	0.0161339	0.0446533	yes	Cs9g19140	PREDICTED: DUF21 domain-containing protein At5g52790 [Vitis vinifera]	-	GO:0043231//intracellular membrane-bounded organelle	GO:0017076//purine nucleotide binding	-
Cs9g19350	65.0509	18.8137	2.0935	0.600535	-1.8016	2.84448e-12	3.26458e-11	yes	Cs9g19350	Fe(III)-chelate reductase [Citrus junos]	-	GO:0031224//intrinsic component of membrane	GO:0016491//oxidoreductase activity	GO:0044710
Cs9g19360	19.2533	2.01796	1.1111	0.11577	-3.26265	6.86715e-07	4.43593e-06	yes	Cs9g19360	PREDICTED: ferric reduction oxidase 2 [Vitis vinifera]	-	GO:0031224//intrinsic component of membrane	GO:0050664//oxidoreductase activity, acting on NAD(P)H, oxygen as acceptor	GO:0044710
Cs9g19400	100.558	219.011	6.71746	14.5629	1.11631	8.63921e-19	1.65891e-17	yes	-	-	-	-	-	-
XLOC_000052	119.33	58.2679	10.5395	4.6623	-1.17668	3.48871e-10	3.32809e-09	yes	TCONS_00000110	D-myo-inositol 3-phosphate synthase, partial [Glycine soja]	ko01100//Metabolic pathways;ko01100//Metabolic pathways;ko01100//Metabolic pathways;ko01100//Metabolic pathways;ko01110//Biosynthesis of secondary metabolites;ko01110//Biosynthesis of secondary metabolites;ko01110//Biosynthesis of secondary metabolites;ko01110//Biosynthesis of secondary metabolites;ko00562//Inositol phosphate metabolism;ko00562//Inositol phosphate metabolism;ko00562//Inositol pho…	-	-	-
XLOC_000759	9.79574	1.97579	11.1806	2.21841	-2.33339	0.00154499	0.00556929	yes	TCONS_00001796	-	-	-	-	-
XLOC_001121	408.697	70.859	83.9682	14.9384	-2.49082	4.32654e-75	6.40892e-73	yes	TCONS_00002827	Phototropic-responsive NPH3 family protein isoform 1 [Theobroma cacao]	-	-	-	-
XLOC_002813	44.5546	97.829	1.26963	2.75523	1.11777	5.37422e-10	5.04209e-09	yes	TCONS_00006825	PREDICTED: pentatricopeptide repeat-containing protein At3g24000, mitochondrial-like [Fragaria vesca subsp. vesca]	-	-	-	-
XLOC_003018	1.78104	9.43772	0.246998	1.3076	2.40436	0.00324199	0.0109238	yes	TCONS_00007349	NB-LRR type disease resistance protein [Medicago truncatula]	-	-	-	-
XLOC_003158	24.5678	8.15622	6.88589	2.28229	-1.59316	0.000121512	0.000545136	yes	TCONS_00007727	-	-	-	-	-
XLOC_003449	23.5917	9.16517	5.57874	1.96135	-1.50809	0.000423169	0.0017184	yes	TCONS_00008471	hypothetical protein MTR_8g039590 [Medicago truncatula]	-	-	-	-
XLOC_003538	33.3875	73.4447	1.37108	3.02095	1.13969	5.60561e-08	4.24273e-07	yes	TCONS_00008704	PREDICTED: G-type lectin S-receptor-like serine/threonine-protein kinase At5g24080-like [Vitis vinifera]	-	-	-	-
XLOC_004133	122.001	41.0535	361.428	117.966	-1.61534	2.17189e-18	4.06892e-17	yes	TCONS_00009944	Expansin-like B1, BETA 3.1,EXLB1 [Theobroma cacao]	-	-	-	GO:0000003//reproduction
XLOC_004277	31.5635	7.46192	7.43565	1.74553	-2.09079	4.41242e-08	3.38366e-07	yes	TCONS_00010282	-	-	-	-	-
XLOC_004581	0.90479	8.91214	1.16136	10.8992	3.23033	0.00075921	0.00292369	yes	TCONS_00011057	-	-	-	-	-
XLOC_004734	16.058	35.9665	1.4834	3.37921	1.18778	0.000172876	0.000756305	yes	TCONS_00011476	PREDICTED: DEAD-box ATP-dependent RNA helicase 1 [Vitis vinifera]	-	-	-	-
XLOC_005015	24.4108	6.01171	15.6867	3.82463	-2.03615	3.78522e-06	2.19912e-05	yes	TCONS_00012192	PREDICTED: homogentisate phytyltransferase 1, chloroplastic-like [Solanum lycopersicum]	ko01100//Metabolic pathways;ko01110//Biosynthesis of secondary metabolites;ko00130//Ubiquinone and other terpenoid-quinone biosynthesis	-	-	-
XLOC_005464	2.68583	11.6244	0.37896	1.62743	2.10248	0.00091307	0.00345209	yes	TCONS_00013272	F-box family protein [Theobroma cacao]	ko04075//Plant hormone signal transduction	-	-	-
XLOC_005638	14.1913	58.6669	2.49961	10.2717	2.03889	5.30049e-13	6.51605e-12	yes	TCONS_00013614	Os01g0214500 [Oryza sativa Japonica Group]	-	-	-	-
XLOC_006149	91.1047	33.2402	8.24014	2.94841	-1.48273	3.2743e-09	2.84062e-08	yes	TCONS_00014716	-	-	-	-	-
XLOC_006184	4.43834	15.7025	0.959799	3.41524	1.83118	0.000680494	0.0026491	yes	TCONS_00014777	-	-	-	-	-
XLOC_006346	154.127	483.656	77.1839	256.905	1.73486	3.71665e-49	2.6147e-47	yes	TCONS_00015101	putative DNA binding protein [Citrus sinensis]	-	-	-	-
XLOC_006598	137.565	64.9317	31.2253	14.4887	-1.10779	1.92349e-12	2.24759e-11	yes	TCONS_00015706	-	-	-	-	-
XLOC_007497	322.846	59.426	119.144	21.9025	-2.44353	1.47206e-58	1.40429e-56	yes	TCONS_00018169	putative DNA binding protein [Citrus sinensis]	-	-	-	-
XLOC_007502	213.144	33.968	77.7882	12.5885	-2.62744	5.58092e-56	4.82244e-54	yes	TCONS_00018178	putative DNA binding protein [Citrus sinensis]	-	-	-	-
XLOC_007540	101.91	49.8759	8.08584	3.92857	-1.04139	9.75354e-09	8.07401e-08	yes	TCONS_00018247	-	-	-	-	-
XLOC_007862	11.591	29.2183	0.489195	1.23041	1.33066	0.000127066	0.00056828	yes	TCONS_00018860	Cysteine/Histidine-rich C1 domain family protein [Theobroma cacao]	-	-	-	-
XLOC_007939	34.3207	13.0746	9.9901	3.83658	-1.38068	1.18922e-05	6.39496e-05	yes	TCONS_00019036	-	-	-	-	-
XLOC_007999	6.94296	0.392314	0.420473	0.0233318	-4.17164	0.00401595	0.0131597	yes	TCONS_00019194	cc-nbs-lrr resistance protein [Populus trichocarpa]	-	-	-	-
XLOC_008035	13.3864	32.5178	1.33588	3.1911	1.25626	0.000155703	0.00068639	yes	TCONS_00019265	PREDICTED: probable inactive receptor-like protein kinase At1g65250-like, partial [Vitis vinifera]	-	-	GO:0016301//kinase activity;GO:0016301//kinase activity	GO:0006796//phosphate-containing compound metabolic process;GO:0006796//phosphate-containing compound metabolic process
XLOC_008044	12.9054	37.6697	0.697877	2.0184	1.53217	1.69273e-05	8.86664e-05	yes	TCONS_00019281	Os06g0474300 [Oryza sativa Japonica Group]	-	GO:0043231//intracellular membrane-bounded organelle	GO:0016741	GO:0008152//metabolic process
XLOC_009088	0.438128	43.8891	0.076459	7.69337	6.65278	1.03174e-20	2.21077e-19	yes	TCONS_00021887	Methionyl-tRNA synthetase [Theobroma cacao]	-	-	-	-
XLOC_009956	141.436	68.9904	33.3019	16.0883	-1.04959	7.98231e-10	7.33886e-09	yes	TCONS_00024038	PREDICTED: probable purine permease 5-like isoform 1 [Fragaria vesca subsp. vesca]	-	GO:0031224//intrinsic component of membrane	-	-
XLOC_010175	10.2339	1.53456	1.36146	0.205348	-2.72901	0.000488676	0.00195774	yes	TCONS_00024609	hypothetical protein [Citrus unshiu]	-	-	-	-
XLOC_010894	42.2926	13.159	5.64706	1.73819	-1.69992	1.71591e-08	1.37814e-07	yes	TCONS_00026424	conserved hypothetical protein [Ricinus communis]	-	-	-	-
XLOC_011433	141.522	63.3972	7.79772	3.48659	-1.16124	5.84291e-14	7.85057e-13	yes	TCONS_00027814	Concanavalin A-like lectin protein kinase family protein [Theobroma cacao]	-	-	GO:0005488//binding;GO:0016301//kinase activity	-
XLOC_013075	32.1708	88.3761	4.65062	12.8201	1.46291	9.21869e-13	1.10983e-11	yes	TCONS_00031738	PREDICTED: ethylene-responsive transcription factor ERF034-like [Vitis vinifera]	-	-	-	-
XLOC_013163	9.30056	46.0141	0.944854	4.61243	2.28736	4.21656e-12	4.77497e-11	yes	TCONS_00031982	-	-	-	-	-
XLOC_013561	0.890521	8.55526	0.0784477	0.749586	3.25629	0.000729061	0.00281988	yes	TCONS_00032893	Zinc finger C-x8-C-x5-C-x3-H type family protein isoform 2 [Theobroma cacao]	-	GO:0043231//intracellular membrane-bounded organelle;GO:0043231//intracellular membrane-bounded organelle;GO:0043231//intracellular membrane-bounded organelle;GO:0043231//intracellular membrane-bounded organelle;GO:0043231//intracellular membrane-bounded organelle	GO:0036094//small molecule binding;GO:0003676//nucleic acid binding;GO:0043169//cation binding;GO:0036094//small molecule binding;GO:0003676//nucleic acid binding;GO:0043169//cation binding;GO:0036094//small molecule binding;GO:0003676//nucleic acid binding;GO:0043169//cation binding;GO:0036094//small molecule binding;GO:0003676//nucleic acid binding;GO:0043169//cation binding;GO:0036094//small m…	-
XLOC_013707	2.21917	9.56424	0.18185	0.802103	2.14104	0.00260112	0.00896057	yes	TCONS_00033183	Seven transmembrane MLO family protein [Theobroma cacao]	-	GO:0031224//intrinsic component of membrane	GO:0005515//protein binding	GO:0006950//response to stress
XLOC_014408	27.6205	13.6845	4.17953	2.04588	-1.03062	0.00264866	0.00909677	yes	TCONS_00035066	predicted protein [Populus trichocarpa]	-	-	-	-
XLOC_014850	20.0296	38.5521	1.94541	4.0041	1.0414	0.00140626	0.00512967	yes	TCONS_00035851	PREDICTED: LOW QUALITY PROTEIN: uncharacterized acetyltransferase At3g50280-like [Vitis vinifera]	-	-	-	-
XLOC_014968	13.2579	3.46817	2.71318	0.702523	-1.94937	0.00317674	0.0107281	yes	TCONS_00036072	-	-	-	-	-
XLOC_015205	5.86749	18.598	1.33233	4.2237	1.66456	0.000490444	0.00196383	yes	TCONS_00036651	pol polyprotein [Citrus x paradisi]	-	-	-	-
XLOC_015546	56.5267	19.255	9.62819	3.16398	-1.60552	1.89683e-09	1.68357e-08	yes	TCONS_00037517	Os08g0416800 [Oryza sativa Japonica Group]	-	-	-	-
XLOC_015608	4.90501	12.5069	1.5592	4.00034	1.35932	0.0166848	0.0459841	yes	TCONS_00037669	-	-	-	-	-
XLOC_015629	322.031	64.9544	20.3897	4.07848	-2.32174	9.0729e-61	9.28668e-59	yes	TCONS_00037729	PREDICTED: serine carboxypeptidase-like 46-like [Vitis vinifera]	-	-	-	-
XLOC_015719	13.4007	32.7708	2.60161	6.32799	1.28235	6.49595e-05	0.000306837	yes	TCONS_00037966	-	-	-	-	-
XLOC_016252	6.58555	0.00497052	1.65344	0.00123678	-10.3847	0.0004632	0.00186351	yes	TCONS_00039241	pol polyprotein [Citrus x paradisi]	-	-	-	-
XLOC_018029	121.534	38.4256	20.0382	6.29394	-1.67071	2.29764e-20	4.83213e-19	yes	TCONS_00043592	PREDICTED: trans-2,3-enoyl-CoA reductase-like [Glycine max]	-	-	-	-
XLOC_018592	82.7186	39.6228	19.3156	9.63748	-1.00303	1.18588e-07	8.58069e-07	yes	TCONS_00044968	PREDICTED: casparian strip membrane protein Os06g0231050-like [Brachypodium distachyon]	-	-	-	-
XLOC_019659	14.6579	5.08709	7.6455	2.52042	-1.60094	0.00338137	0.011331	yes	TCONS_00047711	-	-	-	-	-
XLOC_019723	14.2198	2.50136	2.12422	0.376731	-2.49533	6.62871e-05	0.000312736	yes	TCONS_00047875	-	-	-	-	-
XLOC_020216	21.3297	10.5311	2.82015	1.38793	-1.02283	0.00815866	0.0246579	yes	TCONS_00048999	-	-	-	-	-
XLOC_020823	1030.07	30.3104	117.584	3.44442	-5.09328	0	0	yes	TCONS_00050310	PREDICTED: germin-like protein 9-3 [Vitis vinifera]	-	-	-	-
XLOC_021363	16.9342	5.57048	3.21068	1.06576	-1.591	0.000825343	0.0031519	yes	TCONS_00051685	PREDICTED: cucumisin-like [Vitis vinifera]	-	-	-	-
XLOC_021438	41.8687	9.24952	27.5511	10.0713	-1.45186	5.96473e-11	6.14483e-10	yes	TCONS_00051861	PREDICTED: defensin-like protein 19-like isoform 1 [Solanum lycopersicum]	-	-	-	-
XLOC_021846	80.547	191.98	7.42478	18.3725	1.30712	3.79867e-18	6.96346e-17	yes	TCONS_00052660	PREDICTED: germin-like protein 9-3 [Vitis vinifera]	-	-	-	-
XLOC_021890	12.0149	58.5631	0.92955	4.60501	2.3086	1.10004e-15	1.67956e-14	yes	TCONS_00052767	PREDICTED: protein SENSITIVE TO PROTON RHIZOTOXICITY 1-like [Fragaria vesca subsp. vesca]	-	-	-	-
XLOC_021891	3.12396	76.5982	0.247613	6.09269	4.62092	6.183e-38	2.87443e-36	yes	TCONS_00052770	PREDICTED: protein SENSITIVE TO PROTON RHIZOTOXICITY 1-like [Vitis vinifera]	-	-	-	-
XLOC_022561	16.8771	4.60368	7.00931	1.87698	-1.90086	0.000181717	0.000790977	yes	TCONS_00054387	Os07g0572400 [Oryza sativa Japonica Group]	-	-	-	-
XLOC_022996	24.4108	7.90317	8.48869	2.74831	-1.627	0.000139501	0.000619778	yes	TCONS_00055267	Uncharacterized protein TCM_014913 [Theobroma cacao]	-	-	-	-
XLOC_023057	18.2628	57.4698	5.43957	19.8616	1.86842	1.69298e-10	1.66911e-09	yes	TCONS_00055382	-	-	-	-	-
XLOC_023656	9.3291	1.93362	2.88883	0.600845	-2.26542	0.0027278	0.00934167	yes	TCONS_00056947	-	-	-	-	-
XLOC_023956	7.12417	23.69	1.59835	5.29368	1.72768	2.72777e-05	0.000137682	yes	TCONS_00057540	-	-	-	-	-
XLOC_024556	5.34313	24.7833	3.19152	14.8448	2.21764	4.60898e-07	3.05163e-06	yes	TCONS_00058961	putative DNA binding protein [Citrus sinensis]	-	-	-	-
XLOC_025392	16.9057	6.09607	1.96174	0.701762	-1.48308	0.0016438	0.00589252	yes	TCONS_00060584	cysteine/histidine-rich C1 domain-containing protein [Arabidopsis thaliana]	-	-	-	-
XLOC_025790	785.638	1640.51	257.003	536.044	1.06057	5.74123e-33	2.18377e-31	yes	TCONS_00061383	putative DNA binding protein [Citrus sinensis]	-	-	-	-
XLOC_025791	84.8094	291.637	37.1641	127.296	1.77621	4.62732e-38	2.16811e-36	yes	TCONS_00061384	putative DNA binding protein [Citrus sinensis]	-	-	-	-
XLOC_026219	74.8752	34.1367	11.2137	4.79471	-1.22575	8.21058e-08	6.08875e-07	yes	TCONS_00062216	-	-	-	-	-
XLOC_026240	10.2482	34.6201	0.496196	1.66836	1.74945	1.85689e-07	1.30557e-06	yes	TCONS_00062258	lipoxygenase LOX1 [Populus deltoides]	ko01100//Metabolic pathways;ko00592//alpha-Linolenic acid metabolism;ko00591//Linoleic acid metabolism	-	-	-
XLOC_027092	13.8102	3.11129	3.16739	0.724266	-2.1287	0.000195394	0.000844043	yes	TCONS_00063572	Heavy metal transport/detoxification superfamily protein [Theobroma cacao]	-	-	-	-
XLOC_027231	13.3436	3.55253	41.0506	10.7202	-1.93707	0.000822334	0.00314141	yes	TCONS_00063720	homogentisate geranylgeranyl transferase, partial [Anethum graveolens]	ko01100//Metabolic pathways;ko01110//Biosynthesis of secondary metabolites;ko00130//Ubiquinone and other terpenoid-quinone biosynthesis	-	-	-
XLOC_028177	20.9201	7.06288	6.20162	2.02421	-1.61529	0.00023498	0.000996627	yes	TCONS_00065860	DDRGK domain-containing protein [Medicago truncatula]	-	-	-	-
XLOC_028712	413.531	76.6826	155.171	28.4417	-2.44778	3.13603e-76	4.79431e-74	yes	TCONS_00067034	putative DNA binding protein [Citrus sinensis]	-	-	-	-
XLOC_028937	55.7646	25.3089	4.33782	1.95966	-1.14636	9.11078e-06	4.98927e-05	yes	TCONS_00067512	Solute carrier family 22 member 12 [Aegilops tauschii]	-	-	-	-
XLOC_029125	28.0443	13.3276	8.40597	3.9713	-1.0818	0.00304147	0.0103078	yes	TCONS_00067911	-	-	-	-	-
XLOC_029151	41.4021	16.8997	9.35159	3.83401	-1.28636	1.25408e-05	6.71499e-05	yes	TCONS_00067965	-	-	-	-	-
XLOC_029395	26.7157	13.159	3.742	1.83513	-1.02793	0.00318992	0.010765	yes	TCONS_00068411	-	-	-	-	-
XLOC_029571	12.4388	3.99375	1.85833	0.594185	-1.64502	0.00455516	0.0147143	yes	TCONS_00068689	-	-	-	-	-
XLOC_029631	153.737	64.2796	13.0327	5.38424	-1.27532	3.09217e-15	4.5691e-14	yes	TCONS_00068785	hypothetical protein PRUPE_ppa004314mg [Prunus persica]	-	-	-	-
XLOC_029924	22.801	8.42874	2.19836	0.807333	-1.4452	0.00117936	0.00437249	yes	TCONS_00069202	-	-	-	-	-
orange1.1t00016	12.0434	3.95158	0.785884	0.256485	-1.61544	0.00709822	0.0218264	yes	orange1.1t00016	PREDICTED: cytochrome P450 704C1-like [Vitis vinifera]	-	GO:0043231//intracellular membrane-bounded organelle	GO:0046906//tetrapyrrole binding;GO:0046914//transition metal ion binding;GO:0004497//monooxygenase activity;GO:0016705//oxidoreductase activity, acting on paired donors, with incorporation or reduction of molecular oxygen	GO:0044710
orange1.1t00025	189.991	73.7595	11.611	4.45245	-1.38281	2.14808e-21	4.79677e-20	yes	orange1.1t00025	PREDICTED: cytochrome P450 71A26-like [Cicer arietinum]	-	-	GO:0046872//metal ion binding;GO:0016709//oxidoreductase activity, acting on paired donors, with incorporation or reduction of molecular oxygen, NAD(P)H as one donor, and incorporation of one atom of oxygen	-
orange1.1t00038	4.90501	25.4549	0.286234	1.46954	2.36009	3.50894e-07	2.36933e-06	yes	orange1.1t00038	PREDICTED: exonuclease 1-like [Vitis vinifera]	ko03430//Mismatch repair	-	GO:0016788//hydrolase activity, acting on ester bonds	GO:0090304
orange1.1t00055	49.4453	14.2101	9.95828	2.89764	-1.78102	1.93939e-10	1.90027e-09	yes	-	-	-	-	-	-
orange1.1t00070	44.5546	20.264	1.57891	0.718056	-1.13676	3.48568e-05	0.000172684	yes	orange1.1t00070	non-ltr retroelement reverse transcriptase [Rosa rugosa]	-	-	GO:0005488//binding	GO:0044260;GO:0090304
orange1.1t00081	547.033	1121.48	14.4929	29.5792	1.02924	4.75755e-50	3.43827e-48	yes	orange1.1t00081	S-adenosyl-L-methionine-dependent methyltransferases superfamily protein isoform 1 [Theobroma cacao]	ko00564//Glycerophospholipid metabolism	GO:0044444//cytoplasmic part;GO:0044444//cytoplasmic part;GO:0044444//cytoplasmic part;GO:0044444//cytoplasmic part;GO:0044444//cytoplasmic part	GO:0008170//N-methyltransferase activity;GO:0008170//N-methyltransferase activity;GO:0008170//N-methyltransferase activity;GO:0008170//N-methyltransferase activity;GO:0008170//N-methyltransferase activity	GO:0048868//pollen tube development;GO:0048229//gametophyte development;GO:0019695//choline metabolic process;GO:0046165;GO:0009791//post-embryonic development;GO:0000904//cell morphogenesis involved in differentiation;GO:0048868//pollen tube development;GO:0048229//gametophyte development;GO:0019695//choline metabolic process;GO:0046165;GO:0009791//post-embryonic development;GO:0000904//cell mor…
orange1.1t00127	299.863	96.0222	11.4155	3.64859	-1.64559	3.80553e-39	1.85599e-37	yes	orange1.1t00127	STR [Theobroma cacao]	-	GO:0043231//intracellular membrane-bounded organelle	GO:0032550;GO:0019829//cation-transporting ATPase activity;GO:0032550;GO:0019829//cation-transporting ATPase activity	GO:0009154//purine ribonucleotide catabolic process;GO:0006826//iron ion transport;GO:0006826//iron ion transport;GO:0009154//purine ribonucleotide catabolic process
orange1.1t00214	260.103	596.201	16.2915	37.2908	1.1947	2.2698e-41	1.20831e-39	yes	orange1.1t00214	pectinesterase [Citrus sinensis]	ko01100//Metabolic pathways;ko00500//Starch and sucrose metabolism;ko00040//Pentose and glucuronate interconversions	GO:0030312	GO:0030234//enzyme regulator activity;GO:0052689//carboxylic ester hydrolase activity	GO:0071555//cell wall organization;GO:0000272//polysaccharide catabolic process;GO:0044092//negative regulation of molecular function
orange1.1t00232	28.4682	73.2566	6.49216	16.6933	1.3625	7.31506e-10	6.7724e-09	yes	-	-	-	-	-	-
orange1.1t00259	26.3488	7.86099	2.39556	0.707995	-1.75855	7.1022e-05	0.000333294	yes	orange1.1t00259	Quinone oxidoreductase-like protein [Medicago truncatula]	-	GO:0044435	GO:0016655//oxidoreductase activity, acting on NAD(P)H, quinone or similar compound as acceptor;GO:0046914//transition metal ion binding	GO:0044710
orange1.1t00272	15.5485	3.55253	1.2678	0.287904	-2.13866	0.000116358	0.000524382	yes	orange1.1t00272	gibberellin 20-oxidase 2 [Citrus sinensis x Citrus trifoliata]	ko01100//Metabolic pathways;ko01110//Biosynthesis of secondary metabolites;ko00904//Diterpenoid biosynthesis	-	GO:0046914//transition metal ion binding;GO:0016706//oxidoreductase activity, acting on paired donors, with incorporation or reduction of molecular oxygen, 2-oxoglutarate as one donor, and incorporation of one atom each of oxygen into both donors	GO:0000902//cell morphogenesis;GO:0048827//phyllome development;GO:0048572//short-day photoperiodism;GO:0044710;GO:0001101//response to acid
orange1.1t00282	98.2241	231.264	3.676	8.65293	1.23505	1.80661e-20	3.81967e-19	yes	orange1.1t00282	PREDICTED: subtilisin-like protease-like [Glycine max]	-	GO:0030312	GO:0004175//endopeptidase activity;GO:0005515//protein binding	GO:0016485//protein processing;GO:0044092//negative regulation of molecular function
orange1.1t00305	96.6145	201.816	2.81717	5.86672	1.05831	2.7116e-16	4.34603e-15	yes	orange1.1t00305	S-adenosyl-L-methionine-dependent methyltransferases superfamily protein isoform 1 [Theobroma cacao]	-	GO:0043231//intracellular membrane-bounded organelle	GO:0016741	GO:0008152//metabolic process
orange1.1t00326	36.9781	17.4252	5.11283	2.3957	-1.09367	0.000347211	0.00143037	yes	orange1.1t00326	PREDICTED: (+)-neomenthol dehydrogenase-like [Vitis vinifera]	ko01110//Biosynthesis of secondary metabolites;ko00902//Monoterpenoid biosynthesis	-	GO:0003824//catalytic activity	GO:0044710
orange1.1t00346	418.802	124.546	115.373	34.751	-1.73117	4.61736e-52	3.55224e-50	yes	-	-	-	-	-	-
orange1.1t00347	157.409	25.098	43.2239	7.06386	-2.6133	1.531e-41	8.20511e-40	yes	-	-	-	-	-	-
orange1.1t00355	9.34334	2.54354	0.834336	0.227632	-1.87392	0.00661441	0.0204813	yes	orange1.1t00355	Seven transmembrane domain-containing tyrosine-protein kinase 1 [Theobroma cacao]	-	-	GO:0032550;GO:0016301//kinase activity	GO:0006464//cellular protein modification process
orange1.1t00399	452.909	52.5514	20.3649	2.35772	-3.11062	8.87796e-125	3.58865e-122	yes	orange1.1t00399	PREDICTED: ferric reduction oxidase 2-like [Fragaria vesca subsp. vesca]	-	GO:0031224//intrinsic component of membrane	GO:0050664//oxidoreductase activity, acting on NAD(P)H, oxygen as acceptor	GO:0044710
orange1.1t00416	16.5389	36.891	1.01771	2.26152	1.15197	0.000142756	0.00063294	yes	orange1.1t00416	ACC synthase [Citrus sinensis]	ko01100//Metabolic pathways;ko01110//Biosynthesis of secondary metabolites;ko00270//Cysteine and methionine metabolism	-	GO:0005515//protein binding;GO:0043168//anion binding;GO:0016846//carbon-sulfur lyase activity	GO:0009605//response to external stimulus;GO:0006950//response to stress;GO:0009725//response to hormone;GO:0018871;GO:0010039//response to iron ion;GO:0001101//response to acid
orange1.1t00417	12.0149	26.717	0.740398	1.6084	1.11925	0.00126637	0.00466146	yes	orange1.1t00417	PREDICTED: intracellular protein transport protein USO1-like [Cicer arietinum]	-	-	GO:0046872//metal ion binding	-
orange1.1t00435	384.238	153.952	51.0869	20.4153	-1.3233	3.01905e-36	1.3163e-34	yes	orange1.1t00435	PREDICTED: acidic endochitinase [Vitis vinifera]	-	-	GO:0004553//hydrolase activity, hydrolyzing O-glycosyl compounds	GO:0044238
orange1.1t00475	120.672	58.8778	4.90605	2.38544	-1.0403	2.44494e-10	2.36823e-09	yes	orange1.1t00475	PREDICTED: rhodanese-like domain-containing protein 4, chloroplastic-like [Cicer arietinum]	-	GO:0009534//chloroplast thylakoid;GO:0009534//chloroplast thylakoid;GO:0009534//chloroplast thylakoid	GO:0003824//catalytic activity;GO:0003824//catalytic activity	GO:0008152//metabolic process;GO:0008152//metabolic process;GO:0008152//metabolic process
orange1.1t00539	532.546	1372.74	31.2224	80.5902	1.36802	5.81533e-80	9.43469e-78	yes	-	-	-	-	-	-
orange1.1t00542	7.51952	33.2964	0.411843	1.85164	2.16864	5.84402e-09	4.94409e-08	yes	orange1.1t00542	Cytochrome P450, family 78, subfamily A, polypeptide 6 [Theobroma cacao]	-	-	GO:0046906//tetrapyrrole binding;GO:0046914//transition metal ion binding;GO:0016709//oxidoreductase activity, acting on paired donors, with incorporation or reduction of molecular oxygen, NAD(P)H as one donor, and incorporation of one atom of oxygen	GO:0009791//post-embryonic development;GO:0044710
orange1.1t00554	11.1529	110.946	1.60045	15.6835	3.2927	2.49536e-41	1.32249e-39	yes	-	-	-	-	-	-
orange1.1t00555	8.46709	28.1671	0.465249	1.72781	1.89286	5.29197e-06	3.00158e-05	yes	orange1.1t00555	CBL-interacting protein kinase 9 [Theobroma cacao]	-	-	GO:0004672//protein kinase activity;GO:0032550;GO:0004672//protein kinase activity;GO:0032550;GO:0004672//protein kinase activity;GO:0032550;GO:0004672//protein kinase activity;GO:0032550	GO:0006796//phosphate-containing compound metabolic process;GO:0006464//cellular protein modification process;GO:0007154//cell communication;GO:0006796//phosphate-containing compound metabolic process;GO:0006464//cellular protein modification process;GO:0007154//cell communication;GO:0006796//phosphate-containing compound metabolic process;GO:0006464//cellular protein modification process;GO:0007…
orange1.1t00556	374.286	857.255	22.2562	51.0512	1.19774	5.68927e-51	4.18776e-49	yes	orange1.1t00556	3-ketoacyl-CoA synthase 1 [Theobroma cacao]	-	GO:0005840//ribosome;GO:0043231//intracellular membrane-bounded organelle	GO:0004312//fatty acid synthase activity	GO:0009314//response to radiation;GO:0006950//response to stress;GO:0009058//biosynthetic process;GO:0006631//fatty acid metabolic process
orange1.1t00563	40.8499	130.178	9.43463	30.4262	1.68928	4.97577e-20	1.0301e-18	yes	-	-	-	-	-	-
orange1.1t00587	15.1246	5.69701	1.38872	0.526538	-1.39915	0.00533165	0.0168976	yes	orange1.1t00587	NAC domain protein [Medicago truncatula]	-	-	-	GO:1901576;GO:0044238;GO:0019222//regulation of metabolic process;GO:0044237//cellular metabolic process
orange1.1t00614	7.57657	22.6389	1.43018	4.29732	1.58724	0.000134866	0.00060019	yes	orange1.1t00614	Expansin-A31 [Medicago truncatula]	-	-	-	GO:0071555//cell wall organization;GO:0071555//cell wall organization;GO:0071555//cell wall organization
orange1.1t00619	44.95	22.1554	4.4928	2.18642	-1.03905	8.80038e-05	0.000406194	yes	orange1.1t00619	polyketide cyclase / dehydrase and lipid transport protein [Arabidopsis thaliana]	-	GO:0009536//plastid	-	-
orange1.1t00635	44.5118	19.4432	4.02874	1.74646	-1.2059	1.63708e-05	8.59406e-05	yes	orange1.1t00635	beta-1,3-glucanase [Citrus unshiu]	-	-	GO:0008422//beta-glucosidase activity	GO:0044238
orange1.1t00636	25.4155	8.11403	2.14274	0.704915	-1.60394	2.2232e-05	0.000114126	yes	orange1.1t00636	beta-1,3-glucanase [Citrus unshiu]	-	-	GO:0008422//beta-glucosidase activity;GO:0008422//beta-glucosidase activity	GO:0044238;GO:0044238
orange1.1t00658	357.481	149.832	238.308	101.336	-1.23368	1.02437e-31	3.69034e-30	yes	-	-	-	-	-	-
orange1.1t00716	9.35761	27.2425	0.52265	1.51395	1.5344	5.08036e-05	0.000245068	yes	-	-	-	-	-	-
orange1.1t00731	8.02896	23.08	2.8634	8.28571	1.5329	0.000176789	0.000771782	yes	-	-	-	-	-	-
orange1.1t00778	7.5623	28.524	0.911435	3.44177	1.91694	1.04586e-06	6.5725e-06	yes	orange1.1t00778	S-adenosylmethionine-dependent methyltransferase [Jatropha curcas]	-	GO:0043231//intracellular membrane-bounded organelle	GO:0016741	GO:0008152//metabolic process;GO:0010038//response to metal ion
orange1.1t00787	5.37166	29.4065	0.612282	3.38018	2.46483	9.00479e-08	6.6385e-07	yes	orange1.1t00787	S-adenosylmethionine-dependent methyltransferase [Jatropha curcas]	-	GO:0043231//intracellular membrane-bounded organelle	GO:0016741	GO:0008152//metabolic process;GO:0010038//response to metal ion
orange1.1t00821	18.2201	5.96955	4.34385	1.40339	-1.63006	0.00072415	0.00280361	yes	-	-	-	-	-	-
orange1.1t00836	321.774	131.356	15.6403	6.25912	-1.32124	3.77379e-31	1.32549e-29	yes	-	-	-	-	-	-
orange1.1t00851	272.81	100.12	12.3191	4.49434	-1.45471	1.65421e-32	6.19327e-31	yes	-	-	-	-	-	-
orange1.1t00880	146.355	42.9028	11.8596	3.46418	-1.77547	2.24084e-25	6.06604e-24	yes	orange1.1t00880	PREDICTED: heparan-alpha-glucosaminide N-acetyltransferase-like [Vitis vinifera]	ko01100//Metabolic pathways;ko00531//Glycosaminoglycan degradation	-	GO:0003824//catalytic activity;GO:0003824//catalytic activity	-
orange1.1t00904	32.0588	65.9634	4.75227	9.64601	1.02132	1.96259e-05	0.000101487	yes	orange1.1t00904	GATA zinc finger domain-containing protein 10 [Theobroma cacao]	-	GO:0016020//membrane	-	GO:0022900//electron transport chain
orange1.1t01039	64.0891	17.0683	9.229	2.44262	-1.91774	5.12503e-14	6.91719e-13	yes	-	-	-	-	-	-
orange1.1t01050	56.06	160.026	2.18811	6.14873	1.4906	2.32283e-19	4.62028e-18	yes	-	-	-	-	-	-
orange1.1t01081	6.24791	0.52558	1.33622	0.11412	-3.54953	0.00341908	0.0114256	yes	-	-	-	-	-	-
orange1.1t01118	275.366	65.1004	19.3864	4.53387	-2.09623	1.66841e-51	1.24218e-49	yes	-	-	-	-	-	-
orange1.1t01124	0	4.12028	0.001	0.28819	8.17088	0.00896312	0.0267972	yes	-	-	-	-	-	-
orange1.1t01157	6.21938	15.1347	0.883471	2.11231	1.25757	0.00792339	0.0240658	yes	-	-	-	-	-	-
orange1.1t01178	22.2916	47.7368	2.53524	5.4658	1.10831	3.21136e-05	0.000159991	yes	-	-	-	-	-	-
orange1.1t01245	962.74	445.545	38.7396	17.8057	-1.12147	1.43612e-47	9.51392e-46	yes	-	-	-	-	-	-
orange1.1t01260	135.726	307.82	7.82906	18.0359	1.20396	1.1456e-25	3.13678e-24	yes	-	-	-	-	-	-
orange1.1t01284	9.82425	31.6775	3.6378	11.8162	1.69963	2.44379e-06	1.45997e-05	yes	-	-	-	-	-	-
orange1.1t01333	20.9629	45.8032	1.05809	2.27609	1.10509	1.88444e-05	9.80062e-05	yes	orange1.1t01333	Exocyst subunit exo70 family protein G1 [Theobroma cacao]	-	GO:0044444//cytoplasmic part	-	-
orange1.1t01386	7.09564	1.49239	0.312154	0.064716	-2.27006	0.0127301	0.0363331	yes	-	-	-	-	-	-
orange1.1t01388	146.269	351.544	16.1623	38.9867	1.27035	3.13218e-30	1.04183e-28	yes	-	-	-	-	-	-
orange1.1t01389	1.31438	15.0925	0.465987	5.39492	3.53324	1.40407e-06	8.65934e-06	yes	-	-	-	-	-	-
orange1.1t01392	0	3.51035	0.001	0.595685	9.21841	0.0156269	0.0434417	yes	orange1.1t01392	PREDICTED: glycerol kinase-like [Cucumis sativus]	ko01100//Metabolic pathways;ko04626//Plant-pathogen interaction;ko00561//Glycerolipid metabolism	-	GO:0016301//kinase activity	GO:0009617//response to bacterium;GO:0009628//response to abiotic stimulus;GO:0052646;GO:0044238;GO:0009636//response to toxic substance
orange1.1t01427	13.4149	4.39281	3.36621	1.11141	-1.59874	0.00804084	0.0243698	yes	-	-	-	-	-	-
orange1.1t01456	294.339	1154.96	17.5616	68.6453	1.96674	5.76997e-133	2.75216e-130	yes	orange1.1t01456	Cytochrome p450 79a2 [Theobroma cacao]	ko01110//Biosynthesis of secondary metabolites;ko00966//Glucosinolate biosynthesis	-	GO:0046914//transition metal ion binding;GO:0016491//oxidoreductase activity;GO:0046906//tetrapyrrole binding	GO:0044710
orange1.1t01471	12.9054	4.91838	2.14676	0.817435	-1.39298	0.0119872	0.0345145	yes	-	-	-	-	-	-
orange1.1t01506	127.216	405.584	6.05257	19.0668	1.65544	2.02183e-48	1.39764e-46	yes	orange1.1t01506	Nucleotide-diphospho-sugar transferases superfamily protein [Theobroma cacao]	-	-	GO:0019187//beta-1,4-mannosyltransferase activity	GO:0051707//response to other organism;GO:0070085//glycosylation;GO:0009292//genetic transfer
orange1.1t01519	268.966	124.062	13.9137	6.38204	-1.12441	2.2053e-21	4.91995e-20	yes	orange1.1t01519	PREDICTED: cytochrome P450 77A3-like [Fragaria vesca subsp. vesca]	ko01100//Metabolic pathways;ko01110//Biosynthesis of secondary metabolites;ko00945//Stilbenoid, diarylheptanoid and gingerol biosynthesis;ko00903//Limonene and pinene degradation	GO:0043231//intracellular membrane-bounded organelle	GO:0046906//tetrapyrrole binding;GO:0046914//transition metal ion binding;GO:0016709//oxidoreductase activity, acting on paired donors, with incorporation or reduction of molecular oxygen, NAD(P)H as one donor, and incorporation of one atom of oxygen	GO:0006631//fatty acid metabolic process;GO:0009566//fertilization;GO:0009059//macromolecule biosynthetic process
orange1.1t01531	144.321	48.0093	2.98422	0.984626	-1.59971	3.02982e-20	6.344e-19	yes	orange1.1t01531	Pleiotropic drug resistance 6 [Theobroma cacao]	-	-	GO:0017111//nucleoside-triphosphatase activity;GO:0032550	GO:0009154//purine ribonucleotide catabolic process
orange1.1t01569	127.416	57.9954	24.9489	11.3399	-1.13757	4.44737e-12	5.02441e-11	yes	orange1.1t01569	PREDICTED: probable carboxylesterase 13-like isoform 1 [Glycine max]	-	-	GO:0016787//hydrolase activity	-
orange1.1t01600	10.7005	26.4444	0.740508	1.829	1.30447	0.000551986	0.00219077	yes	-	-	-	-	-	-
orange1.1t01624	42.7736	18.6872	4.49177	1.77181	-1.34206	1.17824e-05	6.33736e-05	yes	-	-	-	-	-	-
orange1.1t01629	1752.62	797.067	164.739	75.1805	-1.13176	1.09311e-66	1.27169e-64	yes	orange1.1t01629	PREDICTED: non-functional NADPH-dependent codeinone reductase 2-like [Fragaria vesca subsp. vesca]	-	-	GO:0016747//transferase activity, transferring acyl groups other than amino-acyl groups	GO:0044710
orange1.1t01635	75.3276	37.0176	8.42057	4.09214	-1.04106	1.80722e-06	1.0995e-05	yes	orange1.1t01635	PREDICTED: probable NAD(P)H-dependent oxidoreductase 1 [Vitis vinifera]	-	-	GO:0016747//transferase activity, transferring acyl groups other than amino-acyl groups	GO:0044710
orange1.1t01651	4.04301	11.0988	0.642441	1.76929	1.46153	0.0163064	0.0450992	yes	orange1.1t01651	PREDICTED: annexin D5 [Vitis vinifera]	-	-	GO:0043167//ion binding	GO:0006950//response to stress;GO:0009628//response to abiotic stimulus
orange1.1t01677	7.57657	16.6693	202.84	417.44	1.04123	0.013296	0.0377271	yes	orange1.1t01677	cytochrome c oxidase polypeptide Vc [Jatropha curcas]	-	GO:0031224//intrinsic component of membrane;GO:0005746//mitochondrial respiratory chain	GO:0009055//electron carrier activity	GO:0022904//respiratory electron transport chain
orange1.1t01679	0.876255	6.62164	0.115338	0.872095	2.91862	0.00755475	0.0230784	yes	orange1.1t01679	Calcium-dependent phosphotriesterase superfamily protein [Theobroma cacao]	-	GO:0043231//intracellular membrane-bounded organelle	-	-
orange1.1t01684	239.803	78.6357	12.5114	4.0622	-1.62292	8.76515e-31	3.01211e-29	yes	-	-	-	-	-	-
orange1.1t01705	721.176	118.323	65.9341	11.0208	-2.58079	6.4717e-140	3.58938e-137	yes	-	-	-	-	-	-
orange1.1t01712	97.3764	288.144	18.7079	55.8121	1.57693	8.51179e-31	2.92926e-29	yes	-	-	-	-	-	-
orange1.1t01727	1.78104	8.9965	0.148057	0.747257	2.33545	0.00434589	0.0141091	yes	orange1.1t01727	Pectinesterase [Theobroma cacao]	ko01100//Metabolic pathways;ko00500//Starch and sucrose metabolism;ko00040//Pentose and glucuronate interconversions	GO:0005618//cell wall	GO:0052689//carboxylic ester hydrolase activity	GO:0071555//cell wall organization
orange1.1t01729	8.91948	33.676	0.775505	2.92359	1.91453	5.41655e-06	3.06985e-05	yes	orange1.1t01729	galactinol synthase 6 [Populus trichocarpa]	-	-	GO:0035250//UDP-galactosyltransferase activity	GO:0009642//response to light intensity;GO:0006970//response to osmotic stress;GO:0001101//response to acid;GO:0000302//response to reactive oxygen species
orange1.1t01736	7.54803	41.2839	0.705172	3.84034	2.44519	1.41765e-12	1.67707e-11	yes	-	-	-	-	-	-
orange1.1t01737	11.591	27.8525	1.70908	4.07027	1.25191	0.000302297	0.00125996	yes	-	-	-	-	-	-
orange1.1t01764	87.1713	6.45294	12.7608	0.943194	-3.75803	9.60533e-36	4.09067e-34	yes	-	-	-	-	-	-
orange1.1t01766	106.339	243.288	5.53463	12.5817	1.18477	5.55309e-21	1.20835e-19	yes	-	-	-	-	-	-
orange1.1t01779	266.213	115.864	12.7589	5.5419	-1.20305	8.47564e-18	1.50847e-16	yes	orange1.1t01779	WRKY transcription factor 47-2 [Dimocarpus longan]	-	-	GO:0003677//DNA binding;GO:0001071//nucleic acid binding transcription factor activity;GO:0001071//nucleic acid binding transcription factor activity;GO:0003677//DNA binding	GO:0006351//transcription, DNA-templated;GO:0006351//transcription, DNA-templated
orange1.1t01783	20.1152	63.9228	0.403429	1.27764	1.66309	2.29037e-11	2.44179e-10	yes	-	-	-	-	-	-
orange1.1t01829	154.441	76.556	3.70675	1.81356	-1.03134	2.55723e-12	2.94625e-11	yes	-	-	-	-	-	-
orange1.1t01850	39.1544	124.627	3.81742	12.1749	1.67324	8.99201e-16	1.38534e-14	yes	orange1.1t01850	Type-a response regulator [Theobroma cacao]	ko04075//Plant hormone signal transduction	-	GO:0004871//signal transducer activity	GO:0009725//response to hormone;GO:0007165//signal transduction;GO:0048511//rhythmic process
orange1.1t01926	13.3436	31.3206	0.352359	0.816489	1.21239	0.000188473	0.000817995	yes	-	-	-	-	-	-
orange1.1t01946	244.726	603.579	9.74277	23.8162	1.28954	2.88443e-43	1.64966e-41	yes	orange1.1t01946	MAC/Perforin domain-containing protein [Theobroma cacao]	-	GO:0016020//membrane	-	-
orange1.1t01953	2884.74	1393.32	193.496	93.0884	-1.05563	7.21481e-41	3.74056e-39	yes	orange1.1t01953	FAD-binding Berberine family protein [Theobroma cacao]	-	-	GO:0016614//oxidoreductase activity, acting on CH-OH group of donors	-
orange1.1t01995	24.0441	9.03866	1.98312	0.74019	-1.4218	0.000287874	0.00120321	yes	orange1.1t01995	White-brown complex protein 11 [Theobroma cacao]	-	-	GO:0017111//nucleoside-triphosphatase activity;GO:0032550;GO:0015604//organic phosphonate transmembrane transporter activity	GO:0009154//purine ribonucleotide catabolic process;GO:0044765
orange1.1t02027	4.00021	17.5939	1.15916	5.11562	2.14183	4.20218e-05	0.000205533	yes	orange1.1t02027	zinc finger family protein [Arabidopsis lyrata subsp. lyrata]	-	-	GO:0043169//cation binding	-
orange1.1t02050	168.761	401.51	32.0678	74.4754	1.21564	1.14169e-34	4.67836e-33	yes	orange1.1t02050	Os02g0774200 [Oryza sativa Japonica Group]	-	GO:0043231//intracellular membrane-bounded organelle	-	GO:0045333//cellular respiration
orange1.1t02075	406.426	152.018	74.3893	26.9369	-1.46551	1.68464e-35	7.09841e-34	yes	-	-	-	-	-	-
orange1.1t02079	25.3014	109.284	2.85384	12.344	2.11284	8.14694e-25	2.15645e-23	yes	orange1.1t02079	Cytochrome P450 [Theobroma cacao]	-	GO:0044464	GO:0005488//binding;GO:0016709//oxidoreductase activity, acting on paired donors, with incorporation or reduction of molecular oxygen, NAD(P)H as one donor, and incorporation of one atom of oxygen	GO:0051707//response to other organism;GO:0043436;GO:1901576;GO:0042430;GO:0044711;GO:0006952//defense response;GO:0044249//cellular biosynthetic process
orange1.1t02081	37.7259	118.933	3.43968	10.736	1.64211	4.55456e-19	8.86707e-18	yes	orange1.1t02081	cytochrome P450 [Populus trichocarpa]	-	-	GO:0005488//binding;GO:0016709//oxidoreductase activity, acting on paired donors, with incorporation or reduction of molecular oxygen, NAD(P)H as one donor, and incorporation of one atom of oxygen	GO:0044763;GO:1901576;GO:0050896//response to stimulus;GO:0044711;GO:0044249//cellular biosynthetic process
orange1.1t02083	2293.53	4651.23	175.181	353.452	1.01267	4.31143e-73	5.90939e-71	yes	orange1.1t02083	cytochrome P450 [Populus trichocarpa]	-	-	GO:0005488//binding;GO:0016709//oxidoreductase activity, acting on paired donors, with incorporation or reduction of molecular oxygen, NAD(P)H as one donor, and incorporation of one atom of oxygen	GO:0044763;GO:1901576;GO:0050896//response to stimulus;GO:0044711;GO:0044249//cellular biosynthetic process
orange1.1t02084	117.153	273.454	10.6274	24.9086	1.22886	3.28109e-25	8.81202e-24	yes	orange1.1t02084	PREDICTED: cytochrome P450 83B1 [Vitis vinifera]	-	-	GO:0005488//binding;GO:0016709//oxidoreductase activity, acting on paired donors, with incorporation or reduction of molecular oxygen, NAD(P)H as one donor, and incorporation of one atom of oxygen	GO:0044763;GO:1901576;GO:0050896//response to stimulus;GO:0044711;GO:0044249//cellular biosynthetic process
orange1.1t02085	17.8818	94.15	1.83316	9.50714	2.37468	6.70993e-25	1.78202e-23	yes	orange1.1t02085	caffeic acid O-methyltransferase [Coffea canephora]	ko00944//Flavone and flavonol biosynthesis	-	GO:0008171//O-methyltransferase activity	GO:0009699//phenylpropanoid biosynthetic process
orange1.1t02087	142.245	1064.09	14.1831	105.602	2.89639	5.74228e-212	1.05344e-208	yes	orange1.1t02087	Cytochrome P450 [Theobroma cacao]	-	GO:0044464	GO:0005488//binding;GO:0016709//oxidoreductase activity, acting on paired donors, with incorporation or reduction of molecular oxygen, NAD(P)H as one donor, and incorporation of one atom of oxygen	GO:0051707//response to other organism;GO:0043436;GO:1901576;GO:0042430;GO:0044711;GO:0006952//defense response;GO:0044249//cellular biosynthetic process
orange1.1t02091	160.903	982.619	12.7516	77.2525	2.5989	6.62267e-178	6.581e-175	yes	orange1.1t02091	catechol O-methyltransferase [Thalictrum tuberosum]	ko00944//Flavone and flavonol biosynthesis	-	GO:0008171//O-methyltransferase activity	GO:0009699//phenylpropanoid biosynthetic process
orange1.1t02102	46.7024	140.963	27.0465	81.6333	1.59372	4.15412e-22	9.59996e-21	yes	-	-	-	-	-	-
orange1.1t02108	73.1084	173.373	4.74284	11.1336	1.2311	1.75007e-13	2.25242e-12	yes	orange1.1t02108	PREDICTED: phytoene synthase 2, chloroplastic-like [Vitis vinifera]	ko01100//Metabolic pathways;ko01110//Biosynthesis of secondary metabolites;ko00906//Carotenoid biosynthesis	GO:0009507//chloroplast;GO:0009507//chloroplast	GO:0016740//transferase activity;GO:0016740//transferase activity	GO:0009058//biosynthetic process;GO:0009058//biosynthetic process
orange1.1t02112	16.5389	55.9547	1.5533	5.21826	1.74824	1.03835e-08	8.5628e-08	yes	orange1.1t02112	PREDICTED: phytoene synthase 2, chloroplastic-like [Vitis vinifera]	ko01100//Metabolic pathways;ko01110//Biosynthesis of secondary metabolites;ko00906//Carotenoid biosynthesis	-	GO:0004337//geranyltranstransferase activity	GO:0008152//metabolic process
orange1.1t02190	63.7079	26.3179	6.53282	2.65392	-1.29958	5.65615e-08	4.27555e-07	yes	orange1.1t02190	TIR-NBS-LRR type disease resistance protein [Glycine max]	-	-	GO:0032550	GO:0006950//response to stress;GO:0007154//cell communication
orange1.1t02215	1.35718	7.54628	0.140129	0.776764	2.47072	0.00754084	0.0230418	yes	orange1.1t02215	PREDICTED: probable protein kinase At2g41970-like [Glycine max]	-	-	GO:0004672//protein kinase activity;GO:0032550	GO:0006468//protein phosphorylation
orange1.1t02228	8.02896	20.1796	5.56618	13.7254	1.30209	0.00184466	0.00654734	yes	-	-	-	-	-	-
orange1.1t02231	16.9199	39.4346	4.17887	9.69519	1.21415	3.15165e-05	0.000157082	yes	-	-	-	-	-	-
orange1.1t02238	54.279	120.572	10.9488	24.2365	1.14641	1.38971e-11	1.50309e-10	yes	-	-	-	-	-	-
orange1.1t02243	127.964	52.6131	15.9418	6.65851	-1.25954	8.92497e-12	9.81788e-11	yes	-	-	-	-	-	-
orange1.1t02259	53.4027	25.9805	4.36792	2.13419	-1.03326	2.42384e-05	0.00012357	yes	orange1.1t02259	PREDICTED: protein PHR1-LIKE 1-like [Cicer arietinum]	-	-	GO:0005488//binding	-
orange1.1t02271	113.082	262.692	11.3232	26.1369	1.20681	6.2392e-24	1.58297e-22	yes	orange1.1t02271	PREDICTED: UDP-galactose transporter 2-like [Glycine max]	-	GO:0043231//intracellular membrane-bounded organelle;GO:0031224//intrinsic component of membrane;GO:0043231//intracellular membrane-bounded organelle;GO:0031224//intrinsic component of membrane	GO:0036080;GO:0015165//pyrimidine nucleotide-sugar transmembrane transporter activity;GO:0036080;GO:0015165//pyrimidine nucleotide-sugar transmembrane transporter activity	GO:0051707//response to other organism;GO:0015785//UDP-galactose transport;GO:0036079;GO:0051707//response to other organism;GO:0015785//UDP-galactose transport;GO:0036079
orange1.1t02279	425.861	877.324	11.6874	24.052	1.0412	5.36571e-35	2.22164e-33	yes	orange1.1t02279	PREDICTED: coproporphyrinogen-III oxidase, chloroplastic-like [Vitis vinifera]	ko01100//Metabolic pathways;ko01110//Biosynthesis of secondary metabolites;ko00860//Porphyrin and chlorophyll metabolism	GO:0009532//plastid stroma;GO:0005576//extracellular region	GO:0016634	GO:0006778//porphyrin-containing compound metabolic process;GO:0044710
orange1.1t02388	341.761	171.021	21.7771	10.8367	-1.0069	2.32974e-21	5.18786e-20	yes	orange1.1t02388	PREDICTED: UDP-glycosyltransferase 75D1-like [Vitis vinifera]	-	-	GO:0016757//transferase activity, transferring glycosyl groups	GO:0044238;GO:0071704
orange1.1t02389	217.625	466.253	27.974	60.562	1.11433	4.79855e-31	1.67556e-29	yes	orange1.1t02389	S-adenosylmethionine-dependent methyltransferase [Jatropha curcas]	-	GO:0043231//intracellular membrane-bounded organelle	GO:0016741	GO:0008152//metabolic process;GO:0010038//response to metal ion
orange1.1t02399	58.322	10.0898	26.7081	4.60993	-2.53446	7.35506e-18	1.31888e-16	yes	-	-	-	-	-	-
orange1.1t02409	174.246	84.8388	11.636	5.66113	-1.03943	2.43472e-12	2.81325e-11	yes	orange1.1t02409	UDP-Glycosyltransferase superfamily protein [Theobroma cacao]	-	-	GO:0016758//transferase activity, transferring hexosyl groups	-
orange1.1t02415	104.686	45.9719	8.08046	3.56272	-1.18146	6.12977e-11	6.3094e-10	yes	orange1.1t02415	Nitrate transporter 2.4 [Theobroma cacao]	-	GO:0031224//intrinsic component of membrane;GO:0009536//plastid	GO:0015103//inorganic anion transmembrane transporter activity	GO:0044763;GO:0009628//response to abiotic stimulus;GO:0015698//inorganic anion transport;GO:0010167//response to nitrate;GO:0048528//post-embryonic root development
orange1.1t02436	300.676	149.096	26.1403	13.0032	-1.00741	3.97328e-12	4.51233e-11	yes	orange1.1t02436	AP2/ERF domain-containing transcription factor [Populus trichocarpa]	-	GO:0043231//intracellular membrane-bounded organelle	GO:0003676//nucleic acid binding;GO:0001071//nucleic acid binding transcription factor activity	GO:0006351//transcription, DNA-templated
orange1.1t02445	31.0684	77.6072	2.12398	5.34815	1.33227	8.45302e-10	7.7537e-09	yes	orange1.1t02445	PREDICTED: purple acid phosphatase 15-like [Glycine max]	-	-	GO:0016791//phosphatase activity;GO:0043169//cation binding	GO:0009856//pollination;GO:0006796//phosphate-containing compound metabolic process;GO:0044707
orange1.1t02578	65.5318	26.8856	3.30428	1.37963	-1.26005	7.52449e-08	5.61312e-07	yes	orange1.1t02578	Major facilitator protein [Theobroma cacao]	-	GO:0044437;GO:0044437;GO:0044437	-	-
orange1.1t02600	694.326	324.363	133.671	62.5461	-1.09569	2.96105e-38	1.39286e-36	yes	orange1.1t02600	WRKY-type DNA binding protein 1 [Theobroma cacao]	-	-	GO:0001071//nucleic acid binding transcription factor activity;GO:0003677//DNA binding	GO:0031667//response to nutrient levels;GO:0006355//regulation of transcription, DNA-templated;GO:0048528//post-embryonic root development
orange1.1t02608	296.558	97.0084	37.2677	12.3405	-1.59453	5.10649e-40	2.59116e-38	yes	orange1.1t02608	PREDICTED: protein HVA22-like [Fragaria vesca subsp. vesca]	-	-	-	GO:0006972//hyperosmotic response;GO:0001101//response to acid;GO:0006972//hyperosmotic response;GO:0001101//response to acid;GO:0006972//hyperosmotic response;GO:0001101//response to acid;GO:0006972//hyperosmotic response;GO:0001101//response to acid;GO:0006972//hyperosmotic response;GO:0001101//response to acid
orange1.1t02620	1.31438	10.0898	0.159077	1.21471	2.93281	0.000488676	0.00195774	yes	-	-	-	-	-	-
orange1.1t02668	8.93377	25.5814	6.60171	18.7462	1.50569	9.20401e-05	0.000423676	yes	orange1.1t02668	Purple acid phosphatase 17 isoform 1 [Theobroma cacao]	-	-	GO:0016791//phosphatase activity	GO:0006796//phosphate-containing compound metabolic process;GO:0072502;GO:0000302//response to reactive oxygen species
orange1.1t02747	330.826	678.013	16.7031	35.0695	1.0701	4.79981e-28	1.47704e-26	yes	-	-	-	-	-	-
orange1.1t02759	123.782	616.206	14.6427	72.0795	2.29941	1.30267e-91	2.65532e-89	yes	-	-	-	-	-	-
orange1.1t02802	11.1244	3.95158	1.14394	0.407935	-1.4876	0.0161339	0.0446533	yes	-	-	-	-	-	-
orange1.1t02816	475.762	233.094	57.0014	27.5135	-1.05086	8.95476e-29	2.83615e-27	yes	-	-	-	-	-	-
orange1.1t02840	1.78104	9.08084	0.152559	0.76512	2.32631	0.00434589	0.0141091	yes	-	-	-	-	-	-
orange1.1t02843	12.4388	27.0738	1.96501	4.25867	1.11586	0.00152966	0.00552004	yes	-	-	-	-	-	-
orange1.1t02873	59.7505	20.1375	3.57518	1.18553	-1.59249	7.55587e-10	6.97908e-09	yes	-	-	-	-	-	-
orange1.1t02879	124.673	331.594	61.3184	160.081	1.38441	3.69839e-36	1.60661e-34	yes	-	-	-	-	-	-
orange1.1t02880	133.507	62.7029	60.6092	28.7364	-1.07666	6.63934e-12	7.38534e-11	yes	-	-	-	-	-	-
orange1.1t02892	13.8102	5.48614	2.79381	1.11014	-1.33149	0.00948328	0.0281302	yes	-	-	-	-	-	-
orange1.1t02944	6.27645	15.1347	0.322434	0.772606	1.26073	0.0140669	0.0396391	yes	-	-	-	-	-	-
orange1.1t02977	0.876255	10.5732	0.0706315	0.857922	3.60246	6.61085e-05	0.000311955	yes	-	-	-	-	-	-
orange1.1t03034	567.828	257.014	64.3073	29.6076	-1.11901	2.1544e-36	9.46228e-35	yes	-	-	-	-	-	-
orange1.1t03128	77.3083	36.8068	51.8327	24.5681	-1.07707	3.68257e-05	0.000181683	yes	-	-	-	-	-	-
orange1.1t03150	15.5342	36.3655	0.946933	2.17536	1.19992	5.51262e-05	0.000263732	yes	-	-	-	-	-	-
orange1.1t03163	27.1823	60.8957	1.68847	3.7893	1.16621	3.22727e-07	2.18968e-06	yes	-	-	-	-	-	-
orange1.1t03165	82.3804	31.3822	4.4534	1.69466	-1.39391	2.62845e-10	2.53686e-09	yes	-	-	-	-	-	-
orange1.1t03175	97.8005	194.523	8.21402	16.6871	1.02258	1.61465e-13	2.08488e-12	yes	-	-	-	-	-	-
orange1.1t03176	10.7291	24.1312	0.66682	1.49574	1.16549	0.00159117	0.00572018	yes	-	-	-	-	-	-
orange1.1t03178	47.9883	161.521	4.979	17.2083	1.78918	1.29702e-25	3.54732e-24	yes	-	-	-	-	-	-
orange1.1t03205	48.5834	21.5877	2.81764	1.20195	-1.22912	7.72851e-06	4.27848e-05	yes	-	-	-	-	-	-
orange1.1t03209	8.46709	21.1886	0.807135	1.99556	1.30591	0.00155	0.00558314	yes	-	-	-	-	-	-
orange1.1t03225	6.26218	0.52558	1.09785	0.092599	-3.56754	0.00189807	0.00672816	yes	-	-	-	-	-	-
orange1.1t03244	77.7423	316.46	4.83873	19.5896	2.01739	1.57447e-54	1.29929e-52	yes	-	-	-	-	-	-
orange1.1t03262	15.1959	43.3635	0.747153	2.11363	1.50025	8.71466e-06	4.78664e-05	yes	-	-	-	-	-	-
orange1.1t03275	4.4954	0	0.337732	0.001	-8.39974	0.00529641	0.0167993	yes	-	-	-	-	-	-
orange1.1t03286	25.8252	77.312	8.8275	26.7218	1.59794	1.94064e-12	2.26652e-11	yes	-	-	-	-	-	-
orange1.1t03350	37.3021	80.8451	19.5492	41.4053	1.08271	1.26041e-07	9.0924e-07	yes	-	-	-	-	-	-
orange1.1t03403	78.3374	1530.41	5.15597	98.9497	4.26238	0	0	yes	-	-	-	-	-	-
orange1.1t03447	4.8622	15.4494	0.29217	0.908906	1.63732	0.00220026	0.00769239	yes	-	-	-	-	-	-
orange1.1t03455	186.248	485.541	22.6196	58.3047	1.36604	1.08499e-26	3.13268e-25	yes	orange1.1t03455	Glutathione S-transferase tau 7 [Theobroma cacao]	-	-	GO:0016846//carbon-sulfur lyase activity	-
orange1.1t03479	186.852	368.233	10.9819	22.4935	1.03438	3.40744e-21	7.50361e-20	yes	orange1.1t03479	AMT1;1 [Citrus trifoliata]	-	GO:0043231//intracellular membrane-bounded organelle;GO:0031224//intrinsic component of membrane;GO:0005911//cell-cell junction	GO:0015077//monovalent inorganic cation transmembrane transporter activity;GO:0015291//secondary active transmembrane transporter activity	GO:0001101//response to acid;GO:0009628//response to abiotic stimulus;GO:0015696//ammonium transport;GO:0001763//morphogenesis of a branching structure;GO:0043623//cellular protein complex assembly;GO:0009791//post-embryonic development
orange1.1t03484	68.0464	31.0676	6.99065	3.13189	-1.15839	3.02074e-07	2.05892e-06	yes	orange1.1t03484	Caffeic acid 3-O-methyltransferase 1 isoform 1 [Theobroma cacao]	-	-	GO:0008168//methyltransferase activity	-
orange1.1t03531	78.3517	162.255	8.80776	17.8451	1.01868	1.22766e-12	1.46246e-11	yes	-	-	-	-	-	-
orange1.1t03541	13.4149	3.51035	0.918791	0.238098	-1.94818	0.00111161	0.00413971	yes	orange1.1t03541	PREDICTED: transcription elongation factor A protein 3 [Vitis vinifera]	-	-	GO:0005488//binding	GO:0050789//regulation of biological process;GO:0006351//transcription, DNA-templated
orange1.1t03613	16.9199	7.5041	0.702874	0.324394	-1.11552	0.00940925	0.0279523	yes	-	-	-	-	-	-
orange1.1t03616	4.01448	11.7087	0.312206	0.901756	1.53024	0.011708	0.0338411	yes	orange1.1t03616	MATE efflux family protein isoform 3 [Theobroma cacao]	-	GO:0031224//intrinsic component of membrane;GO:0044437;GO:0009536//plastid	GO:0015291//secondary active transmembrane transporter activity	GO:0015893//drug transport;GO:0044763
orange1.1t03618	27.5634	62.3038	2.59732	5.77649	1.15317	2.70961e-07	1.85907e-06	yes	orange1.1t03618	glutathione transferase, partial [Dimocarpus longan]	-	-	GO:0016829//lyase activity	-
orange1.1t03620	0.876255	9.9633	0.0935815	1.06214	3.50461	0.0001492	0.000660162	yes	-	-	-	-	-	-
orange1.1t03623	15.1246	35.3987	0.981002	2.2755	1.21385	6.15397e-05	0.000291723	yes	orange1.1t03623	MATE efflux family protein isoform 1 [Theobroma cacao]	-	GO:0031224//intrinsic component of membrane;GO:0044437;GO:0009536//plastid	GO:0015291//secondary active transmembrane transporter activity	GO:0015893//drug transport;GO:0044763
orange1.1t03629	96.486	251.422	13.6335	35.4798	1.37984	8.82036e-23	2.1184e-21	yes	orange1.1t03629	Glutathione S-transferase tau 7 [Theobroma cacao]	-	-	GO:0016846//carbon-sulfur lyase activity	-
orange1.1t03644	13.7959	5.0449	2.43939	0.896116	-1.44476	0.00510242	0.0162597	yes	-	-	-	-	-	-
orange1.1t03688	6099.02	2981.7	451.087	219.905	-1.03652	3.52007e-86	6.35986e-84	yes	orange1.1t03688	PREDICTED: cytochrome P450 716B1-like [Fragaria vesca subsp. vesca]	-	-	GO:0016491//oxidoreductase activity;GO:0005488//binding	-
orange1.1t03702	16.9627	7.71497	0.696774	0.314211	-1.14896	0.013203	0.0374945	yes	-	-	-	-	-	-
orange1.1t03703	22.206	10.6576	11.2284	5.51106	-1.02675	0.00651801	0.0202354	yes	orange1.1t03703	Enhanced disease resistance 2 isoform 2, partial [Theobroma cacao]	-	GO:0016020//membrane	GO:0005488//binding	-
orange1.1t03711	15.6055	5.52831	2.09523	0.744892	-1.492	0.0028906	0.00984967	yes	-	-	-	-	-	-
orange1.1t03719	44.4832	100.013	42.1909	93.5867	1.14937	5.72777e-08	4.32694e-07	yes	orange1.1t03719	Calmodulin 8 isoform 1 [Theobroma cacao]	ko04626//Plant-pathogen interaction	-	GO:0016628//oxidoreductase activity, acting on the CH-CH group of donors, NAD or NADP as acceptor;GO:0046872//metal ion binding	GO:0044710;GO:0019932//second-messenger-mediated signaling
orange1.1t03723	7.13844	16.0172	1.69166	3.83045	1.17907	0.0113624	0.0329783	yes	orange1.1t03723	dynein light chain type 1 family protein [Arabidopsis thaliana]	-	GO:0015630//microtubule cytoskeleton	-	GO:0044763
orange1.1t03764	929.057	2430.82	19.4803	50.2869	1.36817	7.82137e-88	1.48041e-85	yes	orange1.1t03764	ATPase E1-E2 type family protein / haloacid dehalogenase-like hydrolase family protein isoform 3 [Theobroma cacao]	-	GO:0031224//intrinsic component of membrane	GO:0032550;GO:0046872//metal ion binding;GO:0005548//phospholipid transporter activity;GO:0008324//cation transmembrane transporter activity;GO:0003824//catalytic activity	GO:0015914//phospholipid transport
orange1.1t03766	2.23344	10.9723	0.746542	3.68328	2.30269	0.000590813	0.0023309	yes	-	-	-	-	-	-
orange1.1t03798	40.1163	15.4916	2.90286	1.11922	-1.37499	5.06881e-06	2.88373e-05	yes	orange1.1t03798	PREDICTED: mitogen-activated protein kinase kinase kinase 1-like [Vitis vinifera]	ko04626//Plant-pathogen interaction	GO:0043231//intracellular membrane-bounded organelle	GO:0004702//receptor signaling protein serine/threonine kinase activity;GO:0032550;GO:0003676//nucleic acid binding;GO:0019899//enzyme binding	GO:0043200//response to amino acid;GO:0035266//meristem growth;GO:0032147//activation of protein kinase activity;GO:0006970//response to osmotic stress;GO:0006952//defense response;GO:0035556//intracellular signal transduction
orange1.1t03822	244.17	496.834	20.4396	41.7239	1.02951	2.28801e-26	6.48061e-25	yes	orange1.1t03822	Integrase-type DNA-binding superfamily protein [Theobroma cacao]	-	-	GO:0003676//nucleic acid binding	GO:0006351//transcription, DNA-templated
orange1.1t03944	34.8017	5.08709	5.91857	0.859313	-2.78399	1.17756e-11	1.28236e-10	yes	orange1.1t03944	PREDICTED: transcription factor ORG2 [Vitis vinifera]	-	-	GO:0003676//nucleic acid binding;GO:0005515//protein binding	GO:0055076//transition metal ion homeostasis;GO:0009267//cellular response to starvation
orange1.1t03949	4.01448	11.6244	0.390803	1.12521	1.52567	0.0106807	0.0312125	yes	orange1.1t03949	PREDICTED: centromere-associated protein E-like [Cicer arietinum]	-	-	GO:0005488//binding	-
orange1.1t03950	16.5674	34.3248	0.346769	0.710854	1.03558	0.00638158	0.019848	yes	orange1.1t03950	PREDICTED: centromere-associated protein E-like [Cicer arietinum]	-	GO:0005875//microtubule associated complex	GO:0015631//tubulin binding;GO:0003774//motor activity;GO:0032550	GO:0007017//microtubule-based process
orange1.1t03980	73.9989	14.9238	8.25818	1.68148	-2.29609	5.56166e-18	1.00257e-16	yes	-	-	-	-	-	-
orange1.1t04011	4.89074	0	0.329968	0.001	-8.36618	0.00195364	0.00690768	yes	-	-	-	-	-	-
orange1.1t04020	34.659	10.4889	142.093	41.1531	-1.78776	5.85024e-07	3.81768e-06	yes	-	-	-	-	-	-
orange1.1t04040	331.926	142.055	37.7754	15.8706	-1.25108	1.82708e-26	5.19977e-25	yes	-	-	-	-	-	-
orange1.1t04042	81.0517	26.3179	7.11467	2.30116	-1.62844	1.10244e-13	1.43987e-12	yes	orange1.1t04042	Cysteine/Histidine-rich C1 domain family protein [Arabidopsis thaliana]	-	-	-	GO:0044699
orange1.1t04046	45.3595	114.183	2.79582	6.99571	1.3232	4.24283e-13	5.28669e-12	yes	-	-	-	-	-	-
orange1.1t04171	10.6863	23.6478	1.35084	2.98334	1.14308	0.00219061	0.00766151	yes	-	-	-	-	-	-
orange1.1t04176	145.055	55.3674	9.05283	3.43915	-1.39632	2.43262e-18	4.536e-17	yes	-	-	-	-	-	-
orange1.1t04224	9.3148	19.7806	0.468016	0.98645	1.07569	0.00997094	0.0293649	yes	orange1.1t04224	PREDICTED: probable LRR receptor-like serine/threonine-protein kinase At4g08850-like [Vitis vinifera]	-	-	GO:0016301//kinase activity	GO:0016310//phosphorylation
orange1.1t04332	404.254	194.565	45.9092	22.2874	-1.04255	1.11031e-26	3.20192e-25	yes	orange1.1t04332	Nicotinamidase 1 isoform 1 [Theobroma cacao]	-	-	GO:0016811//hydrolase activity, acting on carbon-nitrogen (but not peptide) bonds, in linear amides;GO:0016811//hydrolase activity, acting on carbon-nitrogen (but not peptide) bonds, in linear amides	GO:0019363//pyridine nucleotide biosynthetic process;GO:0001101//response to acid;GO:0019363//pyridine nucleotide biosynthetic process;GO:0001101//response to acid
orange1.1t04356	8.01469	2.01796	0.70307	0.17432	-2.01193	0.0118227	0.0341025	yes	-	-	-	-	-	-
orange1.1t04380	151.303	30.1429	2.05504	0.407708	-2.33356	4.69673e-38	2.19632e-36	yes	orange1.1t04380	AMP-dependent synthetase and ligase family protein [Theobroma cacao]	-	-	GO:0004601//peroxidase activity;GO:0046906//tetrapyrrole binding	GO:0044710;GO:0006950//response to stress
orange1.1t04390	13.8387	6.05389	1.92075	0.835763	-1.20051	0.0166632	0.0459424	yes	orange1.1t04390	flavonoid o-methyltransferase related [Populus trichocarpa]	-	-	GO:0008171//O-methyltransferase activity	-
orange1.1t04505	5.31459	14.4405	0.460343	1.24092	1.43063	0.00860306	0.0258438	yes	orange1.1t04505	PREDICTED: probable LRR receptor-like serine/threonine-protein kinase At3g47570-like [Fragaria vesca subsp. vesca]	-	-	GO:0016301//kinase activity	GO:0008152//metabolic process
orange1.1t04506	271.043	710.154	23.9298	62.7124	1.38994	1.45652e-56	1.31578e-54	yes	orange1.1t04506	catechol o-methyltransferase related [Populus trichocarpa]	-	-	GO:0005515//protein binding;GO:0008171//O-methyltransferase activity	GO:0008152//metabolic process
orange1.1t04507	61.8556	164.548	20.8977	55.9443	1.42064	7.30137e-20	1.49212e-18	yes	orange1.1t04507	O-methyltransferase-like protein [Prunus mume]	-	-	GO:0005515//protein binding;GO:0008168//methyltransferase activity	GO:0008152//metabolic process
orange1.1t04508	15.1103	6.5373	4.53946	1.94087	-1.22582	0.0137298	0.0388334	yes	-	-	-	-	-	-
[truncated: 64 more rows]
