# Supplementary material for: Root Adaptive Responses to Aluminum-Treatment Revealed by RNA-Seq in Two Citrus Species With Different Aluminum-Tolerance
Source: Front Plant Sci. 2017 Mar 8;8:330. doi: 10.3389/fpls.2017.00330 (PMC5340773; doi:10.3389/fpls.2017.00330)
Supplement: Supplementary file 4 [file Table_4.XLS]

## Sheet: Xcontrol-vs-XAl_Yco-vs-YAl.fpkm
TABLE S4 | DEGs presented in both Al-treated C. grandis and C. sinensis roots.
id	Xcontrol_fpkm	XAl_fpkm	Ycontrol_fpkm	YAl_fpkm	Symbol	Description	Pathway	GO Component	GO Function	GO Process
Cs1g01140	0.869707	0.401336	0.286208	0.830337	-	-	-	-	-	-
Cs1g02540	2.06158	0.748096	6.46504	0.431649	-	-	-	-	-	-
Cs1g02620	1.93873	0.595175	4.03697	0.251783	-	-	-	-	-	-
Cs1g02630	2.50406	5.26256	1.10524	2.98724	-	-	-	-	-	-
Cs1g02690	1.39337	7.6976	3.16023	15.1291	-	-	-	-	-	-
Cs1g03150	134.903	300.536	36.2792	76.8948	-	-	-	-	-	-
Cs1g03310	70.8188	197.587	57.1634	11.8077	-	-	-	-	-	-
Cs1g03730	44.3103	16.4004	58.2366	155.181	-	-	-	-	-	-
Cs1g04110	0.419357	0.0855884	1.36566	0.0373419	-	-	-	-	-	-
Cs1g04260	40.7091	16.3411	11.5779	4.36433	-	-	-	-	-	-
Cs1g04380	3.55067	1.64863	8.18928	0.885845	Cs1g04380	Serine/threonine-protein kinase [Theobroma cacao]	-	-	GO:0004674//protein serine/threonine kinase activity;GO:0032550	GO:0044763;GO:0006796//phosphate-containing compound metabolic process;GO:0006464//cellular protein modification process
Cs1g04550	9002.89	3482.26	46.1185	21.5532	-	-	-	-	-	-
Cs1g04940	1.34004	14.2096	33.9373	180.706	-	-	-	-	-	-
Cs1g05710	2.87122	0.67592	1.19969	0.001	Cs1g05710	PREDICTED: chitinase 2-like [Vitis vinifera]	-	-	GO:0016798//hydrolase activity, acting on glycosyl bonds	GO:0044238
Cs1g06240	52.8274	167.869	5.77864	2.16341	-	-	-	-	-	-
Cs1g06630	0.975009	2.44537	0.604576	2.48762	-	-	-	-	-	-
Cs1g06800	0.710936	3.63714	3.66081	0.001	Cs1g06800	Toll-Interleukin-Resistance domain family protein [Theobroma cacao]	-	GO:0031224//intrinsic component of membrane	-	GO:0007154//cell communication
Cs1g06850	6.71275	2.68756	2.62672	1.2004	Cs1g06850	PREDICTED: protochlorophyllide reductase, chloroplastic-like [Fragaria vesca subsp. vesca]	ko01100//Metabolic pathways;ko01110//Biosynthesis of secondary metabolites;ko00860//Porphyrin and chlorophyll metabolism	GO:0009526//plastid envelope;GO:0009534//chloroplast thylakoid;GO:0009526//plastid envelope;GO:0009534//chloroplast thylakoid;GO:0009526//plastid envelope;GO:0009534//chloroplast thylakoid	GO:0016628//oxidoreductase activity, acting on the CH-CH group of donors, NAD or NADP as acceptor;GO:0016651//oxidoreductase activity, acting on NAD(P)H;GO:0016628//oxidoreductase activity, acting on the CH-CH group of donors, NAD or NADP as acceptor;GO:0016651//oxidoreductase activity, acting on NAD(P)H;GO:0016628//oxidoreductase activity, acting on the CH-CH group of donors, NAD or NADP as acce…	GO:0044710;GO:0006779//porphyrin-containing compound biosynthetic process;GO:0009725//response to hormone;GO:0044710;GO:0006779//porphyrin-containing compound biosynthetic process;GO:0009725//response to hormone;GO:0044710;GO:0006779//porphyrin-containing compound biosynthetic process;GO:0009725//response to hormone
Cs1g07100	2.41007	6.62205	2.25192	0.281102	Cs1g07100	PREDICTED: expansin-A12-like [Vitis vinifera]	-	GO:0030312	-	GO:0071555//cell wall organization
Cs1g08350	41.157	15.3362	66.7485	31.0599	-	-	-	-	-	-
Cs1g08510	14.9441	37.4736	7.57108	3.21948	-	-	-	-	-	-
Cs1g08680	12.7073	2.7358	16.2656	2.1816	-	-	-	-	-	-
Cs1g08890	0.630879	0.190071	0.298011	1.02402	-	-	-	-	-	-
Cs1g09270	18.921	9.41604	38.2512	10.6483	-	-	-	-	-	-
Cs1g09630	14.4978	6.78782	0.046684	1.11167	-	-	-	-	-	-
Cs1g09970	63.5924	7.10898	45.846	0.001	-	-	-	-	-	-
Cs1g11470	1.15161	0.371638	3.848	0.136597	-	-	-	-	-	-
Cs1g12000	3.95695	0.888428	8.46403	0.942971	Cs1g12000	homogentisate geranylgeranyl transferase [Hevea brasiliensis]	ko01100//Metabolic pathways;ko01110//Biosynthesis of secondary metabolites;ko00130//Ubiquinone and other terpenoid-quinone biosynthesis	GO:0043231//intracellular membrane-bounded organelle;GO:0016020//membrane	GO:0004659//prenyltransferase activity	GO:0009987//cellular process;GO:0050896//response to stimulus;GO:0044699;GO:0008152//metabolic process
Cs1g12480	0.760227	3.33069	0.959245	0.001	-	-	-	-	-	-
Cs1g12820	6.43886	20.1521	2.65328	78.6747	-	-	-	-	-	-
Cs1g13370	4.72833	14.1471	6.31839	2.65509	Cs1g13370	PREDICTED: vinorine synthase-like [Glycine max]	-	-	GO:0016740//transferase activity	-
Cs1g13850	15.2321	6.18059	15.4862	1.07343	-	-	-	-	-	-
Cs1g14580	2.068	5.15637	2.39148	21.8828	Cs1g14580	PREDICTED: coatomer subunit beta'-1-like [Fragaria vesca subsp. vesca]	-	GO:0043234//protein complex	GO:0008080//N-acetyltransferase activity;GO:0004683//calmodulin-dependent protein kinase activity	GO:0016570//histone modification;GO:0015031//protein transport
Cs1g14690	11.0508	37.5453	46.2004	111.124	Cs1g14690	Cupredoxin superfamily protein isoform 1 [Theobroma cacao]	-	GO:0043231//intracellular membrane-bounded organelle;GO:0044444//cytoplasmic part;GO:0030312	GO:0016679//oxidoreductase activity, acting on diphenols and related substances as donors;GO:0046914//transition metal ion binding;GO:0016634	GO:0044707;GO:0009628//response to abiotic stimulus;GO:0044710;GO:0009267//cellular response to starvation
Cs1g15070	2.88708	1.25934	5.03759	13.4012	Cs1g15070	Sulfite exporter TauE/SafE family protein [Theobroma cacao]	-	GO:0031224//intrinsic component of membrane;GO:0031224//intrinsic component of membrane;GO:0031224//intrinsic component of membrane	-	-
Cs1g16023	13.8025	5.13565	24.4474	99.001	-	-	-	-	-	-
Cs1g16040	0.230466	1.56286	0.500561	1.48323	Cs1g16040	light repressible receptor protein kinase [Arabidopsis thaliana]	-	-	GO:0016301//kinase activity	-
Cs1g16430	5.95891	22.0889	1.63626	0.389009	Cs1g16430	Sulfotransferase 2A [Theobroma cacao]	-	-	GO:0008146//sulfotransferase activity	GO:0032787//monocarboxylic acid metabolic process;GO:0001101//response to acid
Cs1g16650	23.2889	61.6521	15.3942	4.73285	-	-	-	-	-	-
Cs1g16830	24.702	9.05449	34.0831	71.5283	-	-	-	-	-	-
Cs1g16850	3.80849	1.26421	12.7719	3.65793	Cs1g16850	Multidrug/pheromone exporter, MDR family, ABC transporter family [Theobroma cacao]	ko02010//ABC transporters	GO:0031224//intrinsic component of membrane	GO:0032550;GO:0042626//ATPase activity, coupled to transmembrane movement of substances	GO:0015893//drug transport;GO:0009154//purine ribonucleotide catabolic process;GO:0015846//polyamine transport
Cs1g18540	45.495	177.245	54.1792	1091.54	Cs1g18540	Pyridoxal phosphate phosphatase-related protein [Theobroma cacao]	ko01100//Metabolic pathways;ko00750//Vitamin B6 metabolism	-	GO:0016818//hydrolase activity, acting on acid anhydrides, in phosphorus-containing anhydrides;GO:0016791//phosphatase activity	GO:0006796//phosphate-containing compound metabolic process;GO:0051259//protein oligomerization;GO:0009267//cellular response to starvation
Cs1g18920	0.421296	0.103502	1.6594	0.087224	Cs1g18920	Pleiotropic drug resistance 12 [Theobroma cacao]	-	GO:0031224//intrinsic component of membrane	GO:0032550;GO:0015604//organic phosphonate transmembrane transporter activity;GO:0042626//ATPase activity, coupled to transmembrane movement of substances	GO:0046864;GO:0015846//polyamine transport;GO:0015718//monocarboxylic acid transport;GO:0030001//metal ion transport;GO:0000302//response to reactive oxygen species;GO:0009154//purine ribonucleotide catabolic process
Cs1g19000	0.1893	0.567512	0.239505	0.613455	-	-	-	-	-	-
Cs1g19190	3.40446	7.2107	6.09878	30.6475	Cs1g19190	PREDICTED: ammonium transporter 3 member 1-like [Vitis vinifera]	-	GO:0031224//intrinsic component of membrane	GO:0015077//monovalent inorganic cation transmembrane transporter activity	GO:0015696//ammonium transport
Cs1g19710	5.00213	10.1046	1.22369	2.92572	-	-	-	-	-	-
Cs1g20770	5.10311	1.78885	13.9737	1.38911	-	-	-	-	-	-
Cs1g20920	23.3352	91.6352	26.1857	126.314	-	-	-	-	-	-
Cs1g21035	20.0239	6.83632	21.1913	6.33672	-	-	-	-	-	-
Cs1g21460	0.288307	0.001	0.966042	0.344037	-	-	-	-	-	-
Cs1g21920	2.95977	6.22512	2.62684	8.03276	-	-	-	-	-	-
Cs1g22570	35.7647	87.1697	18.2199	5.31896	Cs1g22570	PREDICTED: phospholipase A1-IIbeta-like [Fragaria vesca subsp. vesca]	-	-	GO:0016298//lipase activity;GO:0016298//lipase activity	GO:0044238;GO:0044238
Cs1g22840	4.27718	15.9879	2.00242	5.83671	-	-	-	-	-	-
Cs1g23370	7.47072	29.7175	2.2291	0.374788	-	-	-	-	-	-
Cs1g24300	2.41226	0.885358	5.67722	1.41515	Cs1g24300	PREDICTED: uncharacterized LOC101218071 [Cucumis sativus]	-	GO:0009526//plastid envelope	-	-
Cs2g01030	2.02311	0.810357	0.516127	1.77201	-	-	-	-	-	-
Cs2g01170	0.79789	0.160511	1.22559	0.068681	-	-	-	-	-	-
Cs2g01270	32.883	13.587	10.6722	1.12072	-	-	-	-	-	-
Cs2g01740	74.0216	191.585	158.385	878.405	Cs2g01740	Oligopeptide transporter isoform 1 [Theobroma cacao]	-	-	-	GO:0044763
Cs2g02430	2.81265	1.21884	6.83798	1.85116	-	-	-	-	-	-
Cs2g02850	59.5481	125.372	44.7806	10.3397	-	-	-	-	-	-
Cs2g02960	1.08315	0.29637	2.50539	0.360652	Cs2g02960	PREDICTED: probable rhamnogalacturonate lyase B-like [Vitis vinifera]	-	GO:0044437	GO:0005488//binding	GO:0044238
Cs2g03180	9.47498	28.0067	6.81449	1.91521	-	-	-	-	-	-
Cs2g03240	47.874	182.978	20.6122	2.83763	Cs2g03240	PREDICTED: protein TIFY 5A-like [Vitis vinifera]	-	-	-	GO:0010033//response to organic substance;GO:0009719
Cs2g04290	13.0864	5.23137	43.7685	8.1811	Cs2g04290	PREDICTED: probable peptide/nitrate transporter At1g27040-like [Vitis vinifera]	-	-	-	GO:0006915//apoptotic process;GO:0051234//establishment of localization
Cs2g04870	23.7676	6.85827	113.037	19.9596	-	-	-	-	-	-
Cs2g04940	44.1084	10.4754	58.846	2.69848	Cs2g04940	Senescence-associated gene 12 [Theobroma cacao]	ko04145//Phagosome	-	GO:0016628//oxidoreductase activity, acting on the CH-CH group of donors, NAD or NADP as acceptor;GO:0070011//peptidase activity, acting on L-amino acid peptides	GO:0044710;GO:0016485//protein processing
Cs2g04950	9.38274	1.34708	15.968	0.92979	Cs2g04950	PREDICTED: KDEL-tailed cysteine endopeptidase CEP1-like [Solanum lycopersicum]	ko04145//Phagosome	-	GO:0016491//oxidoreductase activity;GO:0008233//peptidase activity	GO:0008152//metabolic process
Cs2g04980	57.4584	136.084	40.0682	19.8954	-	-	-	-	-	-
Cs2g05430	0.218992	0.806513	0.001	0.371395	Cs2g05430	flavonoid o-methyltransferase related [Populus trichocarpa]	-	-	GO:0008171//O-methyltransferase activity	-
Cs2g05930	53.5579	134.41	30.7688	14.8574	Cs2g05930	arabinogalactan protein [Daucus carota]	-	-	GO:0005198//structural molecule activity	-
Cs2g05940	16.2815	45.1189	12.8273	4.2782	Cs2g05940	PREDICTED: pistil-specific extensin-like protein-like [Cicer arietinum]	-	-	GO:0005198//structural molecule activity	-
Cs2g06540	15.0777	2.06171	37.5386	2.18496	-	-	-	-	-	-
Cs2g06640	117.966	250.002	78.3693	34.1256	-	-	-	-	-	-
Cs2g06700	2.88395	0.6716	5.63065	0.925167	Cs2g06700	Beta-galactosidase 8 [Theobroma cacao]	-	-	GO:0005488//binding;GO:0015925	GO:0044238
Cs2g06910	416.045	76.8051	1404.92	74.2609	-	-	-	-	-	-
Cs2g07040	9.30236	31.768	3.08227	0.74601	Cs2g07040	PREDICTED: myb-related protein Myb4-like [Glycine max]	-	-	GO:0003676//nucleic acid binding;GO:0003676//nucleic acid binding	GO:0006970//response to osmotic stress;GO:0001101//response to acid;GO:0009725//response to hormone
Cs2g07090	3.07702	7.79124	19.0394	6.93803	-	-	-	-	-	-
Cs2g07100	11.2884	26.4223	14.8827	4.9916	-	-	-	-	-	-
Cs2g07380	4.20625	12.3888	3.06405	12.1432	-	-	-	-	-	-
Cs2g07460	5.17195	13.519	5.99672	12.2706	-	-	-	-	-	-
Cs2g08190	58.0374	138.568	42.2281	223.576	-	-	-	-	-	-
Cs2g08765	1.15356	2.9806	1.04714	3.72221	-	-	-	-	-	-
Cs2g09030	3.45467	12.2228	8.59249	37.6482	-	-	-	-	-	-
Cs2g09210	27.189	81.9603	9.40578	39.4817	-	-	-	-	-	-
Cs2g09960	14.841	7.10949	34.8934	2.76894	-	-	-	-	-	-
Cs2g10030	13.3031	2.66859	39.5527	6.6304	-	-	-	-	-	-
Cs2g10090	60.7829	24.7769	346.87	167.324	-	-	-	-	-	-
Cs2g10140	4.98039	9.96628	3.19007	22.5142	Cs2g10140	PREDICTED: cannabidiolic acid synthase-like 2-like [Cicer arietinum]	-	-	GO:0000166//nucleotide binding;GO:0016616//oxidoreductase activity, acting on the CH-OH group of donors, NAD or NADP as acceptor	GO:0044710
Cs2g10160	116.398	284.234	100.998	22.0536	Cs2g10160	FAD-binding Berberine family protein [Theobroma cacao]	-	-	GO:0016614//oxidoreductase activity, acting on CH-OH group of donors	-
Cs2g10220	1.15782	2.98693	0.625832	3.93781	Cs2g10220	FAD-binding Berberine family protein [Theobroma cacao]	-	-	GO:0000166//nucleotide binding;GO:0046993;GO:0016616//oxidoreductase activity, acting on the CH-OH group of donors, NAD or NADP as acceptor	GO:0044710
Cs2g10470	2.86232	0.668147	6.48217	0.651922	Cs2g10470	PREDICTED: protein prune homolog [Fragaria vesca subsp. vesca]	-	-	GO:0016787//hydrolase activity	-
Cs2g10630	5.63966	2.28071	10.8216	4.91542	-	-	-	-	-	-
Cs2g10720	136.495	26.1425	43.9273	6.07334	Cs2g10720	Zinc transporter 10 precursor [Theobroma cacao]	-	GO:0043231//intracellular membrane-bounded organelle;GO:0031224//intrinsic component of membrane	GO:0016628//oxidoreductase activity, acting on the CH-CH group of donors, NAD or NADP as acceptor;GO:0005375//copper ion transmembrane transporter activity	GO:0034614//cellular response to reactive oxygen species;GO:0051707//response to other organism;GO:0006825//copper ion transport;GO:0044763;GO:0044710;GO:0006829//zinc ion transport;GO:0009723//response to ethylene;GO:0010039//response to iron ion;GO:0006826//iron ion transport
Cs2g11620	6.3082	0.425169	10.1746	0.244398	Cs2g11620	PREDICTED: zinc transporter 1-like [Fragaria vesca subsp. vesca]	-	GO:0031224//intrinsic component of membrane	GO:0046915//transition metal ion transmembrane transporter activity;GO:0016628//oxidoreductase activity, acting on the CH-CH group of donors, NAD or NADP as acceptor	GO:0044763;GO:0006829//zinc ion transport;GO:0044710
Cs2g12140	11.766	5.47621	10.457	1.8511	Cs2g12140	BAK1-interacting receptor-like kinase 1 isoform 1 [Theobroma cacao]	-	GO:0031224//intrinsic component of membrane	GO:0016301//kinase activity;GO:0032550	GO:0006796//phosphate-containing compound metabolic process;GO:0006464//cellular protein modification process
Cs2g13040	4.09184	1.93903	7.08204	3.16608	-	-	-	-	-	-
Cs2g13170	66.8309	163.075	61.4218	14.4847	-	-	-	-	-	-
Cs2g14610	0.510535	1.23417	1.11856	2.7681	Cs2g14610	Cofactor assembly of complex C isoform 1 [Theobroma cacao]	-	GO:0009536//plastid;GO:0009536//plastid	-	GO:0017004//cytochrome complex assembly;GO:0017004//cytochrome complex assembly
Cs2g15480	111.82	37.9691	337.793	15.1556	Cs2g15480	Senescence-associated gene 12 [Theobroma cacao]	ko04145//Phagosome	-	GO:0016628//oxidoreductase activity, acting on the CH-CH group of donors, NAD or NADP as acceptor;GO:0070011//peptidase activity, acting on L-amino acid peptides	GO:0044710;GO:0016485//protein processing
Cs2g15490	122.222	42.6963	257.474	12.9118	Cs2g15490	Senescence-associated gene 12 [Theobroma cacao]	ko04145//Phagosome	-	GO:0016628//oxidoreductase activity, acting on the CH-CH group of donors, NAD or NADP as acceptor;GO:0070011//peptidase activity, acting on L-amino acid peptides	GO:0044710;GO:0016485//protein processing
Cs2g15580	19.5997	4.88436	60.8912	4.22761	-	-	-	-	-	-
Cs2g15700	53.065	14.5196	95.8394	4.21187	Cs2g15700	Senescence-associated gene 12 [Theobroma cacao]	ko04145//Phagosome	GO:0000323//lytic vacuole	GO:0016628//oxidoreductase activity, acting on the CH-CH group of donors, NAD or NADP as acceptor;GO:0070011//peptidase activity, acting on L-amino acid peptides	GO:0016485//protein processing;GO:0050832//defense response to fungus;GO:0044710;GO:0044767
Cs2g16090	0.612483	3.37656	2.2126	6.71441	Cs2g16090	PREDICTED: 8-hydroxyquercetin 8-O-methyltransferase [Vitis vinifera]	-	-	GO:0008168//methyltransferase activity	-
Cs2g16100	0.0846461	0.569504	0.095863	1.08848	-	-	-	-	-	-
Cs2g16120	1.84435	8.11028	19.1781	79.835	Cs2g16120	PREDICTED: 8-hydroxyquercetin 8-O-methyltransferase [Vitis vinifera]	-	-	GO:0008168//methyltransferase activity	-
Cs2g16420	3.356	1.54611	6.72905	3.01924	-	-	-	-	-	-
Cs2g16800	16.2864	40.3603	16.7346	177.302	-	-	-	-	-	-
Cs2g16830	251.84	82.9329	2341.28	461.202	-	-	-	-	-	-
Cs2g17140	44.2039	16.2849	4.25711	12.0632	-	-	-	-	-	-
Cs2g17160	32.0558	96.7835	64.5884	26.8723	-	-	-	-	-	-
Cs2g17680	1.96938	4.75779	9.76454	21.3627	-	-	-	-	-	-
Cs2g17690	2.96448	7.28543	9.84032	23.1158	-	-	-	-	-	-
Cs2g17770	0.59228	0.0461444	1.218	0.086157	-	-	-	-	-	-
Cs2g17900	4.16676	1.13136	17.5816	0.144201	-	-	-	-	-	-
Cs2g17970	1.92239	5.3433	3.88794	24.7613	-	-	-	-	-	-
Cs2g18790	8.49004	4.17446	22.4088	9.82286	-	-	-	-	-	-
Cs2g18870	0.520095	1.11098	0.586144	0.001	-	-	-	-	-	-
Cs2g18880	1.25289	3.16099	2.59111	0.336184	-	-	-	-	-	-
Cs2g19230	2.004	7.16716	1.88364	3.83149	-	-	-	-	-	-
Cs2g19240	178.103	541.445	296.674	3791.41	-	-	-	-	-	-
Cs2g19980	2.43662	0.395576	6.1212	1.4165	-	-	-	-	-	-
Cs2g20220	5.95627	27.6464	3.24225	0.361065	-	-	-	-	-	-
Cs2g20240	9.35726	54.0831	5.34865	0.3376	-	-	-	-	-	-
Cs2g20250	15.1886	36.7326	6.42922	0.539186	-	-	-	-	-	-
Cs2g20450	4.47482	0.915302	11.1351	0.44569	-	-	-	-	-	-
Cs2g20480	1.57916	0.408575	4.08312	1.06903	-	-	-	-	-	-
Cs2g22560	4.2835	0.861164	11.5135	2.15256	-	-	-	-	-	-
Cs2g22610	3.28269	7.75612	1.98676	0.391873	-	-	-	-	-	-
Cs2g22710	20.3717	5.2435	15.0651	7.35526	-	-	-	-	-	-
Cs2g23280	0.5179	1.69539	0.001	0.788365	-	-	-	-	-	-
Cs2g23780	22.1498	4.27839	88.9242	1.61445	-	-	-	-	-	-
Cs2g24420	335.429	88.5289	87.2911	18.7366	-	-	-	-	-	-
Cs2g25740	6.23205	2.09233	21.7867	2.33029	-	-	-	-	-	-
Cs2g26323	70.5461	24.0167	73.0865	10.8074	-	-	-	-	-	-
Cs2g27180	5.45683	12.9785	5.64414	21.9563	-	-	-	-	-	-
Cs2g28360	1.61447	4.02211	1.72198	0.81816	-	-	-	-	-	-
Cs2g28830	1.07005	0.515853	1.95841	0.203953	-	-	-	-	-	-
Cs2g28940	47.4205	9.16287	106.445	7.18604	-	-	-	-	-	-
Cs2g29420	1.25875	0.32263	2.8876	0.771023	-	-	-	-	-	-
Cs2g30100	9.23024	138.643	71.614	1290.17	-	-	-	-	-	-
Cs2g30610	71.813	199.505	34.0045	8.36709	Cs2g30610	tyrosine decarboxylase [Citrus reshni]	ko01100//Metabolic pathways;ko01110//Biosynthesis of secondary metabolites;ko00350//Tyrosine metabolism;ko00950//Isoquinoline alkaloid biosynthesis	-	GO:0016831//carboxy-lyase activity;GO:0043168//anion binding	GO:0019752//carboxylic acid metabolic process
Cs2g31150	3.65084	13.5212	5.63272	1.8522	Cs2g31150	PREDICTED: probable leucine-rich repeat receptor-like protein kinase At1g35710-like [Vitis vinifera]	-	-	GO:0016772//transferase activity, transferring phosphorus-containing groups;GO:0016301//kinase activity	GO:0016310//phosphorylation
Cs2g31350	3.12926	1.03618	5.77045	0.274475	Cs2g31350	alcohol acyl transferase [Citrus sinensis]	-	-	GO:0016746//transferase activity, transferring acyl groups	-
Cs2g31450	6.10844	1.6746	16.7812	1.14948	Cs2g31450	alcohol acyl transferase [Citrus sinensis]	-	-	GO:0016746//transferase activity, transferring acyl groups	-
Cs3g03250	11.4399	26.5766	8.25817	16.6833	-	-	-	-	-	-
Cs3g03335	18.2288	5.09418	0.72075	10.5462	-	-	-	-	-	-
Cs3g03960	29.0406	84.1798	19.6093	4.97412	Cs3g03960	PREDICTED: probable homogentisate phytyltransferase 1, chloroplastic-like [Fragaria vesca subsp. vesca]	-	-	GO:0016740//transferase activity	-
Cs3g04140	4.54915	14.3845	8.76416	4.02942	Cs3g04140	PREDICTED: RNA demethylase ALKBH5-like [Cicer arietinum]	-	-	GO:0016705//oxidoreductase activity, acting on paired donors, with incorporation or reduction of molecular oxygen	GO:0044710
Cs3g04510	3.33618	0.470252	5.65827	0.573771	Cs3g04510	PREDICTED: protein NSP-INTERACTING KINASE 2-like [Fragaria vesca subsp. vesca]	-	-	GO:0036094//small molecule binding;GO:0016301//kinase activity;GO:1901363;GO:0097159//organic cyclic compound binding	GO:0006464//cellular protein modification process
Cs3g04590	1.51328	0.189122	1.07475	0.188838	Cs3g04590	basic helix-loop-helix (bHLH) DNA-binding superfamily protein [Arabidopsis thaliana]	-	-	GO:0005488//binding;GO:0005488//binding	-
Cs3g04640	0.533068	1.31376	0.47897	1.60079	-	-	-	-	-	-
Cs3g04840	170.112	418.065	142.006	41.7374	Cs3g04840	PREDICTED: vinorine synthase-like [Fragaria vesca subsp. vesca]	-	-	GO:0016740//transferase activity	-
Cs3g05310	7.0355	3.22662	3.24701	1.11574	Cs3g05310	Cytochrome P450 [Theobroma cacao]	-	-	GO:0046914//transition metal ion binding;GO:0016705//oxidoreductase activity, acting on paired donors, with incorporation or reduction of molecular oxygen;GO:0004497//monooxygenase activity;GO:0046906//tetrapyrrole binding	GO:0044710
Cs3g06380	8.01234	2.71638	10.0636	4.91126	Cs3g06380	Kinase protein with adenine nucleotide alpha hydrolases-like domain [Theobroma cacao]	-	-	GO:0004672//protein kinase activity	GO:0006468//protein phosphorylation
Cs3g06900	5.0839	10.9646	2.72023	0.98039	Cs3g06900	PREDICTED: probable pectinesterase/pectinesterase inhibitor 25-like [Vitis vinifera]	ko01100//Metabolic pathways;ko00500//Starch and sucrose metabolism;ko00040//Pentose and glucuronate interconversions	GO:0030312	GO:0030234//enzyme regulator activity;GO:0052689//carboxylic ester hydrolase activity	GO:0071555//cell wall organization;GO:0000272//polysaccharide catabolic process;GO:0044092//negative regulation of molecular function
Cs3g07440	11.193	48.746	21.5606	2.51232	Cs3g07440	cytochrome P450 [Populus trichocarpa]	-	GO:0043227//membrane-bounded organelle	GO:0046906//tetrapyrrole binding;GO:0046914//transition metal ion binding;GO:0016713;GO:0016712//oxidoreductase activity, acting on paired donors, with incorporation or reduction of molecular oxygen, reduced flavin or flavoprotein as one donor, and incorporation of one atom of oxygen	GO:0006950//response to stress;GO:0044710
Cs3g08460	1.65549	0.300272	6.27485	0.724441	-	-	-	-	-	-
Cs3g08680	0.985469	0.315918	6.1426	20.5087	Cs3g08680	Cytochrome P450 [Theobroma cacao]	-	-	GO:0046872//metal ion binding;GO:0016705//oxidoreductase activity, acting on paired donors, with incorporation or reduction of molecular oxygen;GO:0004497//monooxygenase activity	-
Cs3g08970	2.13261	7.90426	84.2206	32.986	Cs3g08970	PREDICTED: 14 kDa proline-rich protein DC2.15-like [Solanum lycopersicum]	-	-	-	GO:0050896//response to stimulus
Cs3g08980	31.885	81.8696	0.001	11.1989	-	-	-	-	-	-
Cs3g09010	50.0652	10.3564	212.743	11.6537	-	-	-	-	-	-
Cs3g09030	0.752042	0.19199	1.55238	5.63256	Cs3g09030	Cytochrome P450 [Theobroma cacao]	-	-	GO:0046872//metal ion binding;GO:0016705//oxidoreductase activity, acting on paired donors, with incorporation or reduction of molecular oxygen;GO:0004497//monooxygenase activity	-
Cs3g09040	0.623889	0.144242	1.65019	8.81153	Cs3g09040	Cytochrome P450 [Theobroma cacao]	-	-	GO:0046872//metal ion binding;GO:0016705//oxidoreductase activity, acting on paired donors, with incorporation or reduction of molecular oxygen;GO:0004497//monooxygenase activity	-
Cs3g10670	3.29269	1.27781	1.95493	4.25786	Cs3g10670	NAD(P)-linked oxidoreductase superfamily protein [Theobroma cacao]	-	GO:0044444//cytoplasmic part;GO:0044444//cytoplasmic part	GO:0004033//aldo-keto reductase (NADP) activity;GO:0004033//aldo-keto reductase (NADP) activity	GO:0044710;GO:0010038//response to metal ion;GO:0044710;GO:0010038//response to metal ion
Cs3g11440	1.83815	4.51162	5.39941	18.1867	Cs3g11440	PREDICTED: rubredoxin-like [Vitis vinifera]	-	GO:0009534//chloroplast thylakoid	GO:0046914//transition metal ion binding	-
Cs3g12230	17.771	38.5335	11.0175	24.0322	Cs3g12230	PREDICTED: bifunctional 3-dehydroquinate dehydratase/shikimate dehydrogenase, chloroplastic [Vitis vinifera]	ko01100//Metabolic pathways;ko01110//Biosynthesis of secondary metabolites;ko00400//Phenylalanine, tyrosine and tryptophan biosynthesis	-	GO:0016616//oxidoreductase activity, acting on the CH-OH group of donors, NAD or NADP as acceptor;GO:0016836//hydro-lyase activity;GO:0016616//oxidoreductase activity, acting on the CH-OH group of donors, NAD or NADP as acceptor;GO:0016836//hydro-lyase activity;GO:0016616//oxidoreductase activity, acting on the CH-OH group of donors, NAD or NADP as acceptor;GO:0016836//hydro-lyase activity;GO:001…	GO:0044710;GO:0044710;GO:0044710;GO:0044710;GO:0044710;GO:0032787//monocarboxylic acid metabolic process;GO:0044710;GO:0044710
Cs3g12520	1.557	0.681378	0.998119	2.58043	Cs3g12520	PREDICTED: sugar transporter ERD6-like 5-like [Vitis vinifera]	-	-	GO:0005215//transporter activity	GO:0044699;GO:0006810//transport;GO:0042221//response to chemical
Cs3g14520	12.3111	4.60345	40.0484	18.7258	-	-	-	-	-	-
Cs3g14680	3.24843	0.159265	2.75677	0.234414	Cs3g14680	PREDICTED: F-box protein PP2-B15-like [Vitis vinifera]	-	GO:0044424	-	-
Cs3g14750	0.0389024	0.519767	1.0736	2.27067	Cs3g14750	Tetratricopeptide repeat-like superfamily protein [Theobroma cacao]	-	GO:0009532//plastid stroma	-	-
Cs3g14760	0.782633	4.30134	0.790607	17.4328	Cs3g14760	Phospholipase D P2 [Theobroma cacao]	ko01100//Metabolic pathways;ko04144//Endocytosis;ko00564//Glycerophospholipid metabolism;ko00565//Ether lipid metabolism	GO:0043231//intracellular membrane-bounded organelle	GO:0004620//phospholipase activity;GO:0016628//oxidoreductase activity, acting on the CH-CH group of donors, NAD or NADP as acceptor;GO:0005543//phospholipid binding	GO:0016192//vesicle-mediated transport;GO:0006644//phospholipid metabolic process;GO:0009267//cellular response to starvation;GO:0009725//response to hormone;GO:0009247//glycolipid biosynthetic process;GO:0022622//root system development
Cs3g14840	141.841	70.4117	117.46	10.5962	Cs3g14840	Wall-associated receptor kinase-like 20 [Theobroma cacao]	-	-	GO:0001871;GO:0016772//transferase activity, transferring phosphorus-containing groups	GO:0006796//phosphate-containing compound metabolic process
Cs3g14900	5.28378	12.1413	3.7747	7.73336	Cs3g14900	PREDICTED: DNA polymerase III polC-type-like isoform 2 [Vitis vinifera]	-	GO:0043231//intracellular membrane-bounded organelle;GO:0043231//intracellular membrane-bounded organelle;GO:0043231//intracellular membrane-bounded organelle	GO:0004518//nuclease activity;GO:0016779//nucleotidyltransferase activity;GO:0097159//organic cyclic compound binding;GO:0004518//nuclease activity;GO:0016779//nucleotidyltransferase activity;GO:0097159//organic cyclic compound binding;GO:0004518//nuclease activity;GO:0016779//nucleotidyltransferase activity;GO:0097159//organic cyclic compound binding	GO:0006259//DNA metabolic process;GO:0006259//DNA metabolic process;GO:0006259//DNA metabolic process
Cs3g15140	75.6449	28.1732	146.304	51.4269	Cs3g15140	Nicotianamine synthase 3 [Theobroma cacao]	-	-	GO:0016765//transferase activity, transferring alkyl or aryl (other than methyl) groups	GO:0034614//cellular response to reactive oxygen species;GO:0048229//gametophyte development;GO:0009723//response to ethylene;GO:0010039//response to iron ion;GO:0010232//vascular transport;GO:0018130;GO:0000904//cell morphogenesis involved in differentiation
Cs3g16120	2.51287	1.04845	8.45176	0.453137	Cs3g16120	Exocyst subunit exo70 family protein G1 [Theobroma cacao]	-	GO:0043234//protein complex	-	GO:0016192//vesicle-mediated transport
Cs3g16240	59.1654	325.92	39.4154	8.45984	-	-	-	-	-	-
Cs3g17730	11.4436	2.71712	3.77481	9.72612	-	-	-	-	-	-
Cs3g18130	16.5323	33.2642	6.62684	2.73777	Cs3g18130	PREDICTED: protein boule-like [Glycine max]	-	-	GO:0036094//small molecule binding;GO:0097159//organic cyclic compound binding	-
Cs3g18230	57.1267	9.22062	132.788	10.6918	Cs3g18230	aquaporin, MIP family, NIP subfamily [Populus trichocarpa]	-	GO:0031224//intrinsic component of membrane	GO:0008028//monocarboxylic acid transmembrane transporter activity	GO:0015727//lactate transport;GO:0006950//response to stress;GO:0055085//transmembrane transport
Cs3g18760	7.25009	22.1904	8.95622	21.6032	-	-	-	-	-	-
Cs3g20840	21.1239	101.198	7.69318	2.86231	Cs3g20840	stearoyl-ACP desaturase [Ricinus communis]	ko00061//Fatty acid biosynthesis;ko01040//Biosynthesis of unsaturated fatty acids	GO:0009536//plastid;GO:0009536//plastid	GO:0043169//cation binding;GO:0016717//oxidoreductase activity, acting on paired donors, with oxidation of a pair of donors resulting in the reduction of molecular oxygen to two molecules of water;GO:0043169//cation binding;GO:0016717//oxidoreductase activity, acting on paired donors, with oxidation of a pair of donors resulting in the reduction of molecular oxygen to two molecules of water	GO:0006631//fatty acid metabolic process;GO:0006631//fatty acid metabolic process
Cs3g21080	1.22855	0.001	5.28259	0.135567	Cs3g21080	PREDICTED: ABC transporter G family member 22-like [Vitis vinifera]	-	GO:0016020//membrane	GO:1901363;GO:0036094//small molecule binding;GO:0097159//organic cyclic compound binding;GO:0016887//ATPase activity	GO:0044763;GO:0042221//response to chemical;GO:0044765;GO:0008152//metabolic process
Cs3g21210	10.0233	2.66512	26.7905	3.98066	Cs3g21210	PREDICTED: abscisic acid 8'-hydroxylase 3-like [Solanum lycopersicum]	-	-	GO:0046914//transition metal ion binding;GO:0016491//oxidoreductase activity;GO:0046906//tetrapyrrole binding	GO:0044710
Cs3g21450	27.8331	7.00631	52.1613	4.34849	-	-	-	-	-	-
Cs3g21740	1.25295	0.40673	5.60586	2.01627	Cs3g21740	Serine/threonine-protein kinase [Theobroma cacao]	-	-	GO:0004674//protein serine/threonine kinase activity;GO:0032550	GO:0044763;GO:0006796//phosphate-containing compound metabolic process;GO:0006464//cellular protein modification process
Cs3g21870	3.1137	6.73403	0.455886	1.51853	Cs3g21870	PREDICTED: tryptophan aminotransferase-related protein 4-like [Vitis vinifera]	-	-	GO:0043168//anion binding;GO:0016846//carbon-sulfur lyase activity	-
Cs3g22910	60.4961	245.145	50.2108	14.2121	Cs3g22910	tyrosine decarboxylase [Citrus reshni]	ko01100//Metabolic pathways;ko01110//Biosynthesis of secondary metabolites;ko00350//Tyrosine metabolism;ko00950//Isoquinoline alkaloid biosynthesis	-	GO:0016831//carboxy-lyase activity;GO:0043168//anion binding	GO:0019752//carboxylic acid metabolic process
Cs3g23010	40.2966	17.9319	84.218	42.0294	Cs3g23010	PREDICTED: cytochrome P450 81D1-like [Fragaria vesca subsp. vesca]	-	-	GO:0005488//binding;GO:0016491//oxidoreductase activity	-
Cs3g23350	21.6557	6.15511	57.069	2.43818	Cs3g23350	PREDICTED: subtilisin-like protease-like [Vitis vinifera]	-	-	GO:0005515//protein binding;GO:0004175//endopeptidase activity	GO:0016485//protein processing;GO:0044092//negative regulation of molecular function
Cs3g23360	106.719	20.3846	381.995	16.6294	Cs3g23360	PREDICTED: subtilisin-like protease [Vitis vinifera]	-	-	GO:0005515//protein binding;GO:0004175//endopeptidase activity	GO:0016485//protein processing;GO:0044092//negative regulation of molecular function
Cs3g23630	11.5705	60.2751	9.13844	0.001	-	-	-	-	-	-
Cs3g24650	2.88739	0.989763	8.02627	1.95981	Cs3g24650	ovate-like protein [Nicotiana tabacum]	-	GO:0016020//membrane	-	GO:0006351//transcription, DNA-templated
Cs3g25470	1.56836	3.79344	1.47652	8.72862	Cs3g25470	Purple acid phosphatase 12 isoform 1 [Theobroma cacao]	-	GO:0005618//cell wall;GO:0044444//cytoplasmic part	GO:0043169//cation binding;GO:0016791//phosphatase activity	GO:0006796//phosphate-containing compound metabolic process;GO:0009267//cellular response to starvation
Cs3g25570	1.21012	0.505915	2.23109	0.867206	-	-	-	-	-	-
Cs3g26210	3.924	8.65657	2.53717	5.92035	-	-	-	-	-	-
Cs3g26960	3.92094	0.68067	7.78576	0.157681	Cs3g26960	PREDICTED: neutral ceramidase-like [Vitis vinifera]	-	GO:0005911//cell-cell junction	-	-
Cs3g27120	9.61734	2.7186	51.2247	4.41259	Cs3g27120	PREDICTED: vinorine synthase-like [Glycine max]	-	-	GO:0016740//transferase activity	-
Cs3g27170	0.807779	1.9931	1.57366	10.8944	Cs3g27170	PREDICTED: vinorine synthase-like [Solanum lycopersicum]	-	-	GO:0016413//O-acetyltransferase activity	-
Cs3g27630	2.91343	0.782185	7.48582	3.51283	Cs3g27630	NAC domain transcriptional regulator superfamily protein [Theobroma cacao]	-	-	GO:0003676//nucleic acid binding	GO:0006351//transcription, DNA-templated;GO:0010160//formation of organ boundary
Cs4g01490	0.898064	2.10811	0.8279	5.94963	Cs4g01490	PREDICTED: NADP-dependent glyceraldehyde-3-phosphate dehydrogenase-like [Glycine max]	ko01100//Metabolic pathways;ko00010//Glycolysis / Gluconeogenesis	-	GO:0016903//oxidoreductase activity, acting on the aldehyde or oxo group of donors;GO:0016903//oxidoreductase activity, acting on the aldehyde or oxo group of donors	GO:0044710;GO:0044710
Cs4g02210	4.49197	0.905612	11.3123	2.85013	Cs4g02210	AP2 domain-containing transcription factor [Theobroma cacao]	-	-	GO:0001071//nucleic acid binding transcription factor activity	GO:0010556;GO:0006351//transcription, DNA-templated;GO:0050896//response to stimulus
Cs4g02530	3.35029	0.969875	6.36257	1.18857	Cs4g02530	Tetraspanin8 [Theobroma cacao]	-	GO:0016020//membrane	-	-
Cs4g02690	699.306	298.377	1910.48	681.651	-	-	-	-	-	-
Cs4g02880	2.09822	0.755124	9.33274	3.62041	Cs4g02880	LRR receptor-like serine/threonine-protein kinase [Theobroma cacao]	-	GO:0005911//cell-cell junction;GO:0016020//membrane	GO:0004674//protein serine/threonine kinase activity;GO:0032550	GO:0006468//protein phosphorylation
Cs4g02970	33.1529	16.0799	6.90146	1.78651	Cs4g02970	CAP [Theobroma cacao]	-	GO:0043231//intracellular membrane-bounded organelle	-	-
Cs4g03870	10.3337	2.16189	7.03226	2.07529	Cs4g03870	Cadmium/zinc-transporting ATPase 3 isoform 1 [Theobroma cacao]	-	GO:0031224//intrinsic component of membrane;GO:0044437;GO:0005911//cell-cell junction	GO:0043169//cation binding;GO:0032550;GO:0019829//cation-transporting ATPase activity;GO:0046915//transition metal ion transmembrane transporter activity	GO:0010038//response to metal ion;GO:0006829//zinc ion transport;GO:0015691//cadmium ion transport;GO:0072507//divalent inorganic cation homeostasis
Cs4g04330	1.15301	0.360706	4.31158	0.472442	Cs4g04330	Leucine-rich repeat transmembrane protein kinase [Theobroma cacao]	-	GO:0043231//intracellular membrane-bounded organelle	GO:0004713//protein tyrosine kinase activity;GO:0032550	GO:0006468//protein phosphorylation
Cs4g04420	32.1823	115.475	29.1709	143.439	Cs4g04420	PREDICTED: ABC transporter I family member 17 [Vitis vinifera]	-	GO:0016020//membrane;GO:0044437;GO:0016020//membrane;GO:0044437	GO:0032550;GO:0017111//nucleoside-triphosphatase activity;GO:0015114//phosphate ion transmembrane transporter activity;GO:0032550;GO:0017111//nucleoside-triphosphatase activity;GO:0015114//phosphate ion transmembrane transporter activity	GO:0009154//purine ribonucleotide catabolic process;GO:0006817//phosphate ion transport;GO:0009154//purine ribonucleotide catabolic process;GO:0006817//phosphate ion transport
Cs4g04630	1.61888	0.61315	5.98704	0.24063	Cs4g04630	PREDICTED: cycloartenol synthase-like [Fragaria vesca subsp. vesca]	ko01100//Metabolic pathways;ko01110//Biosynthesis of secondary metabolites;ko00100//Steroid biosynthesis	GO:0043231//intracellular membrane-bounded organelle	GO:0031559//oxidosqualene cyclase activity	GO:0009668;GO:0048229//gametophyte development
Cs4g04640	1.90078	0.363245	7.27508	0.375352	Cs4g04640	squalene epoxidase 1 protein [Azadirachta indica]	ko01100//Metabolic pathways;ko01110//Biosynthesis of secondary metabolites;ko00909//Sesquiterpenoid biosynthesis	GO:0031224//intrinsic component of membrane	GO:0016709//oxidoreductase activity, acting on paired donors, with incorporation or reduction of molecular oxygen, NAD(P)H as one donor, and incorporation of one atom of oxygen;GO:0000166//nucleotide binding	GO:0006694//steroid biosynthetic process;GO:0006950//response to stress;GO:0001101//response to acid
Cs4g05200	29.4831	85.6059	14.7297	4.49058	Cs4g05200	arogenate dehydrogenase [Populus trichocarpa]	ko01100//Metabolic pathways;ko00400//Phenylalanine, tyrosine and tryptophan biosynthesis	-	GO:0016628//oxidoreductase activity, acting on the CH-CH group of donors, NAD or NADP as acceptor	GO:0006570//tyrosine metabolic process
Cs4g05250	5.48214	13.8082	2.31469	35.4802	Cs4g05250	Monogalactosyldiacylglycerol synthase 2 [Theobroma cacao]	ko01100//Metabolic pathways;ko00561//Glycerolipid metabolism	-	GO:0005488//binding;GO:0016757//transferase activity, transferring glycosyl groups	GO:0032787//monocarboxylic acid metabolic process;GO:0006664//glycolipid metabolic process;GO:0030258//lipid modification;GO:0009267//cellular response to starvation
Cs4g05950	1.69028	0.412229	2.22117	0.129281	-	-	-	-	-	-
Cs4g05990	4.51945	0.6125	17.1612	1.34723	Cs4g05990	serine/threonine-protein kinase [Citrus unshiu]	-	-	GO:0032550;GO:0004702//receptor signaling protein serine/threonine kinase activity	GO:0035556//intracellular signal transduction;GO:0032147//activation of protein kinase activity
Cs4g06460	10.2472	2.78184	27.4505	2.68856	Cs4g06460	Eukaryotic initiation factor 4F subunit p150 isoform 1 [Theobroma cacao]	-	GO:0009536//plastid	-	-
Cs4g06470	42.5557	6.74989	106.725	5.32294	Cs4g06470	Acyl carrier protein 1 [Theobroma cacao]	-	GO:0009532//plastid stroma	GO:0044620;GO:0003824//catalytic activity	GO:0006631//fatty acid metabolic process
Cs4g06810	22.5901	5.3547	63.485	13.1011	Cs4g06810	PREDICTED: GDSL esterase/lipase 5 [Vitis vinifera]	-	-	GO:0016787//hydrolase activity	GO:0044238
Cs4g06970	38.354	84.7793	16.46	225.368	-	-	-	-	-	-
Cs4g08990	16.5856	41.184	30.7297	129.2	-	-	-	-	-	-
Cs4g09110	1.25856	0.124938	0.83699	0.0998428	-	-	-	-	-	-
Cs4g09340	1.2621	0.387064	4.2309	0.366327	-	-	-	-	-	-
Cs4g09630	5.07345	0.336037	3.36706	0.547443	-	-	-	-	-	-
Cs4g09990	1.19964	5.05746	0.79357	5.35119	-	-	-	-	-	-
Cs4g10020	0.772647	1.76103	0.66236	1.57518	-	-	-	-	-	-
Cs4g10150	0.727011	0.07422	4.46068	1.81309	-	-	-	-	-	-
Cs4g10240	1.60132	5.61226	13.2074	2.54537	-	-	-	-	-	-
Cs4g11010	20.626	42.636	30.1339	72.6546	-	-	-	-	-	-
Cs4g11230	3.74456	1.59863	14.886	5.40407	-	-	-	-	-	-
Cs4g11610	0.0357459	0.29271	0.203185	5.28338	Cs4g11610	S-locus lectin protein kinase family protein [Theobroma cacao]	-	-	GO:0004672//protein kinase activity;GO:0097159//organic cyclic compound binding;GO:1901363;GO:0036094//small molecule binding	GO:0006468//protein phosphorylation;GO:0007154//cell communication
Cs4g11760	0.784304	0.334217	0.785268	1.61167	Cs4g11760	S-locus lectin protein kinase family protein [Theobroma cacao]	-	-	GO:0036094//small molecule binding;GO:0004672//protein kinase activity;GO:1901363;GO:0097159//organic cyclic compound binding	GO:0006796//phosphate-containing compound metabolic process
Cs4g16770	0.225607	17.3345	3.17592	71.21	Cs4g16770	Sulfate transporter 3,5 isoform 1 [Theobroma cacao]	-	GO:0031224//intrinsic component of membrane	GO:0015291//secondary active transmembrane transporter activity;GO:0015103//inorganic anion transmembrane transporter activity	GO:0008272//sulfate transport;GO:0044763
Cs4g17160	1.95083	0.940055	1.00567	2.07509	Cs4g17160	Homeodomain-like superfamily protein [Theobroma cacao]	-	-	GO:0005488//binding	-
Cs4g17220	28.2295	13.2814	1.80651	0.001	-	-	-	-	-	-
Cs4g17230	66.5439	25.6053	10.8987	0.185604	-	-	-	-	-	-
Cs4g17300	10.9469	27.1349	16.6788	7.58619	-	-	-	-	-	-
Cs4g17870	35.6703	104.892	61.5715	679.069	Cs4g17870	SPX domain gene 2 [Theobroma cacao]	-	-	-	GO:0010647//positive regulation of cell communication;GO:0009267//cellular response to starvation
Cs4g18450	45.4246	13.2685	97.3751	21.6165	Cs4g18450	zinc transporter 4 [Gossypium hirsutum]	-	GO:0031224//intrinsic component of membrane;GO:0044437;GO:0031224//intrinsic component of membrane;GO:0044437	GO:0016628//oxidoreductase activity, acting on the CH-CH group of donors, NAD or NADP as acceptor;GO:0046915//transition metal ion transmembrane transporter activity;GO:0016628//oxidoreductase activity, acting on the CH-CH group of donors, NAD or NADP as acceptor;GO:0046915//transition metal ion transmembrane transporter activity	GO:0051707//response to other organism;GO:0010038//response to metal ion;GO:0044763;GO:0044710;GO:0006829//zinc ion transport;GO:0006826//iron ion transport;GO:0051707//response to other organism;GO:0010038//response to metal ion;GO:0044763;GO:0044710;GO:0006829//zinc ion transport;GO:0006826//iron ion transport
Cs4g18640	0.0445137	0.616267	0.209459	3.67611	-	-	-	-	-	-
Cs5g03120	13.3096	2.3038	41.6242	0.848364	Cs5g03120	ammonium transporter [Populus trichocarpa]	-	GO:0031224//intrinsic component of membrane	GO:0015077//monovalent inorganic cation transmembrane transporter activity	GO:0015696//ammonium transport
Cs5g03900	5.53385	1.94249	15.8763	5.11993	Cs5g03900	PREDICTED: LOW QUALITY PROTEIN: glutathione S-transferase U9-like [Vitis vinifera]	-	-	GO:0016740//transferase activity;GO:0016829//lyase activity	-
Cs5g04260	17.4533	4.01293	45.5692	2.16868	Cs5g04260	hypersensitive-induced response protein [Carica papaya]	-	GO:0005911//cell-cell junction;GO:0044437;GO:0005911//cell-cell junction;GO:0044437	GO:0019901//protein kinase binding;GO:0019901//protein kinase binding	GO:0009620//response to fungus
Cs5g04300	48.1372	20.4032	79.3729	33.6582	Cs5g04300	Integral membrane HPP family protein [Theobroma cacao]	-	GO:0009528//plastid inner membrane;GO:0009528//plastid inner membrane;GO:0009528//plastid inner membrane;GO:0009528//plastid inner membrane	-	-
Cs5g04320	0.992988	2.48266	0.661115	0.08761	Cs5g04320	PREDICTED: probable peptide/nitrate transporter At5g28470-like [Cicer arietinum]	-	-	-	GO:0051234//establishment of localization
Cs5g04420	17.2804	6.86965	17.6532	6.6909	-	-	-	-	-	-
Cs5g04980	65.1373	14.2569	40.0236	12.8124	Cs5g04980	PREDICTED: snakin-2-like [Glycine max]	-	GO:0016020//membrane;GO:0016020//membrane	-	GO:0031323//regulation of cellular metabolic process;GO:0006970//response to osmotic stress;GO:0001101//response to acid;GO:0031323//regulation of cellular metabolic process;GO:0006970//response to osmotic stress;GO:0001101//response to acid
Cs5g05130	3.64038	0.776087	4.88955	1.82289	-	-	-	-	-	-
Cs5g05300	8.10882	22.2311	6.67464	2.5917	Cs5g05300	PREDICTED: transcription factor bHLH36-like, partial [Vitis vinifera]	-	-	GO:0003676//nucleic acid binding;GO:0005515//protein binding	-
Cs5g06230	2.32064	0.785683	8.04633	1.69504	-	-	-	-	-	-
Cs5g06250	205.756	102.68	656.768	246.293	Cs5g06250	Nitrate transmembrane transporters [Theobroma cacao]	-	-	GO:0015103//inorganic anion transmembrane transporter activity	GO:0006950//response to stress;GO:0001101//response to acid;GO:0015698//inorganic anion transport
Cs5g06320	10.4566	5.01605	2.89574	6.3098	Cs5g06320	Cytochrome P450 71A1 [Theobroma cacao]	-	-	GO:0046872//metal ion binding;GO:0016491//oxidoreductase activity	-
Cs5g06850	1.93708	9.163	3.76722	8.78943	Cs5g06850	GRAS family transcription factor [Citrus trifoliata]	-	-	-	GO:0006351//transcription, DNA-templated
Cs5g07230	23.3069	69.5575	16.7178	2.70617	Cs5g07230	Cytochrome P450 94A2 [Theobroma cacao]	-	-	GO:0046906//tetrapyrrole binding;GO:0046914//transition metal ion binding;GO:0016712//oxidoreductase activity, acting on paired donors, with incorporation or reduction of molecular oxygen, reduced flavin or flavoprotein as one donor, and incorporation of one atom of oxygen	GO:0009625//response to insect;GO:0032787//monocarboxylic acid metabolic process;GO:0048229//gametophyte development;GO:0048608//reproductive structure development;GO:0006950//response to stress
Cs5g07750	4.44742	1.58853	44.4691	13.4017	Cs5g07750	PREDICTED: germin-like protein 9-3 [Vitis vinifera]	-	GO:0043231//intracellular membrane-bounded organelle	-	-
Cs5g08140	1.73955	4.46948	4.9425	0.966728	Cs5g08140	Kinase-like protein [Medicago truncatula]	-	-	GO:0036094//small molecule binding;GO:0004672//protein kinase activity;GO:1901363;GO:0097159//organic cyclic compound binding	GO:0006796//phosphate-containing compound metabolic process
Cs5g08290	1.24068	4.99073	2.11709	0.490578	Cs5g08290	PREDICTED: G-type lectin S-receptor-like serine/threonine-protein kinase RLK1-like [Glycine max]	-	-	GO:0036094//small molecule binding;GO:0004672//protein kinase activity;GO:1901363;GO:0097159//organic cyclic compound binding	GO:0006796//phosphate-containing compound metabolic process
Cs5g08310	0.355305	0.915716	2.32972	0.334575	Cs5g08310	PREDICTED: G-type lectin S-receptor-like serine/threonine-protein kinase RLK1-like [Cicer arietinum]	-	-	GO:0004672//protein kinase activity	GO:0009987//cellular process
Cs5g08360	39.3071	79.264	73.7608	14.0692	Cs5g08360	AP2/ERF domain-containing transcription factor [Populus trichocarpa]	-	-	-	GO:0050789//regulation of biological process;GO:0006351//transcription, DNA-templated
Cs5g08370	14.3234	2.73509	33.4434	1.2111	Cs5g08370	H(+)-ATPase 11 isoform 1 [Theobroma cacao]	ko00190//Oxidative phosphorylation	GO:0031224//intrinsic component of membrane	GO:0032550;GO:0017111//nucleoside-triphosphatase activity;GO:0043169//cation binding;GO:0008324//cation transmembrane transporter activity	GO:0009152//purine ribonucleotide biosynthetic process;GO:0006970//response to osmotic stress;GO:0009154//purine ribonucleotide catabolic process;GO:0006811//ion transport
Cs5g08710	1003	265.362	1537.47	503.796	Cs5g08710	membrane channel protein [Solanum tuberosum]	-	GO:0031224//intrinsic component of membrane;GO:0000325//plant-type vacuole;GO:0009536//plastid	GO:0005275//amine transmembrane transporter activity	GO:0015843//methylammonium transport
Cs5g09080	184.925	405.687	197.286	87.3772	-	-	-	-	-	-
Cs5g09710	7.62918	3.2735	12.8026	5.02299	-	-	-	-	-	-
Cs5g09830	21.7609	10.4418	141.448	29.149	-	-	-	-	-	-
Cs5g09860	1.88901	0.476373	2.24375	6.00511	-	-	-	-	-	-
Cs5g09920	68.1066	11.7966	317.611	9.23085	-	-	-	-	-	-
Cs5g10120	28.0839	5.81769	92.4431	3.63053	-	-	-	-	-	-
Cs5g10230	0.668319	1.70808	0.708334	0.0336725	-	-	-	-	-	-
Cs5g10250	1.05242	4.76054	1.9239	0.100177	-	-	-	-	-	-
Cs5g11430	20.1077	47.4813	12.0854	41.5108	-	-	-	-	-	-
Cs5g11580	19.1419	9.15451	31.0504	9.74434	-	-	-	-	-	-
Cs5g12160	67.9764	28.408	80.904	34.6827	-	-	-	-	-	-
Cs5g12800	22.8596	92.4537	28.5337	145.97	-	-	-	-	-	-
Cs5g13650	4.90846	1.87311	5.06808	10.7633	-	-	-	-	-	-
Cs5g13860	9.66775	0.944881	2.4348	0.421835	-	-	-	-	-	-
Cs5g13890	78.2674	2.49643	39.8505	4.125	Cs5g13890	trypsin inhibitor [Murraya koenigii]	-	-	GO:0061135	GO:0010466//negative regulation of peptidase activity
Cs5g13960	20.6983	0.80682	1.48931	0.001	Cs5g13960	trypsin inhibitor [Murraya koenigii]	-	-	GO:0061135	GO:0010466//negative regulation of peptidase activity
Cs5g14970	5.40629	2.38332	7.43797	16.5012	Cs5g14970	PREDICTED: secologanin synthase-like [Vitis vinifera]	-	-	GO:0046872//metal ion binding;GO:0016491//oxidoreductase activity	-
Cs5g15640	70.5135	23.0948	0.50174	0.0349633	-	-	-	-	-	-
Cs5g16540	10.5161	4.98113	7.00995	19.2769	-	-	-	-	-	-
Cs5g16770	0.44694	3.86495	0.728167	20.086	Cs5g16770	miraculin-like protein 2 [Citrus x paradisi]	-	-	GO:0061135	GO:0010466//negative regulation of peptidase activity
Cs5g16860	9.81814	4.62336	0.168047	0.903829	Cs5g16860	O-methyltransferase [Citrus sinensis x Citrus reticulata]	-	-	GO:0005515//protein binding;GO:0008171//O-methyltransferase activity	GO:0008152//metabolic process
Cs5g17200	0.561787	0.186885	2.001	0.230193	Cs5g17200	PREDICTED: probable leucine-rich repeat receptor-like protein kinase At1g68400-like [Vitis vinifera]	-	GO:0031224//intrinsic component of membrane	GO:0016301//kinase activity;GO:0032550	GO:0006796//phosphate-containing compound metabolic process;GO:0006464//cellular protein modification process
Cs5g17970	3.00113	1.33762	3.56399	11.3592	Cs5g17970	catechol o-methyltransferase related [Populus trichocarpa]	-	-	GO:0005515//protein binding;GO:0008171//O-methyltransferase activity	GO:0008152//metabolic process
Cs5g18510	1.37227	0.583577	1.13203	2.37286	Cs5g18510	PH01B031C15.25 [Phyllostachys edulis]	-	-	GO:0016772//transferase activity, transferring phosphorus-containing groups;GO:0097159//organic cyclic compound binding;GO:1901363	GO:0044238;GO:0044260
Cs5g18710	0.609812	0.230778	0.473422	1.09046	Cs5g18710	cytochrome P450 probable flavone synthase [Populus trichocarpa]	-	-	GO:0046914//transition metal ion binding;GO:0016705//oxidoreductase activity, acting on paired donors, with incorporation or reduction of molecular oxygen;GO:0046906//tetrapyrrole binding	GO:0044710
Cs5g19170	4.74461	1.72482	19.367	3.27461	-	-	-	-	-	-
Cs5g20600	11.6358	25.9114	3.26116	24.5082	-	-	-	-	-	-
Cs5g20760	0.337975	0.917697	0.393369	7.05731	-	-	-	-	-	-
Cs5g20910	1.26237	0.565151	6.53925	2.30112	-	-	-	-	-	-
Cs5g21900	55.7843	121.778	49.0303	17.2461	-	-	-	-	-	-
Cs5g22080	11.5432	23.8639	8.03754	2.03481	-	-	-	-	-	-
Cs5g22800	2.84201	1.25346	1.21218	3.03893	-	-	-	-	-	-
Cs5g23120	0.408723	1.25202	0.340723	2.35114	-	-	-	-	-	-
Cs5g23990	3.5496	7.91439	5.35654	1.08065	-	-	-	-	-	-
Cs5g24450	0.47564	0.001	1.98836	0.445602	Cs5g24450	PREDICTED: vinorine synthase-like [Fragaria vesca subsp. vesca]	-	-	GO:0016740//transferase activity	-
Cs5g25240	1.24942	3.12979	0.303472	2.95207	Cs5g25240	Myb domain protein 107 [Theobroma cacao]	-	-	GO:0005488//binding	GO:0001101//response to acid
Cs5g25370	61.1392	15.8774	245.949	43.0737	Cs5g25370	AMT1;2 [Citrus trifoliata]	-	GO:0031224//intrinsic component of membrane	GO:0015077//monovalent inorganic cation transmembrane transporter activity	GO:0015695//organic cation transport;GO:0015696//ammonium transport;GO:0051707//response to other organism
Cs5g25550	22.0437	3.33683	16.7611	0.001	-	-	-	-	-	-
Cs5g25560	9.002	1.0118	25.1963	0.65397	-	-	-	-	-	-
Cs5g26070	8.13223	1.5236	21.4973	1.72938	Cs5g26070	PREDICTED: probable receptor-like protein kinase At1g11050-like [Solanum lycopersicum]	-	GO:0043231//intracellular membrane-bounded organelle	GO:0004674//protein serine/threonine kinase activity;GO:0032550	GO:0006796//phosphate-containing compound metabolic process;GO:0006464//cellular protein modification process
Cs5g26120	1.08265	2.41109	1.96815	5.29296	Cs5g26120	PREDICTED: pentatricopeptide repeat-containing protein At5g15010, mitochondrial-like [Cucumis sativus]	-	GO:0043231//intracellular membrane-bounded organelle	-	-
Cs5g26950	143.908	39.1938	513.889	32.3983	-	-	-	-	-	-
Cs5g26970	208.299	65.7712	729.979	135.634	Cs5g26970	PREDICTED: mavicyanin-like [Fragaria vesca subsp. vesca]	-	-	GO:0046914//transition metal ion binding	-
Cs5g27050	9.51727	4.20981	31.4721	6.31877	Cs5g27050	Hermes [Theobroma cacao]	-	-	GO:0016772//transferase activity, transferring phosphorus-containing groups	GO:0006796//phosphate-containing compound metabolic process
Cs5g27350	5.43001	11.1263	4.49908	1.41102	Cs5g27350	C2 calcium/lipid-binding plant phosphoribosyltransferase family protein [Theobroma cacao]	-	-	GO:0016740//transferase activity	-
Cs5g27980	1.00014	0.001	1.68287	0.001	-	-	-	-	-	-
Cs5g28220	17.7618	78.0046	7.87928	1.48711	-	-	-	-	-	-
Cs5g28250	7.79505	17.8619	5.21598	27.4814	Cs5g28250	Extra-large G-protein 1 [Theobroma cacao]	-	-	GO:0000166//nucleotide binding	GO:0044763;GO:0009743//response to carbohydrate;GO:0050789//regulation of biological process
Cs5g28400	65.4921	164.849	41.371	18.5828	Cs5g28400	nonsymbiotic hemoglobin [Alnus firma]	-	GO:0005911//cell-cell junction;GO:0044444//cytoplasmic part;GO:0016020//membrane;GO:0030312	GO:0046906//tetrapyrrole binding;GO:0046914//transition metal ion binding	GO:0015669
Cs5g28730	0.0611519	1.13171	0.001	0.894318	Cs5g28730	2-oxoglutarate-dependent dioxygenase [Populus trichocarpa]	-	-	GO:0046914//transition metal ion binding;GO:0016706//oxidoreductase activity, acting on paired donors, with incorporation or reduction of molecular oxygen, 2-oxoglutarate as one donor, and incorporation of one atom each of oxygen into both donors	GO:0051553
Cs5g28800	0.8529	0.0616065	2.55389	0.321653	Cs5g28800	PREDICTED: probable inactive receptor kinase RLK902-like [Vitis vinifera]	-	-	GO:0032550;GO:0016301//kinase activity	GO:0006464//cellular protein modification process;GO:0006796//phosphate-containing compound metabolic process
Cs5g29300	2.69415	0.560312	11.3356	5.4104	Cs5g29300	Peptide transporter PTR3-A [Theobroma cacao]	-	-	-	GO:0051234//establishment of localization
Cs5g30520	3.07918	6.67509	2.40899	0.665953	Cs5g30520	Pyruvate kinase isozyme A, chloroplastic isoform 1 [Theobroma cacao]	ko01100//Metabolic pathways;ko01110//Biosynthesis of secondary metabolites;ko00230//Purine metabolism;ko00010//Glycolysis / Gluconeogenesis;ko00620//Pyruvate metabolism;ko00710//Carbon fixation in photosynthetic organisms	GO:0009536//plastid	GO:0032550;GO:0031420;GO:0016301//kinase activity	GO:0044238;GO:0010038//response to metal ion;GO:0006091//generation of precursor metabolites and energy;GO:0006796//phosphate-containing compound metabolic process
Cs5g30580	14.3544	2.28213	45.4043	0.643706	Cs5g30580	Ammonium transporter 2 [Theobroma cacao]	-	GO:0031224//intrinsic component of membrane	GO:0015077//monovalent inorganic cation transmembrane transporter activity	GO:0015696//ammonium transport
Cs5g30640	3.09233	6.32634	3.14628	9.30167	Cs5g30640	PREDICTED: calcium-transporting ATPase 12, plasma membrane-type-like [Vitis vinifera]	-	GO:0031224//intrinsic component of membrane	GO:0043169//cation binding;GO:0032550;GO:0019829//cation-transporting ATPase activity	GO:0006816//calcium ion transport
Cs5g30700	3.83731	1.54813	2.64792	1.16294	Cs5g30700	Indeterminate(ID)-domain 12 [Theobroma cacao]	-	-	GO:0005488//binding	-
Cs5g30850	13.8255	33.819	7.57501	2.61739	Cs5g30850	PREDICTED: sulfate transporter 3.1-like [Vitis vinifera]	-	GO:0031224//intrinsic component of membrane;GO:0009536//plastid;GO:0031224//intrinsic component of membrane;GO:0009536//plastid;GO:0031224//intrinsic component of membrane;GO:0009536//plastid	GO:0015291//secondary active transmembrane transporter activity;GO:0015103//inorganic anion transmembrane transporter activity;GO:0015291//secondary active transmembrane transporter activity;GO:0015103//inorganic anion transmembrane transporter activity;GO:0015291//secondary active transmembrane transporter activity;GO:0015103//inorganic anion transmembrane transporter activity	GO:0044763;GO:0008272//sulfate transport;GO:0044763;GO:0008272//sulfate transport;GO:0044763;GO:0008272//sulfate transport
Cs5g31150	1.9822	3.98432	10.1325	21.8192	Cs5g31150	Os03g0701300 [Oryza sativa Japonica Group]	-	GO:0009536//plastid;GO:0009536//plastid	-	-
Cs5g31410	1.22226	0.359766	2.22372	4.82934	Cs5g31410	PREDICTED: aluminum-activated malate transporter 13-like [Fragaria vesca subsp. vesca]	-	-	-	GO:0015740//C4-dicarboxylate transport
Cs5g31660	43.6221	93.6387	58.9894	10.3516	-	-	-	-	-	-
Cs5g32060	8.76207	22.735	14.2747	4.29218	Cs5g32060	Major facilitator superfamily protein isoform 1 [Theobroma cacao]	-	GO:0031224//intrinsic component of membrane;GO:0044437;GO:0009536//plastid	GO:0022857//transmembrane transporter activity;GO:0016628//oxidoreductase activity, acting on the CH-CH group of donors, NAD or NADP as acceptor	GO:0044765;GO:0044763;GO:0044710
Cs5g32300	67.7105	200.774	14.2829	5.24047	-	-	-	-	-	-
Cs5g32400	2.05362	0.743812	4.17715	0.136206	Cs5g32400	PREDICTED: auxin response factor 23-like [Vitis vinifera]	-	-	GO:0005488//binding	GO:0009725//response to hormone;GO:0006351//transcription, DNA-templated;GO:0044702//single organism reproductive process;GO:0048367//shoot system development;GO:0050794//regulation of cellular process
Cs5g33490	2.99698	0.485749	4.89902	0.182045	Cs5g33490	PREDICTED: cysteine-rich receptor-like protein kinase 11-like [Vitis vinifera]	-	-	GO:0016301//kinase activity	GO:0006796//phosphate-containing compound metabolic process
Cs5g34800	4.58862	10.0936	1.37683	2.86088	-	-	-	-	-	-
Cs5g35060	5.92469	2.67735	29.6487	7.56747	Cs5g35060	O-methyltransferase [Theobroma cacao]	-	-	GO:0005515//protein binding;GO:0008171//O-methyltransferase activity	GO:0008152//metabolic process
Cs5g35070	2.95607	0.705694	14.4367	1.69343	Cs5g35070	caffeic acid 3-O-methyltransferase [Populus trichocarpa]	-	-	GO:0005515//protein binding;GO:0008171//O-methyltransferase activity	GO:0008152//metabolic process
Cs5g35080	11.9399	5.20468	1.80645	0.342008	Cs5g35080	O-methyltransferase [Theobroma cacao]	-	-	GO:0005515//protein binding;GO:0008171//O-methyltransferase activity	GO:0008152//metabolic process
Cs5g35310	3.87015	0.779164	5.80959	0.220322	Cs5g35310	Chlorsulfuron/imidazolinone resistant 1 [Theobroma cacao]	ko01100//Metabolic pathways;ko01110//Biosynthesis of secondary metabolites;ko00770//Pantothenate and CoA biosynthesis;ko00290//Valine, leucine and isoleucine biosynthesis;ko00650//Butanoate metabolism;ko00660//C5-Branched dibasic acid metabolism	-	GO:0046872//metal ion binding;GO:0019842//vitamin binding;GO:0016744;GO:0000166//nucleotide binding	GO:0008652//cellular amino acid biosynthetic process;GO:0006549//isoleucine metabolic process;GO:0006573//valine metabolic process
Cs5g35330	269.461	104.079	368.78	91.1322	Cs5g35330	PREDICTED: kynurenine formamidase-like [Fragaria vesca subsp. vesca]	-	GO:0030312;GO:0043231//intracellular membrane-bounded organelle;GO:0043231//intracellular membrane-bounded organelle	-	GO:0006970//response to osmotic stress
Cs6g01480	0.382093	0.872928	0.207373	0.72654	-	-	-	-	-	-
Cs6g01730	9.44308	3.03763	27.5093	2.69268	-	-	-	-	-	-
Cs6g02290	0.637831	0.0975069	0.952103	0.118427	-	-	-	-	-	-
Cs6g02750	3.83498	0.866488	15.0721	2.36138	-	-	-	-	-	-
Cs6g03670	28.6907	177.035	64.5521	497.769	-	-	-	-	-	-
Cs6g03830	7.27666	25.2982	17.9469	74.4389	-	-	-	-	-	-
Cs6g05660	118.962	243.449	120.011	17.8624	-	-	-	-	-	-
Cs6g05770	0.169886	0.641652	2.7055	0.001	-	-	-	-	-	-
Cs6g06020	1.99551	0.442998	3.06898	1.22498	-	-	-	-	-	-
Cs6g06660	0.763819	2.73706	1.948	0.818088	-	-	-	-	-	-
Cs6g07200	189.272	41.1527	282.536	115.12	-	-	-	-	-	-
Cs6g07300	146.778	51.8476	281.948	111.179	-	-	-	-	-	-
Cs6g07410	14.8331	54.0382	7.52664	21.1363	-	-	-	-	-	-
Cs6g07450	15.1192	76.2381	7.20162	18.0652	-	-	-	-	-	-
Cs6g07700	49.6665	18.742	34.8073	15.9533	-	-	-	-	-	-
Cs6g07840	18.3673	42.2989	24.4689	146.077	-	-	-	-	-	-
Cs6g08490	18.8717	4.38039	33.0005	2.86354	Cs6g08490	Myb-like HTH transcriptional regulator family protein isoform 1 [Theobroma cacao]	-	-	GO:0003676//nucleic acid binding	-
Cs6g08560	13.8724	28.292	5.09429	2.0387	-	-	-	-	-	-
Cs6g09320	10.6689	29.1933	8.81155	2.68395	Cs6g09320	Tautomerase/MIF superfamily protein [Theobroma cacao]	-	GO:0042579//microbody	-	-
Cs6g09430	10.176	28.5434	17.7236	106.835	-	-	-	-	-	-
Cs6g09440	3.78944	21.2574	3.52883	64.4364	Cs6g09440	Iron regulated 1 protein [Theobroma cacao]	-	GO:0031224//intrinsic component of membrane;GO:0000325//plant-type vacuole;GO:0031224//intrinsic component of membrane;GO:0000325//plant-type vacuole;GO:0031224//intrinsic component of membrane;GO:0000325//plant-type vacuole;GO:0031224//intrinsic component of membrane;GO:0000325//plant-type vacuole;GO:0031224//intrinsic component of membrane;GO:0000325//plant-type vacuole	GO:0046915//transition metal ion transmembrane transporter activity;GO:0046915//transition metal ion transmembrane transporter activity;GO:0046915//transition metal ion transmembrane transporter activity;GO:0046915//transition metal ion transmembrane transporter activity;GO:0046915//transition metal ion transmembrane transporter activity	GO:0055076//transition metal ion homeostasis;GO:0015675//nickel cation transport;GO:0009267//cellular response to starvation;GO:0006826//iron ion transport;GO:0055076//transition metal ion homeostasis;GO:0015675//nickel cation transport;GO:0009267//cellular response to starvation;GO:0006826//iron ion transport;GO:0055076//transition metal ion homeostasis;GO:0015675//nickel cation transport;GO:000…
Cs6g09500	0.120346	1.12345	0.413713	26.2246	-	-	-	-	-	-
Cs6g09730	94.4535	201.31	96.6339	257.969	Cs6g09730	CBL-interacting protein kinase 22 [Populus trichocarpa]	-	-	GO:0004672//protein kinase activity;GO:0032550;GO:0004672//protein kinase activity;GO:0032550	GO:0006796//phosphate-containing compound metabolic process;GO:0006464//cellular protein modification process;GO:0007154//cell communication;GO:0006796//phosphate-containing compound metabolic process;GO:0006464//cellular protein modification process;GO:0007154//cell communication
Cs6g09750	1.30266	0.424399	3.78533	1.33834	Cs6g09750	PREDICTED: adenine/guanine permease AZG1-like [Vitis vinifera]	-	-	GO:0015205//nucleobase transmembrane transporter activity	GO:0006863//purine nucleobase transport;GO:0044763
Cs6g09800	0.50354	1.2396	0.531343	1.28215	-	-	-	-	-	-
Cs6g10120	18.3316	39.9297	10.3321	52.7364	Cs6g10120	PREDICTED: probable WRKY transcription factor 70-like [Vitis vinifera]	-	-	GO:0097159//organic cyclic compound binding;GO:1901363	-
Cs6g11550	29.2303	104.094	7.48806	3.53424	Cs6g11550	glycosyltransferase [Pyrus communis]	-	-	GO:0035251//UDP-glucosyltransferase activity	-
Cs6g11660	39.5129	16.3368	18.101	1.86999	Cs6g11660	plasma intrinsic protein 2,2 [Juglans regia]	-	GO:0031224//intrinsic component of membrane	-	GO:0042044//fluid transport
Cs6g11690	57.3385	17.7765	84.9631	7.46387	Cs6g11690	plasma intrinsic protein 2,2 [Juglans regia]	-	GO:0031224//intrinsic component of membrane	-	GO:0042044//fluid transport
Cs6g11700	63.9126	25.3291	57.3312	5.54199	Cs6g11700	plasma intrinsic protein 2,2 [Juglans regia]	-	GO:0031224//intrinsic component of membrane	-	GO:0042044//fluid transport
Cs6g11720	81.7947	39.5655	89.4315	40.9053	-	-	-	-	-	-
Cs6g12780	0.213859	20.4315	0.095259	34.4947	Cs6g12780	Aluminum activated malate transporter family protein [Theobroma cacao]	-	-	-	GO:0015743//malate transport
Cs6g12800	1.46949	0.66061	4.77367	1.42445	Cs6g12800	PREDICTED: aluminum-activated malate transporter 2 [Vitis vinifera]	-	-	-	GO:0015743//malate transport
Cs6g13800	14.924	6.37003	24.8712	6.20684	Cs6g13800	PREDICTED: pentatricopeptide repeat-containing protein At5g66520-like [Vitis vinifera]	-	-	GO:0003824//catalytic activity;GO:0046914//transition metal ion binding	GO:0044710
Cs6g15170	2.12136	6.37362	3.03016	1.25113	-	-	-	-	-	-
Cs6g15280	42.3131	17.6225	26.4257	12.7231	-	-	-	-	-	-
Cs6g15360	2.69867	8.32644	4.86915	1.10621	-	-	-	-	-	-
Cs6g15380	25.9808	54.7899	13.142	2.49987	-	-	-	-	-	-
Cs6g15620	2.42143	9.42139	5.79915	75.5169	-	-	-	-	-	-
Cs6g15680	35.5784	101.083	14.6525	2.78044	-	-	-	-	-	-
Cs6g15880	72.9664	183.833	55.916	12.8254	-	-	-	-	-	-
Cs6g16680	186.05	57.4725	160.66	53.6035	-	-	-	-	-	-
Cs6g17190	4.21929	1.90616	6.39475	1.47887	-	-	-	-	-	-
Cs6g18210	388.115	168.249	14.1008	0.95869	-	-	-	-	-	-
Cs6g18300	1.99359	0.724137	2.43675	0.287814	-	-	-	-	-	-
Cs6g18330	359.969	158.5	155.977	46.1235	-	-	-	-	-	-
Cs6g18360	45.4362	296.361	32.5782	85.3936	-	-	-	-	-	-
Cs6g18540	1.87779	4.94695	1.81393	0.532906	-	-	-	-	-	-
Cs6g18720	19.7193	9.1113	23.464	11.0767	-	-	-	-	-	-
Cs6g19330	4.62119	2.17962	9.67338	1.14208	-	-	-	-	-	-
Cs6g19840	6.22318	0.348754	10.3889	0.114512	-	-	-	-	-	-
Cs6g19990	1.8714	6.17666	1.08762	3.94969	-	-	-	-	-	-
Cs6g20410	7.10907	1.48331	18.2955	1.20931	Cs6g20410	Glycerol-3-phosphate acyltransferase 6 [Theobroma cacao]	-	-	GO:0008374//O-acyltransferase activity	-
Cs6g20790	5.10339	0.92026	15.8517	1.28652	Cs6g20790	AP2 domain-containing transcription factor [Populus trichocarpa]	-	GO:0043231//intracellular membrane-bounded organelle	GO:0003676//nucleic acid binding;GO:0001071//nucleic acid binding transcription factor activity	GO:0006351//transcription, DNA-templated
Cs6g20980	5.31896	2.54676	10.991	4.19083	Cs6g20980	NAC domain protein, IPR003441 [Theobroma cacao]	-	-	GO:0003676//nucleic acid binding	GO:0006351//transcription, DNA-templated
Cs6g22140	8.96247	3.45657	12.1003	2.16819	Cs6g22140	PREDICTED: UDP-glycosyltransferase 83A1 [Vitis vinifera]	-	-	GO:0035251//UDP-glucosyltransferase activity	-
Cs7g01030	51.7422	24.6047	3.0131	0.999637	-	-	-	-	-	-
Cs7g01060	13.4799	4.75305	31.9688	5.12584	Cs7g01060	PREDICTED: beta-hexosaminidase-like [Vitis vinifera]	ko01100//Metabolic pathways;ko01110//Biosynthesis of secondary metabolites;ko00520//Amino sugar and nucleotide sugar metabolism;ko00511//Other glycan degradation;ko00531//Glycosaminoglycan degradation;ko00603//Glycosphingolipid biosynthesis - globo series;ko00604//Glycosphingolipid biosynthesis - ganglio series	-	GO:0008194//UDP-glycosyltransferase activity;GO:0015929//hexosaminidase activity	GO:0044238
Cs7g01080	3.06154	0.843915	6.07023	1.89657	-	-	-	-	-	-
Cs7g01290	5.72954	1.29613	4.07294	0.696207	Cs7g01290	H1005F08.10 [Oryza sativa Indica Group]	-	-	GO:0003676//nucleic acid binding	-
Cs7g01770	25.6014	254.069	36.4771	802.887	Cs7g01770	Ferric reductase defective 3b [Medicago truncatula]	-	GO:0031224//intrinsic component of membrane	GO:0015142//tricarboxylic acid transmembrane transporter activity;GO:0015291//secondary active transmembrane transporter activity	GO:0034614//cellular response to reactive oxygen species;GO:0015893//drug transport;GO:0006842//tricarboxylic acid transport;GO:0009723//response to ethylene;GO:0010039//response to iron ion;GO:0046916//cellular transition metal ion homeostasis
Cs7g02530	3.32616	0.203927	14.9207	0.785188	Cs7g02530	Purple acid phosphatase 27 isoform 1 [Theobroma cacao]	-	-	GO:0016791//phosphatase activity;GO:0043169//cation binding	GO:0006796//phosphate-containing compound metabolic process
Cs7g02680	37.6871	16.9255	73.9107	18.3425	Cs7g02680	Annexin-like protein RJ4 isoform 2 [Theobroma cacao]	-	-	GO:0046872//metal ion binding;GO:0005543//phospholipid binding	GO:0006970//response to osmotic stress
Cs7g03670	7.10492	2.18983	5.76417	11.9632	-	-	-	-	-	-
Cs7g03770	12.2713	34.4652	7.85253	29.7997	Cs7g03770	Ribonuclease T2 [Medicago truncatula]	-	GO:0030312;GO:0016020//membrane;GO:0044421	GO:0003676//nucleic acid binding;GO:0016892//endoribonuclease activity, producing 3'-phosphomonoesters	GO:0009813//flavonoid biosynthetic process;GO:0090501//RNA phosphodiester bond hydrolysis;GO:0009267//cellular response to starvation
Cs7g03920	1.55298	3.202	1.25907	2.80427	-	-	-	-	-	-
Cs7g04300	2.34379	0.734657	7.50124	0.524228	Cs7g04300	Integrase-type DNA-binding superfamily protein [Theobroma cacao]	-	-	-	GO:0006351//transcription, DNA-templated
Cs7g04640	1.44155	0.402099	3.67313	0.333537	Cs7g04640	Glycerol-3-phosphate acyltransferase 6 [Theobroma cacao]	-	-	GO:0008374//O-acyltransferase activity	-
Cs7g04990	33.4618	5.9579	152.13	6.02025	Cs7g04990	PREDICTED: ammonium transporter 3 member 1-like [Vitis vinifera]	-	GO:0031224//intrinsic component of membrane	GO:0015077//monovalent inorganic cation transmembrane transporter activity	GO:0015696//ammonium transport
Cs7g05010	2.07375	0.301266	9.73919	0.816577	-	-	-	-	-	-
Cs7g05270	113.644	21.9469	238.321	15.5543	Cs7g05270	PREDICTED: probable L-type lectin-domain containing receptor kinase S.7-like [Vitis vinifera]	-	-	GO:0016772//transferase activity, transferring phosphorus-containing groups	-
Cs7g05280	25.5164	5.95526	41.5602	4.05869	Cs7g05280	PREDICTED: probable L-type lectin-domain containing receptor kinase S.7-like [Vitis vinifera]	-	-	GO:0005488//binding	-
Cs7g05750	0.874761	42.8195	0.453275	82.7977	Cs7g05750	Glucuronidase 3 isoform 1 [Theobroma cacao]	ko01100//Metabolic pathways;ko00531//Glycosaminoglycan degradation	-	GO:0016787//hydrolase activity	GO:0008152//metabolic process
Cs7g06630	49.3049	15.9918	41.6774	10.9283	-	-	-	-	-	-
Cs7g06790	0.459348	12.1042	6.93211	85.8026	-	-	-	-	-	-
Cs7g07090	23.3606	4.44271	257.767	15.0742	Cs7g07090	PREDICTED: EG45-like domain containing protein-like [Vitis vinifera]	-	GO:0043231//intracellular membrane-bounded organelle	-	-
Cs7g08100	0.711119	0.114117	7.11623	1.93064	-	-	-	-	-	-
Cs7g08480	0.502387	0.0577115	1.03684	0.281251	-	-	-	-	-	-
Cs7g08580	0.992277	2.02628	1.0212	0.364525	-	-	-	-	-	-
Cs7g08610	13.4018	43.7156	7.52344	2.98996	-	-	-	-	-	-
Cs7g08770	11.1789	5.07862	2.43937	18.5534	-	-	-	-	-	-
Cs7g09310	0.535271	0.0852844	1.15789	0.055494	-	-	-	-	-	-
Cs7g10070	1.39325	0.417842	3.49952	0.500282	-	-	-	-	-	-
Cs7g10570	107.384	229.095	167.561	60.2824	-	-	-	-	-	-
Cs7g10680	19.7715	4.48393	13.7907	3.64653	-	-	-	-	-	-
Cs7g11650	232.471	38.0457	489.896	24.7326	-	-	-	-	-	-
Cs7g12100	66.4314	188.559	51.6718	20.143	-	-	-	-	-	-
Cs7g12680	38.7473	7.68279	109.633	10.06	-	-	-	-	-	-
Cs7g13030	1.72796	0.759495	1.67257	6.17195	-	-	-	-	-	-
Cs7g13290	7.22523	26.8764	5.80406	0.812287	-	-	-	-	-	-
Cs7g14120	7.67555	0.724746	51.245	1.37784	Cs7g14120	PREDICTED: probable glutathione S-transferase [Vitis vinifera]	-	-	GO:0016846//carbon-sulfur lyase activity	GO:0010038//response to metal ion
Cs7g14180	6.61702	1.53354	8.57481	0.943427	Cs7g14180	PREDICTED: probable glutathione S-transferase [Vitis vinifera]	-	-	GO:0003824//catalytic activity	GO:0010038//response to metal ion
Cs7g14300	2.33724	0.126058	2.68914	0.468368	Cs7g14300	Glutathione S-transferase TAU 19 [Theobroma cacao]	-	-	GO:0016846//carbon-sulfur lyase activity	GO:0010038//response to metal ion
Cs7g17750	5.18894	1.22872	16.8236	4.25038	-	-	-	-	-	-
Cs7g18920	2.49082	0.601156	10.1425	2.72363	-	-	-	-	-	-
Cs7g18930	3.35889	0.823527	9.75499	3.04718	-	-	-	-	-	-
Cs7g19100	0.391061	1.35848	1.18275	13.0032	-	-	-	-	-	-
Cs7g19510	7.97185	3.67044	1.99691	8.1513	-	-	-	-	-	-
Cs7g19550	1.67026	5.48512	2.57155	74.8191	-	-	-	-	-	-
Cs7g19830	2.95067	6.58148	1.23804	3.86417	Cs7g19830	PREDICTED: phosphate carrier protein, mitochondrial [Vitis vinifera]	-	GO:0019866//organelle inner membrane;GO:0031224//intrinsic component of membrane;GO:0030312;GO:0044437;GO:0009536//plastid	GO:0005488//binding	GO:0051234//establishment of localization;GO:0006970//response to osmotic stress
Cs7g20270	7.85212	1.37769	29.8632	1.78151	Cs7g20270	PREDICTED: germin-like protein 9-3 [Vitis vinifera]	-	-	GO:0046914//transition metal ion binding;GO:0003824//catalytic activity;GO:0016209//antioxidant activity	GO:0044710
Cs7g20780	18.4916	7.47734	36.0117	14.8088	Cs7g20780	Major facilitator superfamily protein isoform 1 [Theobroma cacao]	-	GO:0031224//intrinsic component of membrane	-	GO:0051234//establishment of localization;GO:0044763
Cs7g21880	4.47626	0.671748	12.3052	0.706718	Cs7g21880	PREDICTED: monocopper oxidase-like protein SKU5-like [Vitis vinifera]	-	-	GO:0046914//transition metal ion binding;GO:0016682//oxidoreductase activity, acting on diphenols and related substances as donors, oxygen as acceptor;GO:0032550	GO:0035556//intracellular signal transduction;GO:0044710
Cs7g21890	5.66392	1.49371	16.0472	0.581457	Cs7g21890	Cupredoxin superfamily protein [Theobroma cacao]	-	-	GO:0046914//transition metal ion binding;GO:0016682//oxidoreductase activity, acting on diphenols and related substances as donors, oxygen as acceptor;GO:0032550	GO:0035556//intracellular signal transduction;GO:0044710
Cs7g22420	44.6956	16.9257	53.0932	19.6715	-	-	-	-	-	-
Cs7g22760	32.0421	12.6218	16.0198	41.4535	Cs7g22760	PREDICTED: nitrate transporter 1.5-like [Cucumis sativus]	-	-	GO:0015103//inorganic anion transmembrane transporter activity	GO:0001101//response to acid;GO:0015698//inorganic anion transport
Cs7g23790	2.76274	0.893953	3.18369	0.413901	-	-	-	-	-	-
Cs7g25380	4.90088	1.89738	1.33426	3.5614	-	-	-	-	-	-
Cs7g25580	0.365349	0.001	0.384084	5.64922	-	-	-	-	-	-
Cs7g27110	0.365465	1.33675	0.516997	2.053	-	-	-	-	-	-
Cs7g28390	22.5896	49.8931	24.5369	87.9809	-	-	-	-	-	-
Cs7g28520	4.00832	1.88606	0.0456541	0.886247	-	-	-	-	-	-
Cs7g28560	2.42285	1.04208	0.0510717	1.1678	-	-	-	-	-	-
Cs7g29440	32.615	4.62725	91.7254	9.19298	-	-	-	-	-	-
Cs7g29450	58.8083	9.77355	197.04	9.13274	-	-	-	-	-	-
Cs7g29660	5.34703	18.1645	4.90851	113.568	-	-	-	-	-	-
Cs7g29740	23.2991	65.2836	19.6854	7.39901	-	-	-	-	-	-
Cs7g29750	24.2302	69.7678	15.0854	5.37911	-	-	-	-	-	-
Cs7g29760	40.8299	111.244	29.9075	8.92461	-	-	-	-	-	-
Cs7g29770	22.0236	64.0173	17.7962	5.87472	-	-	-	-	-	-
Cs7g30250	124.351	62.1172	189.02	91.8125	-	-	-	-	-	-
Cs7g31010	5.83143	13.083	4.01218	1.05016	-	-	-	-	-	-
Cs7g31410	1069.24	458.962	1831.31	666.693	-	-	-	-	-	-
Cs7g31460	3.13699	0.863545	12.0052	5.83514	-	-	-	-	-	-
Cs7g31630	1.46215	0.001	2.33753	0.001	-	-	-	-	-	-
Cs7g31790	1.87978	4.62094	2.32533	0.721779	-	-	-	-	-	-
Cs7g31910	1.28678	5.04716	0.343676	1.4618	-	-	-	-	-	-
Cs7g32130	3.74063	0.52771	4.66315	0.050654	-	-	-	-	-	-
Cs7g32160	416.531	174.447	785.831	223.291	-	-	-	-	-	-
Cs7g32260	2.78815	0.774276	8.91484	2.1868	-	-	-	-	-	-
Cs8g01810	293.257	119.761	85.549	38.2653	Cs8g01810	acidic class II chitinase [Citrus jambhiri]	ko01110//Biosynthesis of secondary metabolites;ko00520//Amino sugar and nucleotide sugar metabolism	-	GO:0004553//hydrolase activity, hydrolyzing O-glycosyl compounds;GO:0004553//hydrolase activity, hydrolyzing O-glycosyl compounds	GO:0050896//response to stimulus;GO:0044036//cell wall macromolecule metabolic process;GO:0044238;GO:0006026;GO:0044036//cell wall macromolecule metabolic process;GO:0044238;GO:0006026
Cs8g01950	31.5811	6.3804	79.99	11.6306	Cs8g01950	PREDICTED: GDSL esterase/lipase At5g33370-like [Fragaria vesca subsp. vesca]	-	-	GO:0016787//hydrolase activity	-
Cs8g01960	62.0436	162.623	17.6514	4.48031	Cs8g01960	PREDICTED: L-ascorbate oxidase homolog [Vitis vinifera]	-	GO:0005911//cell-cell junction;GO:0005576//extracellular region;GO:0005618//cell wall;GO:0005911//cell-cell junction;GO:0005576//extracellular region;GO:0005618//cell wall	GO:0046914//transition metal ion binding;GO:0016682//oxidoreductase activity, acting on diphenols and related substances as donors, oxygen as acceptor;GO:0046914//transition metal ion binding;GO:0016682//oxidoreductase activity, acting on diphenols and related substances as donors, oxygen as acceptor	GO:0044710;GO:0044710
Cs8g02070	3.61309	0.323491	11.2645	0.403356	-	-	-	-	-	-
Cs8g02380	0.549581	1.52259	0.982654	0.206342	Cs8g02380	PREDICTED: uncharacterized transporter lpg1691 isoform 2 [Vitis vinifera]	-	GO:0031224//intrinsic component of membrane	GO:0046943//carboxylic acid transmembrane transporter activity	GO:0006865//amino acid transport;GO:0015846//polyamine transport
Cs8g02760	5.6541	1.60574	9.86115	4.81275	Cs8g02760	PREDICTED: amino acid permease 2-like [Fragaria vesca subsp. vesca]	-	GO:0031224//intrinsic component of membrane;GO:0031224//intrinsic component of membrane	GO:0015171//amino acid transmembrane transporter activity;GO:0022804;GO:0015171//amino acid transmembrane transporter activity;GO:0022804	GO:0006865//amino acid transport;GO:0006865//amino acid transport
Cs8g02980	24.932	3.40333	120.387	2.9997	Cs8g02980	Subtilase family protein [Theobroma cacao]	-	-	GO:0004175//endopeptidase activity;GO:0005515//protein binding;GO:0016628//oxidoreductase activity, acting on the CH-CH group of donors, NAD or NADP as acceptor	GO:0016485//protein processing;GO:0044710;GO:0044092//negative regulation of molecular function
Cs8g03770	13.0448	46.7405	16.79	158.908	-	-	-	-	-	-
Cs8g03800	20.8515	45.795	24.5567	5.36472	-	-	-	-	-	-
Cs8g03870	3.83991	0.462123	6.07765	1.36092	-	-	-	-	-	-
Cs8g05500	1.57787	0.561627	3.77075	0.819794	Cs8g05500	PREDICTED: subtilisin-like protease-like [Vitis vinifera]	-	GO:0043231//intracellular membrane-bounded organelle	GO:0004175//endopeptidase activity;GO:0005515//protein binding	GO:0016485//protein processing;GO:0044092//negative regulation of molecular function
Cs8g05610	9.3559	4.51921	13.6255	5.93619	-	-	-	-	-	-
Cs8g05620	141.856	59.9641	171.277	83.737	Cs8g05620	PREDICTED: probable carboxylesterase 12-like [Cicer arietinum]	-	-	GO:0003824//catalytic activity	-
Cs8g06080	140.957	54.8076	521.149	132.05	Cs8g06080	PREDICTED: subtilisin-like protease-like [Vitis vinifera]	-	GO:0043231//intracellular membrane-bounded organelle	GO:0004175//endopeptidase activity;GO:0005515//protein binding	GO:0016485//protein processing;GO:0044092//negative regulation of molecular function
Cs8g06620	24.9656	9.03851	72.791	10.0632	-	-	-	-	-	-
Cs8g06630	2.68344	1.26585	18.5631	4.92082	-	-	-	-	-	-
Cs8g07520	3.0183	0.913638	7.0796	1.24801	-	-	-	-	-	-
Cs8g08070	2.28446	6.96518	10.2595	21.0453	Cs8g08070	purple acid phosphatase [Nicotiana tabacum]	-	-	GO:0016791//phosphatase activity;GO:0043169//cation binding	GO:0009856//pollination;GO:0006796//phosphate-containing compound metabolic process;GO:0044707
Cs8g09090	73.4151	216.699	80.3842	36.5373	-	-	-	-	-	-
Cs8g09390	3.24909	0.56256	4.77323	50.2427	Cs8g09390	cytochrome P450 [Populus trichocarpa]	-	-	GO:0046872//metal ion binding;GO:0016705//oxidoreductase activity, acting on paired donors, with incorporation or reduction of molecular oxygen;GO:0004497//monooxygenase activity	-
Cs8g09540	26.2219	68.0275	13.1222	2.71173	-	-	-	-	-	-
Cs8g11514	29.827	3.72282	10.9708	3.64381	-	-	-	-	-	-
Cs8g12530	0.438942	0.0396599	0.780049	0.001	Cs8g12530	cytochrome P450 [Populus trichocarpa]	-	-	GO:0046872//metal ion binding;GO:0016705//oxidoreductase activity, acting on paired donors, with incorporation or reduction of molecular oxygen;GO:0004497//monooxygenase activity	-
Cs8g12630	1.86892	0.44647	7.33121	3.60303	Cs8g12630	G1-like protein [Selaginella moellendorffii]	-	GO:0043231//intracellular membrane-bounded organelle	-	GO:0000902//cell morphogenesis;GO:0009639//response to red or far red light
Cs8g14210	0.854033	2.39439	0.506903	3.5143	-	-	-	-	-	-
Cs8g14220	0.218475	1.64489	0.343719	1.98877	-	-	-	-	-	-
Cs8g16010	69.8267	14.9634	288.919	78.3448	Cs8g16010	nitrate transporter [Citrus sinensis x Citrus trifoliata]	-	GO:0031224//intrinsic component of membrane;GO:0009536//plastid	GO:0015103//inorganic anion transmembrane transporter activity	GO:0044763;GO:0009628//response to abiotic stimulus;GO:0015698//inorganic anion transport;GO:0010167//response to nitrate;GO:0048528//post-embryonic root development
Cs8g16170	229.314	28.9546	157.331	12.9471	-	-	-	-	-	-
Cs8g16910	36.8831	84.4393	24.0603	10.8066	Cs8g16910	Seven transmembrane MLO family protein isoform 1 [Theobroma cacao]	-	GO:0031224//intrinsic component of membrane;GO:0031224//intrinsic component of membrane;GO:0031224//intrinsic component of membrane	GO:0005515//protein binding;GO:0005515//protein binding;GO:0005515//protein binding	GO:0006950//response to stress;GO:0006950//response to stress;GO:0006950//response to stress
Cs8g16920	0.001	0.437426	0.180933	3.8872	Cs8g16920	PREDICTED: MLO-like protein 3-like [Fragaria vesca subsp. vesca]	-	GO:0031224//intrinsic component of membrane;GO:0031224//intrinsic component of membrane	GO:0005515//protein binding;GO:0005515//protein binding	GO:0006950//response to stress;GO:0006950//response to stress
Cs8g17090	15.8002	35.4948	12.1847	5.35694	Cs8g17090	patatin-like protein [Gossypium hirsutum]	-	GO:0044424	GO:0004620//phospholipase activity	GO:0001666//response to hypoxia;GO:0006633//fatty acid biosynthetic process;GO:0010038//response to metal ion;GO:0033554//cellular response to stress;GO:0016265//death;GO:0002252
Cs8g17580	9.96749	1.9157	32.9723	2.91404	Cs8g17580	Chitinase 1 [Theobroma cacao]	-	-	GO:0004553//hydrolase activity, hydrolyzing O-glycosyl compounds	GO:0044238
Cs8g18310	17.0267	47.6696	42.34	15.1853	Cs8g18310	PREDICTED: UDP-glycosyltransferase 76F1 [Vitis vinifera]	-	-	GO:0016758//transferase activity, transferring hexosyl groups	-
Cs8g19400	4.11114	8.96993	4.33986	18.7057	Cs8g19400	PREDICTED: glutathione S-transferase U7 isoform 1 [Vitis vinifera]	-	-	GO:0016846//carbon-sulfur lyase activity	-
Cs8g19450	3.64708	0.189759	2.93797	0.255985	Cs8g19450	PREDICTED: copper transporter 1-like [Fragaria vesca subsp. vesca]	-	GO:0031224//intrinsic component of membrane;GO:0044464	GO:0005375//copper ion transmembrane transporter activity	GO:0035434//copper ion transmembrane transport;GO:0048856//anatomical structure development;GO:0007275//multicellular organismal development
Cs8g19460	13.2419	0.773393	8.637	2.28124	Cs8g19460	PREDICTED: copper transporter 1-like [Fragaria vesca subsp. vesca]	-	GO:0043231//intracellular membrane-bounded organelle;GO:0031224//intrinsic component of membrane;GO:0043231//intracellular membrane-bounded organelle;GO:0031224//intrinsic component of membrane	GO:0005375//copper ion transmembrane transporter activity;GO:0005375//copper ion transmembrane transporter activity	GO:0035434//copper ion transmembrane transport;GO:0048856//anatomical structure development;GO:0007275//multicellular organismal development;GO:0035434//copper ion transmembrane transport;GO:0048856//anatomical structure development;GO:0007275//multicellular organismal development
Cs8g19470	42.0906	4.69482	9.96338	2.85001	Cs8g19470	PREDICTED: copper transporter 1-like [Cucumis sativus]	-	GO:0043231//intracellular membrane-bounded organelle;GO:0031224//intrinsic component of membrane	GO:0005375//copper ion transmembrane transporter activity	GO:0035434//copper ion transmembrane transport;GO:0048856//anatomical structure development;GO:0007275//multicellular organismal development
Cs8g19630	120.802	31.4349	155.492	8.32165	-	-	-	-	-	-
Cs8g20140	2.6157	7.58569	1.60825	0.310344	Cs8g20140	NAD(P)-binding Rossmann-fold superfamily protein [Theobroma cacao]	-	-	GO:0016627//oxidoreductase activity, acting on the CH-CH group of donors	GO:0044710
Cs8g20750	7.55295	15.7256	9.36155	4.15711	Cs8g20750	PREDICTED: UDP-glycosyltransferase 87A1-like [Fragaria vesca subsp. vesca]	-	-	GO:0016758//transferase activity, transferring hexosyl groups;GO:0016758//transferase activity, transferring hexosyl groups;GO:0016758//transferase activity, transferring hexosyl groups	-
Cs8g20830	0.633324	0.25713	2.0935	0.278982	Cs8g20830	PREDICTED: cation/H(+) antiporter 24 [Vitis vinifera]	-	-	-	GO:0044763;GO:0006812//cation transport
Cs9g01620	7.81459	15.6784	6.87129	3.3396	Cs9g01620	PREDICTED: probable boron transporter 2-like [Fragaria vesca subsp. vesca]	-	GO:0031224//intrinsic component of membrane;GO:0044459;GO:0043231//intracellular membrane-bounded organelle;GO:0043673;GO:0031224//intrinsic component of membrane;GO:0044459;GO:0043231//intracellular membrane-bounded organelle;GO:0043673;GO:0031224//intrinsic component of membrane;GO:0044459;GO:0043231//intracellular membrane-bounded organelle;GO:0043673	GO:0015301//anion:anion antiporter activity;GO:0015562//efflux transmembrane transporter activity;GO:0015103//inorganic anion transmembrane transporter activity;GO:0015301//anion:anion antiporter activity;GO:0015562//efflux transmembrane transporter activity;GO:0015103//inorganic anion transmembrane transporter activity;GO:0015301//anion:anion antiporter activity;GO:0015562//efflux transmembrane …	GO:0006820//anion transport;GO:0034220//ion transmembrane transport;GO:0006820//anion transport;GO:0034220//ion transmembrane transport;GO:0006820//anion transport;GO:0034220//ion transmembrane transport;GO:0042221//response to chemical
Cs9g01750	9.15196	18.4165	7.63319	2.26706	Cs9g01750	R2R3 transcription factor MYB108-like protein 1 [Vitis vinifera]	-	-	GO:0005488//binding	GO:0009725//response to hormone;GO:0001101//response to acid
Cs9g02710	66.9394	136.855	71.5186	23.6671	-	-	-	-	-	-
Cs9g02790	17.3281	4.30773	0.690631	4.46439	-	-	-	-	-	-
Cs9g02810	12.1232	34.1232	10.8846	1.51062	-	-	-	-	-	-
Cs9g03590	41.0882	13.3657	13.487	56.209	-	-	-	-	-	-
Cs9g03600	217.373	84.9768	447.252	87.6536	Cs9g03600	Pathogenesis-related protein 10.5 [Theobroma cacao]	-	-	-	GO:0050896//response to stimulus
Cs9g03650	8.42685	1.59964	0.001	2.83845	Cs9g03650	Major pollen allergen Car b 1 [Theobroma cacao]	-	-	-	GO:0006950//response to stress
Cs9g04080	33.1315	7.07866	112.484	7.15498	Cs9g04080	Alpha/beta-Hydrolases superfamily protein [Theobroma cacao]	-	-	GO:0004713//protein tyrosine kinase activity;GO:0004713//protein tyrosine kinase activity	GO:0006468//protein phosphorylation;GO:0006468//protein phosphorylation
Cs9g04880	13.4466	6.30382	3.6206	1.50345	Cs9g04880	PREDICTED: UPF0497 membrane protein 4 [Vitis vinifera]	-	GO:0005911//cell-cell junction;GO:0031224//intrinsic component of membrane	GO:0019901//protein kinase binding	-
Cs9g05130	36.6826	93.6532	14.1102	35.359	Cs9g05130	Peroxidase superfamily protein [Theobroma cacao]	-	GO:0005911//cell-cell junction;GO:0005618//cell wall	GO:0046906//tetrapyrrole binding;GO:0016209//antioxidant activity;GO:0043169//cation binding;GO:0003824//catalytic activity	GO:0009414//response to water deprivation;GO:0071555//cell wall organization;GO:0009698//phenylpropanoid metabolic process;GO:0006972//hyperosmotic response
Cs9g06040	12.7987	25.6991	17.4635	2.7676	Cs9g06040	PREDICTED: basic 7S globulin-like [Vitis vinifera]	-	GO:0005618//cell wall;GO:0043231//intracellular membrane-bounded organelle;GO:0016020//membrane	GO:0004175//endopeptidase activity	GO:0006970//response to osmotic stress;GO:0016485//protein processing
Cs9g06060	87.2608	200.622	50.9166	10.9373	Cs9g06060	PREDICTED: basic 7S globulin-like [Vitis vinifera]	-	GO:0005618//cell wall	GO:0004175//endopeptidase activity	GO:0016485//protein processing
Cs9g06160	2.02748	6.05567	0.166302	1.84164	Cs9g06160	PREDICTED: basic 7S globulin-like [Vitis vinifera]	-	GO:0005618//cell wall;GO:0016020//membrane	-	-
Cs9g06190	21.0741	49.0548	23.1492	2.21087	Cs9g06190	Eukaryotic aspartyl protease family protein isoform 1 [Theobroma cacao]	-	GO:0005618//cell wall	-	-
Cs9g06200	3.33974	20.0633	6.63151	1.04944	Cs9g06200	Eukaryotic aspartyl protease family protein isoform 1 [Theobroma cacao]	-	GO:0005618//cell wall	-	-
Cs9g06230	58.6114	128.902	55.91	18.9717	Cs9g06230	xyloglucan-specific endoglucanase inhibitor protein [Capsicum annuum]	-	GO:0005618//cell wall;GO:0016020//membrane	-	-
Cs9g07420	80.7128	34.556	58.3719	27.1495	Cs9g07420	homocysteine s-methyltransferase [Populus trichocarpa]	ko01100//Metabolic pathways;ko01110//Biosynthesis of secondary metabolites;ko00270//Cysteine and methionine metabolism	GO:0016020//membrane	GO:0008172	GO:0008152//metabolic process
Cs9g08680	390.702	75.2876	5484.48	1055.83	Cs9g08680	Trypsin inhibitor [Medicago truncatula]	-	-	GO:0004866//endopeptidase inhibitor activity	GO:0010466//negative regulation of peptidase activity;GO:0006950//response to stress
Cs9g09010	1.84971	4.71423	0.728298	1.98863	-	-	-	-	-	-
Cs9g10650	1.18206	3.89443	2.055	4.62847	-	-	-	-	-	-
Cs9g10730	7.02447	3.49144	8.76502	3.76531	-	-	-	-	-	-
Cs9g10925	1.56392	0.348123	1.15083	4.81471	-	-	-	-	-	-
Cs9g11050	3.12251	6.50997	7.21786	2.22437	-	-	-	-	-	-
Cs9g14130	0.486888	2.50018	1.0471	0.0867985	-	-	-	-	-	-
Cs9g14150	52.2127	121.959	189.697	45.2034	-	-	-	-	-	-
Cs9g14380	1.05485	2.89709	1.83194	6.18266	-	-	-	-	-	-
Cs9g15260	2.3752	1.15986	2.41305	5.51874	-	-	-	-	-	-
Cs9g17460	0.422136	6.67282	0.644128	0.150177	Cs9g17460	cytochrome P450 [Populus trichocarpa]	-	-	GO:0046914//transition metal ion binding;GO:0016491//oxidoreductase activity;GO:0046906//tetrapyrrole binding	GO:0044710
Cs9g18480	8.16462	26.4877	1.45768	0.164505	-	-	-	-	-	-
Cs9g18560	52.8066	10.0196	113	7.61745	Cs9g18560	phosphate transporter [Citrus trifoliata]	-	GO:0031224//intrinsic component of membrane	GO:0015291//secondary active transmembrane transporter activity	GO:0044763;GO:0015698//inorganic anion transport
Cs9g19360	1.1111	0.11577	6.70151	0.24567	Cs9g19360	PREDICTED: ferric reduction oxidase 2 [Vitis vinifera]	-	GO:0031224//intrinsic component of membrane	GO:0050664//oxidoreductase activity, acting on NAD(P)H, oxygen as acceptor	GO:0044710
orange1.1t00127	11.4155	3.64859	20.4868	4.13451	orange1.1t00127	STR [Theobroma cacao]	-	GO:0043231//intracellular membrane-bounded organelle	GO:0032550;GO:0019829//cation-transporting ATPase activity;GO:0032550;GO:0019829//cation-transporting ATPase activity	GO:0009154//purine ribonucleotide catabolic process;GO:0006826//iron ion transport;GO:0006826//iron ion transport;GO:0009154//purine ribonucleotide catabolic process
orange1.1t00214	16.2915	37.2908	5.61995	13.0174	orange1.1t00214	pectinesterase [Citrus sinensis]	ko01100//Metabolic pathways;ko00500//Starch and sucrose metabolism;ko00040//Pentose and glucuronate interconversions	GO:0030312	GO:0030234//enzyme regulator activity;GO:0052689//carboxylic ester hydrolase activity	GO:0071555//cell wall organization;GO:0000272//polysaccharide catabolic process;GO:0044092//negative regulation of molecular function
orange1.1t00259	2.39556	0.707995	5.29113	0.175644	orange1.1t00259	Quinone oxidoreductase-like protein [Medicago truncatula]	-	GO:0044435	GO:0016655//oxidoreductase activity, acting on NAD(P)H, quinone or similar compound as acceptor;GO:0046914//transition metal ion binding	GO:0044710
orange1.1t00272	1.2678	0.287904	1.80166	0.495084	orange1.1t00272	gibberellin 20-oxidase 2 [Citrus sinensis x Citrus trifoliata]	ko01100//Metabolic pathways;ko01110//Biosynthesis of secondary metabolites;ko00904//Diterpenoid biosynthesis	-	GO:0046914//transition metal ion binding;GO:0016706//oxidoreductase activity, acting on paired donors, with incorporation or reduction of molecular oxygen, 2-oxoglutarate as one donor, and incorporation of one atom each of oxygen into both donors	GO:0000902//cell morphogenesis;GO:0048827//phyllome development;GO:0048572//short-day photoperiodism;GO:0044710;GO:0001101//response to acid
orange1.1t00346	115.373	34.751	258.2	15.2275	-	-	-	-	-	-
orange1.1t00347	43.2239	7.06386	192.618	2.20265	-	-	-	-	-	-
orange1.1t00355	0.834336	0.227632	6.21955	0.869494	orange1.1t00355	Seven transmembrane domain-containing tyrosine-protein kinase 1 [Theobroma cacao]	-	-	GO:0032550;GO:0016301//kinase activity	GO:0006464//cellular protein modification process
orange1.1t00399	20.3649	2.35772	12.8696	1.03453	orange1.1t00399	PREDICTED: ferric reduction oxidase 2-like [Fragaria vesca subsp. vesca]	-	GO:0031224//intrinsic component of membrane	GO:0050664//oxidoreductase activity, acting on NAD(P)H, oxygen as acceptor	GO:0044710
orange1.1t00435	51.0869	20.4153	99.3572	4.08643	orange1.1t00435	PREDICTED: acidic endochitinase [Vitis vinifera]	-	-	GO:0004553//hydrolase activity, hydrolyzing O-glycosyl compounds	GO:0044238
orange1.1t00542	0.411843	1.85164	1.81924	27.3382	orange1.1t00542	Cytochrome P450, family 78, subfamily A, polypeptide 6 [Theobroma cacao]	-	-	GO:0046906//tetrapyrrole binding;GO:0046914//transition metal ion binding;GO:0016709//oxidoreductase activity, acting on paired donors, with incorporation or reduction of molecular oxygen, NAD(P)H as one donor, and incorporation of one atom of oxygen	GO:0009791//post-embryonic development;GO:0044710
orange1.1t00554	1.60045	15.6835	3.59496	51.2284	-	-	-	-	-	-
orange1.1t00555	0.465249	1.72781	4.20385	9.08363	orange1.1t00555	CBL-interacting protein kinase 9 [Theobroma cacao]	-	-	GO:0004672//protein kinase activity;GO:0032550;GO:0004672//protein kinase activity;GO:0032550;GO:0004672//protein kinase activity;GO:0032550;GO:0004672//protein kinase activity;GO:0032550	GO:0006796//phosphate-containing compound metabolic process;GO:0006464//cellular protein modification process;GO:0007154//cell communication;GO:0006796//phosphate-containing compound metabolic process;GO:0006464//cellular protein modification process;GO:0007154//cell communication;GO:0006796//phosphate-containing compound metabolic process;GO:0006464//cellular protein modification process;GO:0007…
orange1.1t00587	1.38872	0.526538	3.3283	8.70755	orange1.1t00587	NAC domain protein [Medicago truncatula]	-	-	-	GO:1901576;GO:0044238;GO:0019222//regulation of metabolic process;GO:0044237//cellular metabolic process
orange1.1t00635	4.02874	1.74646	4.4349	25.9659	orange1.1t00635	beta-1,3-glucanase [Citrus unshiu]	-	-	GO:0008422//beta-glucosidase activity	GO:0044238
orange1.1t00636	2.14274	0.704915	1.48047	8.23208	orange1.1t00636	beta-1,3-glucanase [Citrus unshiu]	-	-	GO:0008422//beta-glucosidase activity;GO:0008422//beta-glucosidase activity	GO:0044238;GO:0044238
orange1.1t00787	0.612282	3.38018	0.77327	2.68857	orange1.1t00787	S-adenosylmethionine-dependent methyltransferase [Jatropha curcas]	-	GO:0043231//intracellular membrane-bounded organelle	GO:0016741	GO:0008152//metabolic process;GO:0010038//response to metal ion
orange1.1t00851	12.3191	4.49434	17.6844	6.51445	-	-	-	-	-	-
orange1.1t00880	11.8596	3.46418	20.8859	5.35568	orange1.1t00880	PREDICTED: heparan-alpha-glucosaminide N-acetyltransferase-like [Vitis vinifera]	ko01100//Metabolic pathways;ko00531//Glycosaminoglycan degradation	-	GO:0003824//catalytic activity;GO:0003824//catalytic activity	-
orange1.1t01039	9.229	2.44262	24.6852	10.8307	-	-	-	-	-	-
orange1.1t01388	16.1623	38.9867	8.52529	1.90749	-	-	-	-	-	-
orange1.1t01531	2.98422	0.984626	8.11621	0.777241	orange1.1t01531	Pleiotropic drug resistance 6 [Theobroma cacao]	-	-	GO:0017111//nucleoside-triphosphatase activity;GO:0032550	GO:0009154//purine ribonucleotide catabolic process
orange1.1t01569	24.9489	11.3399	56.3741	22.1708	orange1.1t01569	PREDICTED: probable carboxylesterase 13-like isoform 1 [Glycine max]	-	-	GO:0016787//hydrolase activity	-
orange1.1t01600	0.740508	1.829	0.0741895	0.453093	-	-	-	-	-	-
orange1.1t01651	0.642441	1.76929	2.53368	38.8316	orange1.1t01651	PREDICTED: annexin D5 [Vitis vinifera]	-	-	GO:0043167//ion binding	GO:0006950//response to stress;GO:0009628//response to abiotic stimulus
orange1.1t01705	65.9341	11.0208	0.321429	2.68998	-	-	-	-	-	-
orange1.1t01764	12.7608	0.943194	12.2593	2.44677	-	-	-	-	-	-
orange1.1t01766	5.53463	12.5817	3.65186	16.5636	-	-	-	-	-	-
orange1.1t01829	3.70675	1.81356	3.53122	7.67457	-	-	-	-	-	-
orange1.1t01995	1.98312	0.74019	2.94043	0.810914	orange1.1t01995	White-brown complex protein 11 [Theobroma cacao]	-	-	GO:0017111//nucleoside-triphosphatase activity;GO:0032550;GO:0015604//organic phosphonate transmembrane transporter activity	GO:0009154//purine ribonucleotide catabolic process;GO:0044765
orange1.1t02050	32.0678	74.4754	19.0443	5.51114	orange1.1t02050	Os02g0774200 [Oryza sativa Japonica Group]	-	GO:0043231//intracellular membrane-bounded organelle	-	GO:0045333//cellular respiration
orange1.1t02112	1.5533	5.21826	1.70507	31.0239	orange1.1t02112	PREDICTED: phytoene synthase 2, chloroplastic-like [Vitis vinifera]	ko01100//Metabolic pathways;ko01110//Biosynthesis of secondary metabolites;ko00906//Carotenoid biosynthesis	-	GO:0004337//geranyltranstransferase activity	GO:0008152//metabolic process
orange1.1t02228	5.56618	13.7254	7.85536	17.2697	-	-	-	-	-	-
orange1.1t02231	4.17887	9.69519	1.16077	4.22966	-	-	-	-	-	-
orange1.1t02238	10.9488	24.2365	8.15205	2.77695	-	-	-	-	-	-
orange1.1t02399	26.7081	4.60993	60.8265	6.09961	-	-	-	-	-	-
orange1.1t02409	11.636	5.66113	20.9645	8.0138	orange1.1t02409	UDP-Glycosyltransferase superfamily protein [Theobroma cacao]	-	-	GO:0016758//transferase activity, transferring hexosyl groups	-
orange1.1t02445	2.12398	5.34815	10.2044	26.1566	orange1.1t02445	PREDICTED: purple acid phosphatase 15-like [Glycine max]	-	-	GO:0016791//phosphatase activity;GO:0043169//cation binding	GO:0009856//pollination;GO:0006796//phosphate-containing compound metabolic process;GO:0044707
orange1.1t02620	0.159077	1.21471	0.327321	12.6614	-	-	-	-	-	-
orange1.1t02747	16.7031	35.0695	7.57559	2.93049	-	-	-	-	-	-
orange1.1t02843	1.96501	4.25867	4.80266	0.404297	-	-	-	-	-	-
orange1.1t02873	3.57518	1.18553	10.9696	1.99009	-	-	-	-	-	-
orange1.1t02879	61.3184	160.081	48.0444	14.0285	-	-	-	-	-	-
orange1.1t02944	0.322434	0.772606	3.40368	1.01721	-	-	-	-	-	-
orange1.1t03150	0.946933	2.17536	0.583852	1.35153	-	-	-	-	-	-
orange1.1t03205	2.81764	1.20195	0.702857	1.93792	-	-	-	-	-	-
orange1.1t03244	4.83873	19.5896	9.54084	4.66801	-	-	-	-	-	-
orange1.1t03262	0.747153	2.11363	9.68342	22.2724	-	-	-	-	-	-
orange1.1t03275	0.337732	0.001	0.577996	0.0480122	-	-	-	-	-	-
orange1.1t03403	5.15597	98.9497	6.65277	170.746	-	-	-	-	-	-
orange1.1t03541	0.918791	0.238098	0.542763	1.25118	orange1.1t03541	PREDICTED: transcription elongation factor A protein 3 [Vitis vinifera]	-	-	GO:0005488//binding	GO:0050789//regulation of biological process;GO:0006351//transcription, DNA-templated
orange1.1t03688	451.087	219.905	214.09	87.4511	orange1.1t03688	PREDICTED: cytochrome P450 716B1-like [Fragaria vesca subsp. vesca]	-	-	GO:0016491//oxidoreductase activity;GO:0005488//binding	-
orange1.1t03719	42.1909	93.5867	34.9702	11.015	orange1.1t03719	Calmodulin 8 isoform 1 [Theobroma cacao]	ko04626//Plant-pathogen interaction	-	GO:0016628//oxidoreductase activity, acting on the CH-CH group of donors, NAD or NADP as acceptor;GO:0046872//metal ion binding	GO:0044710;GO:0019932//second-messenger-mediated signaling
orange1.1t03822	20.4396	41.7239	3.44754	0.4629	orange1.1t03822	Integrase-type DNA-binding superfamily protein [Theobroma cacao]	-	-	GO:0003676//nucleic acid binding	GO:0006351//transcription, DNA-templated
orange1.1t03944	5.91857	0.859313	12.4364	1.61157	orange1.1t03944	PREDICTED: transcription factor ORG2 [Vitis vinifera]	-	-	GO:0003676//nucleic acid binding;GO:0005515//protein binding	GO:0055076//transition metal ion homeostasis;GO:0009267//cellular response to starvation
orange1.1t03980	8.25818	1.68148	13.9904	1.68704	-	-	-	-	-	-
orange1.1t04020	142.093	41.1531	130.207	38.0717	-	-	-	-	-	-
orange1.1t04171	1.35084	2.98334	0.265605	2.38286	-	-	-	-	-	-
orange1.1t04380	2.05504	0.407708	7.46561	0.601334	orange1.1t04380	AMP-dependent synthetase and ligase family protein [Theobroma cacao]	-	-	GO:0004601//peroxidase activity;GO:0046906//tetrapyrrole binding	GO:0044710;GO:0006950//response to stress
orange1.1t04390	1.92075	0.835763	9.06916	3.17035	orange1.1t04390	flavonoid o-methyltransferase related [Populus trichocarpa]	-	-	GO:0008171//O-methyltransferase activity	-
orange1.1t04505	0.460343	1.24092	0.636891	0.001	orange1.1t04505	PREDICTED: probable LRR receptor-like serine/threonine-protein kinase At3g47570-like [Fragaria vesca subsp. vesca]	-	-	GO:0016301//kinase activity	GO:0008152//metabolic process
orange1.1t04507	20.8977	55.9443	25.3252	57.986	orange1.1t04507	O-methyltransferase-like protein [Prunus mume]	-	-	GO:0005515//protein binding;GO:0008168//methyltransferase activity	GO:0008152//metabolic process
orange1.1t04722	57.1193	8.62388	121.44	7.86428	orange1.1t04722	PREDICTED: probable glutathione S-transferase [Vitis vinifera]	-	-	GO:0016846//carbon-sulfur lyase activity	GO:0010038//response to metal ion
orange1.1t04745	0.687898	0.321356	0.614874	1.32544	orange1.1t04745	integrase [Populus trichocarpa]	-	-	GO:0003676//nucleic acid binding	GO:0006259//DNA metabolic process
orange1.1t04786	11.5396	30.6974	9.67619	21.7498	orange1.1t04786	Cupredoxin superfamily protein isoform 1 [Theobroma cacao]	-	GO:0043231//intracellular membrane-bounded organelle;GO:0044444//cytoplasmic part;GO:0030312;GO:0043231//intracellular membrane-bounded organelle;GO:0044444//cytoplasmic part;GO:0030312	GO:0016679//oxidoreductase activity, acting on diphenols and related substances as donors;GO:0046914//transition metal ion binding;GO:0016634;GO:0016679//oxidoreductase activity, acting on diphenols and related substances as donors;GO:0046914//transition metal ion binding;GO:0016634	GO:0044707;GO:0009628//response to abiotic stimulus;GO:0044710;GO:0009267//cellular response to starvation;GO:0044707;GO:0009628//response to abiotic stimulus;GO:0044710;GO:0009267//cellular response to starvation
orange1.1t04824	1.57212	0.784827	0.0674897	0.851435	orange1.1t04824	cc-nbs-lrr resistance protein [Populus trichocarpa]	-	-	GO:0036094//small molecule binding;GO:0097159//organic cyclic compound binding;GO:1901363	-
orange1.1t04896	16.9065	5.65341	15.3964	7.69173	-	-	-	-	-	-
orange1.1t04916	39.3535	4.78977	67.829	2.33936	orange1.1t04916	Glutathione S-transferase TAU 19 [Theobroma cacao]	-	-	GO:0016846//carbon-sulfur lyase activity	GO:0010038//response to metal ion
orange1.1t04969	176.251	393.322	140.528	34.1508	orange1.1t04969	FAD-binding Berberine family protein [Theobroma cacao]	-	-	GO:0016614//oxidoreductase activity, acting on CH-OH group of donors	-
orange1.1t05110	226.164	546.035	207.562	48.5206	orange1.1t05110	FAD-binding Berberine family protein [Theobroma cacao]	-	-	GO:0000166//nucleotide binding;GO:0016616//oxidoreductase activity, acting on the CH-OH group of donors, NAD or NADP as acceptor	GO:0044710
orange1.1t05124	181.266	75.2364	56.7689	21.5774	orange1.1t05124	acidic class II chitinase [Citrus jambhiri]	ko01110//Biosynthesis of secondary metabolites;ko00520//Amino sugar and nucleotide sugar metabolism	-	GO:0004553//hydrolase activity, hydrolyzing O-glycosyl compounds	GO:0044036//cell wall macromolecule metabolic process;GO:0044238;GO:0006026
orange1.1t05185	23.2569	55.0515	23.5935	49.7625	orange1.1t05185	catechol o-methyltransferase related [Populus trichocarpa]	-	-	GO:0005515//protein binding;GO:0008171//O-methyltransferase activity	GO:0008152//metabolic process
orange1.1t05332	5.16143	1.40871	15.0953	2.5932	orange1.1t05332	PREDICTED: protein disulfide isomerase-like 1-4-like isoform X2 [Cicer arietinum]	ko04141//Protein processing in endoplasmic reticulum	GO:0043231//intracellular membrane-bounded organelle;GO:0044444//cytoplasmic part	GO:0003824//catalytic activity	GO:0009987//cellular process;GO:0044710
orange1.1t05339	4.27627	0.755147	9.69165	2.54852	-	-	-	-	-	-
orange1.1t05344	86.5328	29.285	104.755	26.1194	orange1.1t05344	PREDICTED: kynurenine formamidase-like [Fragaria vesca subsp. vesca]	-	GO:0030312;GO:0043231//intracellular membrane-bounded organelle	-	GO:0006970//response to osmotic stress
orange1.1t05354	40.9918	14.6928	55.3822	144.433	orange1.1t05354	type III polyketide synthase [Aegle marmelos]	ko01100//Metabolic pathways;ko01110//Biosynthesis of secondary metabolites;ko00941//Flavonoid biosynthesis;ko04712//Circadian rhythm - plant	GO:0000325//plant-type vacuole	GO:0016747//transferase activity, transferring acyl groups other than amino-acyl groups	GO:0009411//response to UV;GO:0060918//auxin transport;GO:0001101//response to acid;GO:0009718//anthocyanin-containing compound biosynthetic process;GO:0009725//response to hormone;GO:0006950//response to stress
orange1.1t05396	73.6646	35.8304	37.6835	181.994	orange1.1t05396	abscisic acid stress ripening-related protein [Citrus sinensis]	-	-	-	GO:0050896//response to stimulus
orange1.1t05402	27.2392	75.5358	18.3202	74.2207	orange1.1t05402	PREDICTED: cationic peroxidase 1-like [Fragaria vesca subsp. vesca]	ko01100//Metabolic pathways;ko01110//Biosynthesis of secondary metabolites;ko00940//Phenylpropanoid biosynthesis;ko00360//Phenylalanine metabolism	-	GO:0003824//catalytic activity;GO:0016209//antioxidant activity;GO:0043169//cation binding;GO:0046906//tetrapyrrole binding	GO:0044710;GO:0006950//response to stress
orange1.1t05417	114.27	263.183	94.66	18.9038	orange1.1t05417	Reticuline oxidase [Medicago truncatula]	-	-	GO:0016616//oxidoreductase activity, acting on the CH-OH group of donors, NAD or NADP as acceptor;GO:0000166//nucleotide binding	GO:0050896//response to stimulus;GO:0044710
orange1.1t05521	703.143	193.964	6657.6	707.107	-	-	-	-	-	-
orange1.1t05560	232.477	32.5605	67.4427	23.3019	orange1.1t05560	type I proteinase inhibitor-like protein [Citrus x paradisi]	-	-	GO:0016787//hydrolase activity;GO:0004866//endopeptidase inhibitor activity	GO:0010466//negative regulation of peptidase activity;GO:0006950//response to stress
orange1.1t05612	20.4302	47.9291	14.6142	4.69586	orange1.1t05612	PREDICTED: basic 7S globulin-like [Vitis vinifera]	-	GO:0005618//cell wall;GO:0043231//intracellular membrane-bounded organelle;GO:0016020//membrane	GO:0004175//endopeptidase activity	GO:0006970//response to osmotic stress;GO:0016485//protein processing
orange1.1t05889	3.23402	10.5515	1.87603	3.90385	orange1.1t05889	glutathione transferase, partial [Dimocarpus longan]	-	-	GO:0016846//carbon-sulfur lyase activity	-
orange1.1t06019	53.4046	17.6923	61.4769	25.2355	-	-	-	-	-	-
orange1.1t06023	15.1331	6.26185	46.5333	11.3603	-	-	-	-	-	-
XLOC_001121	83.9682	14.9384	145.872	7.65952	TCONS_00002827	Phototropic-responsive NPH3 family protein isoform 1 [Theobroma cacao]	-	-	-	-
XLOC_002813	1.26963	2.75523	1.55621	5.92606	TCONS_00006825	PREDICTED: pentatricopeptide repeat-containing protein At3g24000, mitochondrial-like [Fragaria vesca subsp. vesca]	-	-	-	-
XLOC_003018	0.246998	1.3076	0.0714255	11.1012	TCONS_00007349	NB-LRR type disease resistance protein [Medicago truncatula]	-	-	-	-
XLOC_004133	361.428	117.966	345.387	57.8933	TCONS_00009944	Expansin-like B1, BETA 3.1,EXLB1 [Theobroma cacao]	-	-	-	GO:0000003//reproduction
XLOC_004277	7.43565	1.74553	3.61586	0.73807	TCONS_00010282	-	-	-	-	-
XLOC_004734	1.4834	3.37921	0.430071	7.70458	TCONS_00011476	PREDICTED: DEAD-box ATP-dependent RNA helicase 1 [Vitis vinifera]	-	-	-	-
XLOC_005638	2.49961	10.2717	4.37205	1.58944	TCONS_00013614	Os01g0214500 [Oryza sativa Japonica Group]	-	-	-	-
XLOC_006184	0.959799	3.41524	2.67509	8.67347	TCONS_00014777	-	-	-	-	-
XLOC_007502	77.7882	12.5885	10.6427	69.5306	TCONS_00018178	putative DNA binding protein [Citrus sinensis]	-	-	-	-
XLOC_007862	0.489195	1.23041	0.684171	2.44615	TCONS_00018860	Cysteine/Histidine-rich C1 domain family protein [Theobroma cacao]	-	-	-	-
XLOC_007999	0.420473	0.0233318	0.433434	0.00145301	TCONS_00019194	cc-nbs-lrr resistance protein [Populus trichocarpa]	-	-	-	-
XLOC_008035	1.33588	3.1911	3.76512	19.5406	TCONS_00019265	PREDICTED: probable inactive receptor-like protein kinase At1g65250-like, partial [Vitis vinifera]	-	-	GO:0016301//kinase activity;GO:0016301//kinase activity	GO:0006796//phosphate-containing compound metabolic process;GO:0006796//phosphate-containing compound metabolic process
XLOC_008044	0.697877	2.0184	0.536563	1.26397	TCONS_00019281	Os06g0474300 [Oryza sativa Japonica Group]	-	GO:0043231//intracellular membrane-bounded organelle	GO:0016741	GO:0008152//metabolic process
XLOC_009088	0.076459	7.69337	0.001	11.4597	TCONS_00021887	Methionyl-tRNA synthetase [Theobroma cacao]	-	-	-	-
XLOC_010175	1.36146	0.205348	1.95663	0.521494	TCONS_00024609	hypothetical protein [Citrus unshiu]	-	-	-	-
XLOC_011433	7.79772	3.48659	10.6718	3.63531	TCONS_00027814	Concanavalin A-like lectin protein kinase family protein [Theobroma cacao]	-	-	GO:0005488//binding;GO:0016301//kinase activity	-
XLOC_013163	0.944854	4.61243	1.45018	25.8082	TCONS_00031982	-	-	-	-	-
XLOC_014408	4.17953	2.04588	19.3226	8.47348	TCONS_00035066	predicted protein [Populus trichocarpa]	-	-	-	-
XLOC_014850	1.94541	4.0041	1.72979	0.171612	TCONS_00035851	PREDICTED: LOW QUALITY PROTEIN: uncharacterized acetyltransferase At3g50280-like [Vitis vinifera]	-	-	-	-
XLOC_015608	1.5592	4.00034	1.6326	11.1825	TCONS_00037669	-	-	-	-	-
XLOC_015629	20.3897	4.07848	83.8623	7.56334	TCONS_00037729	PREDICTED: serine carboxypeptidase-like 46-like [Vitis vinifera]	-	-	-	-
XLOC_020823	117.584	3.44442	413.15	9.71158	TCONS_00050310	PREDICTED: germin-like protein 9-3 [Vitis vinifera]	-	-	-	-
XLOC_021438	27.5511	10.0713	292.068	27.5847	TCONS_00051861	PREDICTED: defensin-like protein 19-like isoform 1 [Solanum lycopersicum]	-	-	-	-
XLOC_021846	7.42478	18.3725	54.6288	12.295	TCONS_00052660	PREDICTED: germin-like protein 9-3 [Vitis vinifera]	-	-	-	-
XLOC_021890	0.92955	4.60501	2.65278	29.1417	TCONS_00052767	PREDICTED: protein SENSITIVE TO PROTON RHIZOTOXICITY 1-like [Fragaria vesca subsp. vesca]	-	-	-	-
XLOC_021891	0.247613	6.09269	0.832028	39.6487	TCONS_00052770	PREDICTED: protein SENSITIVE TO PROTON RHIZOTOXICITY 1-like [Vitis vinifera]	-	-	-	-
XLOC_023057	5.43957	19.8616	32.3665	81.4018	TCONS_00055382	-	-	-	-	-
XLOC_023956	1.59835	5.29368	0.346498	1.88867	TCONS_00057540	-	-	-	-	-
XLOC_025392	1.96174	0.701762	1.32956	4.1341	TCONS_00060584	cysteine/histidine-rich C1 domain-containing protein [Arabidopsis thaliana]	-	-	-	-
XLOC_025790	257.003	536.044	9.0451	0.155368	TCONS_00061383	putative DNA binding protein [Citrus sinensis]	-	-	-	-
XLOC_025791	37.1641	127.296	2.93054	0.001	TCONS_00061384	putative DNA binding protein [Citrus sinensis]	-	-	-	-
XLOC_028712	155.171	28.4417	687.223	166.296	TCONS_00067034	putative DNA binding protein [Citrus sinensis]	-	-	-	-
